# Supplementary material for: Sex-Specific Transcriptome Differences in Human Adipose Mesenchymal Stem Cells
Source: Genes (Basel). 2020 Aug 8;11(8):909. doi: 10.3390/genes11080909 (PMC7464371; doi:10.3390/genes11080909)
Supplement: Supplementary file 1 [file genes-11-00909-s001.zip]

Archive with 16 entries (13 files):
- Supplementary materials/
- Supplementary materials/S1 Table.xlsx
- __MACOSX/
- __MACOSX/Supplementary materials/
- __MACOSX/Supplementary materials/._S1 Table.xlsx
- Supplementary materials/.DS_Store
- __MACOSX/Supplementary materials/._.DS_Store
- Supplementary materials/S4 Table.xlsx
- __MACOSX/Supplementary materials/._S4 Table.xlsx
- Supplementary materials/S3 Table.xlsx
- __MACOSX/Supplementary materials/._S3 Table.xlsx
- Supplementary materials/S5 Table.xlsx
- __MACOSX/Supplementary materials/._S5 Table.xlsx
- Supplementary materials/S2 Table.xlsx
- __MACOSX/Supplementary materials/._S2 Table.xlsx
- __MACOSX/._Supplementary materials
