# Supplementary material for: Sex-Specific Transcriptome Differences in Human Adipose Mesenchymal Stem Cells
Source: Genes (Basel). 2020 Aug 8;11(8):909. doi: 10.3390/genes11080909 (PMC7464371; doi:10.3390/genes11080909)
Supplement: Supplementary file 1 [file genes-11-00909-s001.zip › Supplementary materials/S1 Table.xlsx]

## Sheet: Sheet1
S1 Table. List of 23,505 TRAM mapped loci for which an expression value A/B was calculated (hADSC male vs. hADSC female).
Gene name	Chr	Data points A	Data points B	Expression A	Expression B	Expression A/B	SD_as_%of_Expression_A	SD_as_%of_Expression_B
ITGB8	chr7	12	80	167.446	18.8492	8.88342	106.667	140.373
ITGA8	chr10	8	49	217.267	31.5488	6.88669	70.8412	126.829
GALNT15	chr3	8	35	198.153	29.416	6.7362	84.1149	97.8191
TTTY15	chrY	1	16	61.3802	9.78286	6.27426	0	75.0253
ITGB3	chr17	12	87	252.384	42.3024	5.96619	110.07	190.346
SNHG4	chr5	1	33	74.3014	12.6394	5.87854	0	62.5725
SNED1	chr2	10	69	108.384	19.0905	5.67737	74.047	69.7767
ARHGEF12	chr11	8	133	318.841	57.8364	5.51281	36.9928	212.005
LOC100190986	chr16	1	47	121.478	22.3802	5.42791	0	83.714
ZC3H7B	chr22	8	60	261.777	48.289	5.42105	40.6361	139.99
KIAA1109	chr4	8	98	171.896	32.611	5.27111	41.6829	157.142
SESN3	chr11	8	75	173.106	33.111	5.22806	64.5136	144.97
LINC00957	chr7	1	44	144.736	27.7614	5.21357	0	109.222
CDON	chr11	14	68	152.884	30.3213	5.04214	164.048	362.957
CPXM2	chr10	8	41	165.58	33.2841	4.97476	89.7885	76.5821
RNF213	chr17	18	122	252.035	50.7738	4.96389	53.7082	146.922
HLA-DPA1	chr6	22	62	174.584	35.7353	4.88549	61.3587	111.563
LOC100130476	chr6	1	10	63.417	13.1616	4.81834	0	88.8305
STEAP4	chr7	8	43	40.1783	8.39173	4.78785	191.856	33.3892
MALAT1	chr11	8	115	2518.65	533.951	4.71701	45.6851	184.304
TNXB	chr6	34	122	298.239	63.7782	4.6762	93.5827	136.601
Hs.619284	chr1	1	8	718.933	154.883	4.64178	0	85.7336
CSF1	chr1	14	82	374.036	80.6879	4.63559	94.236	191.8
LOC148413	chr1	1	26	210.642	45.5784	4.62152	0	125.176
C7orf50	chr7	1	49	852.822	185.487	4.59775	0	173.898
C9orf47	chr9	8	34	63.0691	13.8738	4.54593	46.7677	72.9255
ARNT	chr1	13	82	253.263	56.3845	4.49171	79.7651	153.267
FAM110C	chr2	8	31	64.9175	14.5577	4.45932	33.9721	104.44
Hs.634116	chr12	1	8	39.8644	8.98854	4.43503	0	33.2342
TMEM63A	chr1	8	59	149.176	33.7463	4.42053	40.2558	101.281
CD74	chr5	14	61	68.6261	15.5964	4.40014	144.878	102.268
RALGPS2	chr1	10	75	163.396	37.1979	4.39262	56.7108	136.9
THSD4	chr15	8	75	168.982	38.4854	4.3908	83.2487	152.868
PVT1	chr8	1	43	83.5897	19.0405	4.39009	0	63.2476
KCTD14	chr11	1	30	91.3075	21.0268	4.34245	0	77.0802
SRCAP	chr16	8	67	118.417	27.3412	4.33107	25.1173	81.8684
SLC39A8	chr4	13	77	218.907	50.6282	4.32381	120.99	166.452
VPS53	chr17	16	107	134.294	31.0898	4.31954	24.5288	91.7535
Hs.575725	chrX	1	8	47.8873	11.1481	4.29555	0	39.3555
AP2A1	chr19	10	62	373.499	86.954	4.29536	59.821	137.294
TCP11L2	chr12	9	75	79.2306	18.5448	4.27239	34.4708	101.72
C3	chr19	13	38	390.258	91.4876	4.26569	115.8	157.915
UBE3B	chr12	8	65	249.752	58.9552	4.2363	22.1913	115.124
SECTM1	chr17	8	40	157.596	37.4072	4.21298	78.9247	138.308
RIF1	chr2	9	94	158.742	37.8236	4.19691	32.8127	133.242
MELTF	chr3	14	85	153.382	36.6189	4.1886	105.781	143.536
Hs.551042	chr4	1	22	43.814	10.4755	4.18253	0	52.3813
CCDC88A	chr2	8	82	123.799	29.8226	4.15118	24.1896	104.563
USP53	chr4	8	55	653.372	157.618	4.14528	68.6257	135.356
LINC00937	chr12	7	29	119.094	28.7528	4.14198	16.2659	124.728
APCDD1	chr18	8	25	66.6891	16.1722	4.12368	110.598	82.169
SAMD4B	chr19	8	55	219.539	53.2665	4.12153	26.142	101.073
TBX18	chr6	10	64	128.975	31.4098	4.10619	56.9158	104.268
ABCA2	chr9	9	52	160.414	39.0752	4.10527	60.4399	111.998
ACAN	chr15	13	72	347.973	85.6663	4.06196	148.487	178.378
TTLL5	chr14	8	74	95.5623	23.5298	4.06133	16.0371	93.4564
SNORA68	chr19	8	23	99.6881	24.6619	4.04218	97.4931	102.426
Hs.580451	chr2	1	8	50.463	12.4945	4.03882	0	20.5437
IFNL3	chr19	8	27	97.6873	24.212	4.03466	44.1096	120.447
LOC101929759	chr8	1	15	40.488	10.0469	4.0299	0	28.2096
Hs.660285	chr7	1	21	90.2604	22.4901	4.01333	0	102.573
LINC01620	chr20	1	29	48.2418	12.03	4.01012	0	46.4023
GPRC5B	chr16	12	55	141.368	35.3082	4.00383	88.1035	109.256
RIN3	chr14	8	73	163.752	40.9152	4.00222	42.9759	99.2679
ZNF460	chr19	9	43	206.277	51.6333	3.99505	55.5799	173.021
SNAI3	chr16	8	27	82.8126	20.8492	3.97198	35.565	106.401
PSG7	chr19	13	39	197.438	49.7292	3.97026	101.355	135.055
ITPK1-AS1	chr14	1	20	425.897	107.49	3.96221	0	148.958
TSPAN18	chr11	10	48	90.8256	22.9524	3.95713	76.6505	90.689
GUCY1A2	chr11	12	85	66.2909	16.8046	3.94482	114.586	96.1741
TTC9	chr14	8	43	42.0301	10.7667	3.90372	30.7808	66.1345
ALG10	chr12	1	38	52.8247	13.5827	3.88912	0	62.7133
Hs.539683	chr13	1	8	60.869	15.6536	3.8885	0	73.6685
OGDH	chr7	14	75	215.657	55.8935	3.85835	91.2036	157.705
GSX1	chr13	8	34	81.9028	21.2562	3.85313	39.7381	102.062
IGLJ3	chr22	14	79	75.4027	19.5932	3.84842	52.3172	107.906
VPS13D	chr1	10	83	103.012	26.7899	3.84518	56.0243	96.0113
RAB11B	chr19	12	41	230.318	60.0135	3.83777	82.748	159.039
PDE3A	chr12	12	49	102.222	26.6876	3.83031	117.803	122.028
EMC1	chr1	8	71	382.966	100.048	3.82782	23.7663	114.561
DIS3L2	chr2	8	60	83.1056	21.7458	3.82169	10.4859	91.9082
SLC40A1	chr2	9	40	127.603	33.3991	3.82054	85.3117	97.7837
LOC730202	chr14	1	10	45.4929	11.9103	3.81964	0	30.7693
C10orf128	chr10	1	22	57.9554	15.1765	3.81875	0	64.721
LINC00636	chr3	1	10	42.1836	11.0766	3.80835	0	47.7313
ADH1B	chr4	12	50	42.829	11.2751	3.79855	85.3846	46.4624
IPMK	chr10	8	39	75.3897	19.8548	3.79705	31.9556	69.6233
Hs.125008	chr19	1	22	50.5976	13.405	3.77452	0	56.8962
Hs.738097	chr12	1	8	47.3671	12.5498	3.77434	0	51.4982
TRIO	chr5	12	107	252.959	67.1276	3.76834	72.1279	131.176
WSPAR	chr5	1	8	45.0288	11.9554	3.7664	0	40.0273
NUDT4	chr12	13	109	448.37	119.242	3.76017	76.0463	156.989
ABCC9	chr12	14	83	87.4618	23.2774	3.75737	105.776	78.6176
ZXDA	chrX	13	87	109.592	29.1775	3.75604	75.4167	134.979
HOTTIP	chr7	1	37	58.9806	15.7205	3.75184	0	61.3121
GPATCH2L	chr14	10	87	113.101	30.1874	3.74662	43.71	95.8066
PTPRS	chr19	13	66	145.107	38.8005	3.73983	85.7276	121.991
USP34	chr2	8	92	272.675	73.0314	3.73367	20.257	119.372
ECE1	chr1	12	47	330.305	88.8114	3.71917	87.5359	165.329
TRPM7	chr15	8	61	137.768	37.0527	3.71818	39.6972	107.634
NHLRC2	chr10	8	61	111.507	29.9971	3.71727	11.6787	98.8142
GALNT5	chr2	8	61	228.391	61.7036	3.70143	33.8545	81.6557
IFITM10	chr11	7	38	137.807	37.2589	3.69864	20.5529	87.5299
C20orf144	chr20	8	27	68.9474	18.7185	3.68338	40.1155	104.07
SETD5	chr3	8	59	382.969	104.037	3.68108	39.9645	140.158
LDLRAD4-AS1	chr18	1	15	53.9135	14.6549	3.67887	0	56.5691
ZNF462	chr9	8	47	154.071	41.8866	3.6783	34.9639	84.127
AFF4	chr5	12	106	311.985	85.1297	3.66482	75.2466	193.976
Hs.157621	chr2	1	15	55.8442	15.2537	3.66103	0	47.4186
ZNF292	chr6	8	55	144.779	39.6207	3.65412	43.0098	103.6
GGT5	chr22	12	33	163.235	44.7482	3.64785	107.835	156.5
Hs.542579	chr21	1	8	41.321	11.351	3.64031	0	27.2621
C17orf100	chr17	1	16	91.0624	25.1143	3.62592	0	76.7048
SLFN5	chr17	8	61	565.405	156.348	3.61633	33.2592	158.573
LRCH3	chr3	8	93	117.6	32.6058	3.60672	11.359	100.286
Hs.543232	chr3	1	8	42.5841	11.8113	3.60537	0	51.2051
Hs.672510	chr6	1	15	41.0046	11.415	3.59217	0	46.5909
ECSCR	chr5	1	30	41.0566	11.4666	3.58053	0	51.112
PARP14	chr3	8	52	93.3436	26.0933	3.5773	12.0312	96.4563
C12orf77	chr12	1	10	40.7361	11.396	3.57459	0	75.4298
LRP1	chr12	12	55	1005.01	281.417	3.57125	85.2538	196.545
TCERG1L	chr10	8	27	44.551	12.5016	3.56362	32.065	79.5533
CUL7	chr6	8	50	164.421	46.2129	3.55791	38.2456	76.9565
ARHGAP35	chr19	14	88	317.88	89.3949	3.55591	100.419	191.07
FAM20A	chr17	8	54	163.322	46.0226	3.54874	75.102	74.7915
ARID5B	chr10	8	74	1253.52	354.199	3.53903	22.581	142.015
NPR3	chr5	20	75	201.88	57.0459	3.5389	75.9919	99.9706
LOC257396	chr5	1	16	72.1486	20.4098	3.53499	0	46.8643
CTNND1	chr11	16	98	216.505	61.3127	3.53117	94.822	157.266
TTBK2	chr15	8	82	57.9161	16.4066	3.53005	36.638	64.9771
RUBCN	chr3	8	69	115.703	32.8947	3.51738	30.8011	93.9334
NOTCH2NL	chr1	10	54	253.95	72.2701	3.51391	61.9305	131.884
Hs.574082	chr12	1	8	31.183	8.88045	3.51142	0	27.5187
SBNO1	chr12	8	82	166.727	47.5236	3.5083	32.3901	117.305
SMG6	chr17	8	48	106.07	30.2691	3.50423	15.2925	70.8649
LOC107985946	chr2	7	19	60.0838	17.1524	3.50295	22.7278	83.5983
PTCD1	chr7	1	37	248.896	71.09	3.50114	0	86.3819
IGLC1	chr22	7	92	51.0799	14.5953	3.49975	11.4028	59.8525
FKBP8	chr19	12	49	331.016	94.6116	3.49868	87.945	181.015
ZC3H12D	chr6	8	25	47.3315	13.5315	3.49787	27.6604	87.627
HIST1H3I	chr6	12	33	186.829	53.434	3.49645	101.907	199.747
GALNT16	chr14	9	47	68.3554	19.5625	3.49421	159.653	55.5256
FMNL3	chr12	10	65	79.244	22.6819	3.4937	56.7074	84.179
ADAMTSL1	chr9	20	120	304.597	87.1857	3.49366	58.5327	110.509
SRGAP2	chr1	19	103	222.688	63.7574	3.49273	92.5418	179.729
AHNAK	chr11	10	97	1327.42	380.176	3.49158	51.2682	156.726
CBARP	chr19	8	46	79.1609	22.7142	3.48509	25.3301	85.4939
Hs.34558	chr19	1	15	134.45	38.5788	3.48506	0	96.1871
C1QTNF4	chr11	8	28	55.5579	15.9497	3.48332	41.5896	83.0684
BLID	chr11	8	27	49.148	14.1383	3.47622	52.1428	69.802
ZFHX4-AS1	chr8	1	23	86.9468	25.0684	3.46839	0	60.9343
Hs.538746	chr11	1	8	46.5757	13.4555	3.46146	0	45.7724
PBRM1	chr3	10	111	180.943	52.4353	3.45079	46.2088	135.004
LINC00672	chr17	1	35	58.6326	16.9922	3.45056	0	68.8844
CDKAL1	chr6	8	62	68.4909	19.8504	3.45035	22.9184	69.8814
LOC105371763	chr17	1	20	52.9642	15.3862	3.44233	0	59.1943
NF2	chr22	15	125	144.507	41.9833	3.44201	100.811	145.404
GATC	chr12	8	47	249.972	72.7491	3.43608	32.7395	101.407
Hs.195391	chr4	1	15	48.1235	14.0204	3.43238	0	45.4967
LOC107987345	chrY	1	8	116.405	33.9382	3.42991	0	34.8568
KRTAP4-2	chr17	8	27	45.6265	13.3089	3.42827	38.4	74.3951
TTC7A	chr2	8	54	158.186	46.1513	3.42756	33.2744	95.984
Hs.380132	chr15	1	21	37.3022	10.8834	3.42744	0	36.6463
PIANP	chr12	8	40	58.8308	17.172	3.42597	95.0871	45.9895
CCDC189	chr16	1	27	91.6293	26.7632	3.4237	0	58.3531
SDC3	chr1	10	51	115.692	33.8009	3.42276	59.4152	89.4524
TTLL10	chr1	8	41	46.3625	13.5492	3.42178	40.2224	65.3179
Hs.658643	chr19	1	21	61.6952	18.0344	3.42097	0	32.2133
ZNRF2	chr7	8	34	80.2145	23.4508	3.42055	35.3718	88.7041
CAMKMT	chr2	1	35	89.2941	26.1113	3.41975	0	97.0084
ANKRD40	chr17	8	42	252.02	73.7242	3.41842	26.191	97.0834
SSTR5-AS1	chr16	8	27	53.9648	15.7923	3.41715	34.9253	76.6225
FOXP4	chr6	9	52	82.3495	24.1626	3.40814	52.7606	75.987
TCF24	chr8	7	18	117.566	34.5428	3.40349	13.0062	113.342
SVEP1	chr9	12	86	300.265	88.2566	3.40218	92.0596	199.585
DCANP1	chr5	1	21	38.4267	11.3024	3.39986	0	47.7573
SPON1	chr11	8	53	189.509	55.747	3.39944	84.1125	117.57
LEPR	chr1	16	94	108.936	32.0486	3.39909	91.2584	159.526
LINC01960	chr2	1	8	38.2383	11.2571	3.39682	0	29.7355
ELN	chr7	13	65	691.02	203.917	3.38873	121.465	229.939
HAPLN4	chr19	15	45	97.0758	28.6525	3.38804	86.8135	154.371
BMPER	chr7	9	30	274.886	81.2096	3.3849	83.4039	138.848
SLC6A6	chr3	12	76	182.399	53.8907	3.38461	102.503	164.132
CFB	chr6	26	53	250.815	74.1282	3.38353	103.16	119.762
UBTF	chr17	15	86	161.212	47.6645	3.38222	88.7818	130.089
EFNA2	chr19	12	58	48.7007	14.4337	3.3741	82.5525	92.0108
DOCK5	chr8	8	84	105.587	31.3036	3.37299	17.4793	113.079
CACUL1	chr10	8	74	126.081	37.3906	3.372	31.6593	108.89
PLEKHA6	chr1	8	41	37.2204	11.0542	3.36709	44.5045	48.6567
AKAP13	chr15	10	130	136.561	40.6187	3.36203	30.2337	95.0534
OTOS	chr2	8	27	70.3457	20.9448	3.35862	33.7693	90.6795
Hs.626072	chr2	1	8	42.2797	12.598	3.35605	0	44.7531
C19orf33	chr19	8	33	59.7241	17.8513	3.34564	35.2784	80.5094
ONECUT1	chr15	9	34	49.912	14.9211	3.34506	47.5941	82.3911
UBAP2L	chr1	8	64	478.196	142.959	3.34498	10.9428	113.787
LOC728715	chr12	1	5	80.4265	24.0498	3.34416	0	51.9399
Hs.543987	chr5	1	8	62.9768	18.8503	3.3409	0	54.8076
POLH	chr6	13	86	159.237	47.6799	3.33971	82.0714	118.296
Hs.658407	chr7	1	15	220.552	66.0625	3.33853	0	70.1441
CAMK2N2	chr3	8	34	78.905	23.6417	3.33754	37.519	83.269
MICAL3	chr22	15	61	98.7125	29.5817	3.33694	36.1627	80.9377
RASA4	chr7	26	64	149.661	44.873	3.33521	72.5774	97.6115
GATA5	chr20	8	28	48.1366	14.4419	3.33314	32.9805	67.2875
PCBP3	chr21	12	35	59.8583	17.9761	3.32988	73.5259	91.3522
SPTBN1	chr2	14	127	550.036	165.289	3.32773	91.2516	198.31
FAM83E	chr19	8	28	50.4996	15.1984	3.32269	32.5701	79.2231
STX18-AS1	chr4	1	21	51.5084	15.5034	3.32239	0	50.4731
LOC145783	chr15	1	43	66.5365	20.0343	3.32113	0	47.3812
Hs.571223	chr7	1	15	45.9946	13.8585	3.31887	0	48.0024
SNHG28	chr1	1	16	45.6832	13.8048	3.30922	0	44.0992
LOC729970	chr1	1	30	58.1612	17.5755	3.30922	0	57.018
TMEM259	chr19	10	86	247.369	74.7957	3.30726	38.1303	119.992
PHC3	chr3	16	81	165.789	50.142	3.30638	103.585	162.464
SNORD8	chr14	8	23	46.7019	14.1408	3.30263	70.9179	51.334
CES1	chr16	14	47	128.764	39.0888	3.29414	109.122	161.427
DEGS2	chr14	8	21	86.7861	26.357	3.29272	36.8873	103.554
BNC2	chr9	8	81	226.488	68.8836	3.28798	27.4997	88.9889
NAV1	chr1	8	95	503.546	153.277	3.2852	34.0467	96.2542
LIMD2	chr17	8	40	78.8425	24.0308	3.2809	36.5204	80.3678
C1QL1	chr17	12	41	67.7438	20.6495	3.28065	73.3247	104.419
MTG2	chr20	8	67	86.5309	26.3956	3.27822	25.1813	72.5121
VCPIP1	chr8	8	55	150.257	45.8498	3.27716	28.1691	96.531
BHLHE23	chr20	8	27	57.6963	17.6085	3.27661	34.008	73.2433
KRTAP4-4	chr17	8	27	36.3948	11.126	3.27115	25.1812	61.9175
CACNG8	chr19	9	53	57.9997	17.7368	3.27002	44.9374	82.8491
TSGA13	chr7	8	27	39.1558	11.9748	3.26986	38.435	67.7513
MKL1	chr22	8	58	152.771	46.7609	3.26706	27.3315	93.8585
Hs.48729	chr6	1	15	59.576	18.2367	3.26682	0	84.4964
SNORA73B	chr1	2	6	126.002	38.5779	3.26616	5.15054	28.6963
ZNF497	chr19	8	34	47.3667	14.5037	3.26583	30.8479	68.1685
DENND4A	chr15	9	59	81.9818	25.1095	3.26497	38.8768	89.696
Hs.121667	chr10	1	14	61.4803	18.8508	3.26142	0	65.8369
FZR1	chr19	9	67	87.8262	26.9332	3.26089	46.1775	69.4435
TRAF7	chr16	9	53	158.314	48.6309	3.25541	51.8595	89.3343
INPP5B	chr1	8	49	114.058	35.0409	3.25499	26.596	87.3013
ASH1L	chr1	8	48	183.041	56.2552	3.25376	40.3875	100.696
EFCC1	chr3	8	35	54.2632	16.6803	3.25313	29.5006	72.201
ACAP3	chr1	8	52	62.5847	19.2465	3.25174	39.903	75.5882
SRGAP1	chr12	8	68	317.683	97.7523	3.24988	44.8342	105.706
A2M	chr12	12	40	195.075	60.049	3.2486	123.043	125.062
LDB1	chr10	12	41	197.133	60.7407	3.24548	80.7881	105.986
GPAT4	chr8	8	47	229.31	70.6775	3.24446	36.8654	115.38
RPRML	chr17	8	27	81.7526	25.2406	3.23894	40.6939	98.8596
SOX7	chr8	9	52	37.9547	11.7217	3.23798	30.4734	62.9949
TCTN2	chr12	8	35	97.7019	30.1846	3.23682	34.3013	83.6025
NAALADL2	chr3	8	21	51.0592	15.7821	3.23525	37.4559	54.0103
IQSEC3	chr12	23	81	79.6889	24.6329	3.23507	64.2693	123.529
DLEU7	chr13	9	27	57.3642	17.7609	3.22981	38.1345	77.0274
CNPY3	chr6	13	74	213.768	66.1864	3.22978	71.6572	96.6323
ATP11B	chr3	9	93	201.377	62.3599	3.22926	44.9675	97.7005
CD7	chr17	12	41	66.5967	20.6386	3.22681	81.4626	113.418
TNS2	chr12	11	50	142.414	44.1452	3.22604	61.7323	66.707
CHL1	chr3	13	54	29.3462	9.12295	3.21675	120.038	53.1674
Hs.615439	chrX	1	8	75.9993	23.6423	3.21455	0	71.9523
ESPN	chr1	8	41	43.286	13.492	3.20826	29.6715	60.1946
EXOC6B	chr2	11	54	84.5057	26.4306	3.19726	70.0999	84.3833
Hs.123278	chr3	1	15	49.1991	15.3909	3.19665	0	61.535
RBM19	chr12	10	58	73.3668	22.9675	3.19437	51.72	62.4639
ZAR1	chr4	8	34	46.1628	14.4513	3.19436	34.2273	73.5723
NPPC	chr2	12	33	68.6827	21.5041	3.19394	85.3869	140.13
QPCTL	chr19	8	28	83.4136	26.1256	3.19279	30.418	80.8246
TNRC18	chr7	30	120	189.476	59.4049	3.18957	44.749	126.81
SIK2	chr11	9	53	109.435	34.3311	3.18764	33.1615	64.6384
NBPF10	chr1	20	106	1361.56	427.304	3.18641	66.7489	168.828
SMAD3	chr15	12	63	345.292	108.409	3.18508	76.0581	123.401
Hs.551126	chr8	1	15	55.5115	17.445	3.18208	0	69.4894
TRHDE-AS1	chr12	7	20	52.7225	16.5958	3.17686	17.2822	64.9369
SLC43A3	chr11	11	64	184.119	57.9752	3.17582	123.473	112.797
LMF1	chr16	8	100	102.685	32.34	3.17517	20.8984	67.1931
URB1	chr21	8	45	113.746	35.8259	3.17496	17.2616	94.7077
ATP11A	chr13	9	85	68.6414	21.658	3.16933	52.4959	100.656
SAMHD1	chr20	8	60	119.919	37.857	3.16768	109.551	91.15
ITCH	chr20	8	71	236.628	74.7457	3.16577	22.3658	95.9753
DCAF1	chr3	8	69	102.565	32.3999	3.16559	14.1622	91.9096
PRKACA	chr19	13	53	170.171	53.7752	3.16449	85.3975	130.664
ATF6B	chr6	21	66	128.181	40.5754	3.15908	61.88	84.05
DND1	chr5	8	36	140.961	44.6267	3.15867	37.9994	92.67
LOC388692	chr1	1	32	60.9829	19.3395	3.15329	0	86.1189
TMC8	chr17	8	59	40.7879	12.937	3.15281	15.1126	54.1908
TGIF2LY	chrY	1	13	33.4293	10.6245	3.14643	0	20.2728
ZNF808	chr19	8	25	103.456	32.8895	3.14558	36.9011	133.961
LINC01405	chr12	7	22	43.0582	13.6909	3.14503	6.16963	59.6083
SP1	chr12	8	55	217.926	69.3344	3.14312	15.8042	91.2669
EGOT	chr3	1	18	48.2081	15.3418	3.14227	0	66.1767
NLGN4Y	chrY	8	35	37.5103	11.9381	3.14208	81.7888	88.6897
HOOK3	chr8	9	85	140.047	44.601	3.13999	43.1223	95.1415
ZNF783	chr7	1	28	101.974	32.5228	3.13546	0	47.0327
ATF7IP	chr12	8	59	165.362	52.7708	3.13358	31.5712	101.872
RHOV	chr15	8	36	51.4284	16.4275	3.13063	31.0876	69.1456
RUFY2	chr10	10	101	59.3662	18.9809	3.12769	38.74	78.5383
SDCCAG8	chr1	1	57	104.055	33.3006	3.12471	0	77.6433
DOHH	chr19	8	44	91.4973	29.3242	3.12019	10.8946	76.0851
PLA2R1	chr2	13	59	52.7226	16.9155	3.11682	77.5198	66.6269
NEURL1B	chr5	1	16	64.6587	20.7665	3.1136	0	85.5693
NUMA1	chr11	13	69	176.482	56.6818	3.11355	68.5272	115.927
DGAT2	chr11	8	40	86.5107	27.8123	3.11052	53.8795	72.4542
C15orf56	chr15	8	25	34.9363	11.2325	3.11028	35.5029	70.0516
SZRD1	chr1	9	78	476.533	153.222	3.11008	38.3329	106.735
NAA50	chr3	8	48	1056.03	339.567	3.10993	41.1174	160.2
LINC02555	chr12	1	15	34.6257	11.1408	3.10801	0	53.8272
IPO9	chr1	8	56	284.888	91.6944	3.10693	23.9696	111.412
Hs.444999	chr15	1	8	72.8142	23.4443	3.10584	0	51.3695
SLC8A1	chr2	13	122	89.0176	28.6635	3.10561	94.3321	116.124
DOT1L	chr19	8	54	93.1494	30.0016	3.10481	27.9025	61.9155
ADAMTS15	chr11	8	34	48.4619	15.63	3.10057	45.4945	55.3148
SMCHD1	chr18	15	77	179.801	57.9953	3.10027	25.9829	110.265
TOR1AIP2	chr1	17	112	221.228	71.4124	3.0979	45.4701	126.8
LMTK2	chr7	8	48	65.7222	21.219	3.09733	9.89758	79.5047
KLHL34	chrX	8	28	35.8731	11.5919	3.09467	33.7971	60.8138
PTPRJ	chr11	12	60	115.28	37.2541	3.09442	88.9889	132.46
RHBDD1	chr2	9	67	249.76	80.9291	3.08616	25.2414	115.561
INTS6-AS1	chr13	1	28	54.215	17.5679	3.08603	0	50.7889
MROH1	chr8	16	66	77.9968	25.3031	3.0825	37.9418	83.3263
PSG4	chr19	14	52	294.143	95.4461	3.08178	195.872	152.982
DCAF5	chr14	8	67	230.979	75.0143	3.07913	16.4526	83.8704
UBXN7	chr3	9	50	150.438	48.9235	3.07496	44.5079	93.5512
Hs.617532	chr2	1	8	89.5173	29.1171	3.07439	0	63.5375
CERS4	chr19	8	28	61.6185	20.069	3.07034	61.6767	56.4562
HLA-DRB1	chr6	23	74	45.6064	14.858	3.06948	124.72	73.4646
ZNF496	chr1	8	55	63.9433	20.8412	3.06812	21.2345	61.1286
SSBP3	chr1	9	54	164.047	53.4782	3.06755	44.1274	76.8823
NTN1	chr17	13	61	54.7093	17.8515	3.06469	78.0014	87.243
TRANK1	chr3	8	34	96.4355	31.4794	3.06345	36.1496	63.9722
ARPIN	chr15	8	45	118.899	38.8181	3.06297	17.6072	79.6907
STXBP5	chr6	8	53	236.81	77.5065	3.05536	17.4696	102.652
SLC10A4	chr4	9	33	37.4921	12.2735	3.05472	44.4858	74.084
Hs.582550	chr5	1	8	62.5453	20.4843	3.05332	0	43.1018
CALY	chr10	13	36	47.8298	15.6702	3.05229	77.6903	102.678
Hs.551803	chr9	1	8	63.3441	20.7541	3.05213	0	35.8116
ARL17A	chr17	1	65	69.5559	22.7973	3.05106	0	50.2267
RASSF8	chr12	12	63	180.729	59.2698	3.04926	97.7768	152.846
ZFX	chrX	12	68	148.98	48.8726	3.04833	83.4053	106.045
LOC441098	chr5	1	8	25.5328	8.37809	3.04757	0	24.0078
CDC42BPG	chr11	8	40	32.4937	10.6697	3.04541	24.3205	56.5197
ZNF780B	chr19	9	57	41.0959	13.4961	3.04503	49.7485	62.9739
Hs.545519	chr8	1	8	45.3628	14.9128	3.04188	0	43.601
RPPH1	chr14	8	21	492.26	161.881	3.04087	59.002	158.414
BCAS3	chr17	8	40	72.5784	23.8855	3.0386	32.3362	55.6421
CBWD3	chr9	1	6	59.5236	19.5969	3.03739	0	79.3294
CEP295NL	chr17	7	12	41.9027	13.7973	3.03703	25.4145	46.1051
TPCN2	chr11	8	61	81.6392	26.9092	3.03388	15.4567	76.5404
SERPINB9	chr6	13	60	52.4919	17.3062	3.03312	88.4384	73.0717
MAZ	chr16	14	79	143.609	47.4121	3.02895	89.9024	123.457
Hs.741920	chr16	1	8	44.0182	14.5366	3.02809	0	28.9824
PIEZO2	chr18	23	104	45.5072	15.0316	3.02743	68.8059	87.4066
Hs.545068	chr7	1	8	47.6742	15.7603	3.02496	0	63.9967
CLDN11	chr3	8	47	2940.18	972.967	3.02187	42.0376	155.568
TNKS	chr8	12	68	131.841	43.6723	3.01886	42.8729	113.521
SRGAP2C	chr1	7	34	465.671	154.269	3.01855	14.0829	122.475
USP22	chr17	16	101	257.733	85.3954	3.01811	78.004	166.956
FOXK1	chr7	9	59	209.902	69.5648	3.01736	34.6547	125.023
Hs.543683	chr4	1	8	46.4503	15.3986	3.01652	0	56.8043
YWHAE	chr17	17	83	1664.08	552.002	3.01463	50.638	164.852
KDM5D	chrY	12	33	51.6392	17.1487	3.01126	90.6398	95.9267
CACNG7	chr19	8	33	34.4863	11.4596	3.00939	30.4531	52.516
GPC3	chrX	12	40	68.2913	22.6955	3.00903	87.8607	88.913
LOC105370613	chr14	1	15	50.8624	16.904	3.00889	0	67.9759
MUC5AC	chr11	1	64	42.3482	14.0791	3.00787	0	39.9748
PPP1R37	chr19	7	47	67.9405	22.602	3.00596	14.6938	64.0429
LOC100996549	chr2	1	15	43.5	14.4795	3.00425	0	57.4912
ZIC5	chr13	8	39	33.8669	11.2769	3.00321	28.1531	51.8142
POMK	chr8	9	30	88.0393	29.3152	3.00319	49.2113	116.282
Hs.143408	chr19	1	28	92.3893	30.7914	3.00049	0	64.414
RNF215	chr22	8	33	75.9308	25.3119	2.99981	16.903	71.2718
BTBD9	chr6	8	66	73.8465	24.6353	2.99759	21.1275	82.6967
NFASC	chr1	11	74	125.41	41.8371	2.99758	60.0894	80.9255
H6PD	chr1	13	79	95.4918	31.8659	2.99667	89.6079	91.626
MAN1A2	chr1	13	99	128.583	42.9193	2.99593	47.2043	86.4993
Hs.145721	chr17	1	8	39.0541	13.0382	2.99535	0	35.8718
TFAP2E	chr1	8	27	65.2564	21.7936	2.99429	35.861	69.0279
LMNTD2	chr11	8	27	45.7124	15.3124	2.98532	31.8251	61.8835
LINC00515	chr21	1	16	36.8672	12.3519	2.98473	0	57.057
FUBP1	chr1	12	63	152.762	51.1958	2.98387	61.3876	124.045
PARD3B	chr2	9	79	58.6442	19.665	2.98216	55.1224	88.7571
ST7-AS2	chr7	1	27	24.3411	8.16711	2.98038	0	55.1847
Hs.135282	chr15	1	8	41.0519	13.7746	2.98027	0	33.774
SLC25A5-AS1	chrX	7	28	41.1458	13.8078	2.97989	12.2513	53.7427
MIR7-1	chr9	1	3	37.5372	12.6033	2.97837	0	27.1516
VPS39	chr15	8	34	275.325	92.4664	2.97757	23.836	89.4454
LOC646804	chr1	1	8	51.4298	17.2741	2.97727	0	36.6752
TNFRSF18	chr1	9	40	40.8503	13.7254	2.97625	39.1311	60.2817
MAGI1	chr3	21	148	90.7951	30.5073	2.97617	116.988	133.677
SRRM2-AS1	chr16	1	15	42.9059	14.4187	2.97571	0	41.0805
NF1	chr17	26	124	99.2627	33.3657	2.975	91.1852	133.229
PARTICL	chr2	1	8	49.9532	16.7974	2.97386	0	25.7501
PLA2G2A	chr1	12	33	90.8686	30.5639	2.97307	129.044	77.3236
SMURF1	chr7	9	64	92.5916	31.1605	2.97144	36.5484	87.6913
ANKRD36	chr2	18	84	46.7469	15.7345	2.97098	66.5587	71.0237
HTRA3	chr4	8	40	155.801	52.4594	2.96993	78.7009	117.581
KIF1C	chr17	8	61	378.614	127.529	2.96885	35.2173	110.901
Hs.466840	chr19	1	11	53.7225	18.1054	2.9672	0	53.2489
Hs.574475	chr18	1	8	57.5212	19.3918	2.96626	0	45.9615
KIRREL1	chr1	8	48	291.15	98.2349	2.96381	33.5951	101.169
Hs.636851	chr12	1	15	35.9761	12.1406	2.96328	0	54.551
TPPP3	chr16	13	41	38.2407	12.9065	2.96289	201.212	44.2502
HIPK1	chr1	11	86	138.131	46.636	2.96191	74.1033	138.681
SERPING1	chr11	13	41	680.2	229.659	2.96179	83.9468	138.929
SHISA9	chr16	7	38	44.7952	15.1255	2.96157	7.31907	49.1144
IDS	chrX	25	157	289.811	97.8623	2.96142	76.1991	125.087
APOBEC3D	chr22	9	30	54.1551	18.2956	2.96001	32.8497	66.5947
FAM181B	chr11	9	44	40.3439	13.6334	2.95919	48.7779	52.8132
PSEN1	chr14	15	112	134.429	45.4316	2.95892	63.9553	125.569
PYGO1	chr15	9	60	50.7886	17.1665	2.95859	43.5438	83.2245
WWC2	chr4	8	45	202.406	68.4333	2.95772	46.5788	118.126
SDK1	chr7	9	52	39.1919	13.2556	2.95663	74.7511	110.613
ARL17B	chr17	25	80	58.6744	19.8494	2.95598	35.0459	66.4712
HOXA13	chr7	8	44	34.6562	11.7402	2.95194	27.8255	56.4769
RPRD1B	chr20	9	43	139.392	47.2214	2.95188	43.4722	98.0132
SP7	chr12	8	27	48.512	16.436	2.95157	34.575	74.2381
C2orf27B	chr2	9	20	107.023	36.2669	2.95097	52.2826	121.574
Hs.580813	chr20	1	8	37.8853	12.8457	2.94926	0	18.3886
ACTA1	chr1	12	31	58.0865	19.7001	2.94853	68.8893	107.563
TBCEL	chr11	8	36	159.34	54.0563	2.94767	29.7144	112.147
TCF15	chr20	12	39	49.3357	16.7441	2.94646	82.8924	95.1857
GDF7	chr2	8	20	43.3096	14.7145	2.94333	41.1192	71.2067
MPHOSPH8	chr13	1	58	184.267	62.6191	2.94267	0	81.7787
SIAE	chr11	8	54	118.819	40.3824	2.94236	40.4786	113.683
OLFM2	chr19	8	25	133.64	45.4266	2.9419	90.0827	201.874
PPP6R1	chr19	8	34	205.55	69.8917	2.94097	18.0975	79.0102
SCAF4	chr21	8	57	165.773	56.3925	2.93964	16.1999	109.675
FOSL2	chr2	12	83	323.261	110.103	2.93598	83.1281	125.491
AREL1	chr14	8	48	128.379	43.7746	2.93272	40.9247	103.319
EPS15L1	chr19	12	73	91.7269	31.2838	2.93209	68.5639	87.8042
GANAB	chr11	8	42	1072.76	366.323	2.92847	33.3451	105.226
UEVLD	chr11	9	64	117.536	40.1454	2.92774	35.9577	77.9281
DMKN	chr19	10	39	79.1835	27.0469	2.92764	153.888	72.366
FOXK2	chr17	14	90	139.625	47.7039	2.92691	86.6452	128.374
LOC440934	chr2	8	28	33.9555	11.6063	2.92562	25.8277	56.7591
SNX29	chr16	16	84	92.9911	31.8262	2.92184	69.1281	95.9341
LAMA4	chr6	13	77	739.148	253.049	2.92097	76.3441	143.058
TRIM65	chr17	8	40	86.4865	29.6122	2.92064	12.0466	62.2674
GPR150	chr5	8	33	89.6661	30.7039	2.92035	35.0104	78.8881
PCSK1N	chrX	12	39	64.9055	22.2253	2.92034	80.59	110.953
Hs.662069	chr7	1	15	82.6773	28.3129	2.92013	0	72.9598
TMEM221	chr19	7	20	80.2014	27.4802	2.91852	17.6411	79.0936
CPZ	chr4	10	42	72.2164	24.7477	2.91811	64.7475	69.1463
C17orf99	chr17	8	27	44.4443	15.233	2.91763	17.3623	58.5311
SUPT6H	chr17	12	62	296.168	101.528	2.91712	75.85	135.733
MIR490	chr7	1	3	30.4992	10.4564	2.91679	0	1.75049
CHD6	chr20	9	60	93.8321	32.1781	2.91603	34.7801	70.3496
SPIDR	chr8	8	52	155.15	53.2627	2.91292	14.5917	85.4817
FRMD6-AS1	chr14	1	15	120.08	41.2446	2.9114	0	57.8117
NRP2	chr2	22	186	86.453	29.7029	2.9106	63.0208	104.445
SLC2A5	chr1	12	61	100.705	34.6042	2.91019	96.8414	106.456
TMEM127	chr2	8	45	364.727	125.445	2.90747	32.0641	84.2385
ARHGAP31	chr3	9	43	166.58	57.297	2.90731	57.1578	109.559
SOS1	chr2	8	57	167.41	57.5962	2.90661	24.5803	101.903
PROSER3	chr19	8	38	57.9628	19.9489	2.90556	40.9239	53.2477
PRSS12	chr4	12	47	175.947	60.5791	2.90441	72.9105	117.957
SNORC	chr2	1	28	35.5433	12.2396	2.90397	0	52.3393
EGR4	chr2	12	48	38.0077	13.0885	2.9039	47.793	71.5035
PITPNM2	chr12	8	47	48.6607	16.7656	2.90241	33.0134	56.3065
ZNF740	chr12	8	38	88.8791	30.6383	2.90092	32.0461	78.8778
FOXE3	chr1	13	41	78.0503	26.9205	2.89929	90.2208	134.266
FGF4	chr11	12	45	46.3166	15.995	2.89569	58.2558	72.0011
Hs.650727	chr14	1	8	68.3088	23.603	2.89408	0	50.9332
TMEM52	chr1	8	27	50.3089	17.3845	2.89389	14.7914	51.6053
LOC100129148	chr7	1	3	35.1794	12.1573	2.89369	0	31.381
Hs.735777	chrX	1	15	47.6377	16.4644	2.89337	0	57.3998
LATS1	chr6	9	55	78.8036	27.2587	2.89095	52.9862	134.748
STYX	chr14	9	66	130.395	45.1069	2.8908	47.2175	108.67
DTX4	chr11	8	28	43.2813	14.9744	2.89035	35.6869	48.7946
PRUNE2	chr9	17	57	146.471	50.7131	2.88823	70.0724	110.143
TLX2	chr2	9	53	44.8127	15.518	2.88778	48.7601	55.3608
EFCAB14	chr1	8	79	319.225	110.555	2.88749	17.9125	96.9488
LMBR1	chr7	8	62	166.834	57.7913	2.88684	16.2583	102.61
SNORD15B	chr11	8	14	87.4549	30.3047	2.88585	66.7615	49.7518
CDCP1	chr3	11	76	128.492	44.5285	2.88561	95.874	338.952
RIC1	chr9	8	60	143.009	49.5853	2.88411	39.3949	93.6265
C5orf38	chr5	8	20	63.2764	21.9454	2.88336	35.2509	62.5426
VWC2	chr7	8	18	54.4395	18.8987	2.8806	32.2155	68.0353
LRRC4B	chr19	9	33	32.7913	11.3868	2.87976	36.5163	56.0577
PRELP	chr1	13	54	99.4424	34.5753	2.87611	97.2083	73.7536
TLN1	chr9	12	53	686.455	238.715	2.87563	76.0326	144.263
SIRT3	chr11	13	69	97.475	33.9364	2.87229	58.8071	82.0926
AKAIN1	chr18	1	15	33.7635	11.7578	2.87158	0	61.8535
FAM110D	chr1	9	40	40.5746	14.1372	2.87007	39.5776	59.4859
CPLX1	chr4	8	33	32.528	11.3402	2.86837	33.1632	64.3685
SNX13	chr7	8	70	156.139	54.4516	2.86748	16.7281	79.7318
LOC730101	chr6	2	20	52.4779	18.3054	2.8668	39.401	51.2541
ARRDC3	chr5	9	33	274.508	95.8173	2.86491	47.7156	110.729
SOS2	chr14	12	72	104.762	36.5717	2.86456	42.0807	93.2157
BRWD3	chrX	8	53	57.0909	19.9335	2.86407	38.6475	60.5327
SNORD3A	chr17	1	7	120.242	41.9949	2.86326	0	102.151
LOC107984813	chr16	1	8	39.2784	13.7231	2.8622	0	29.8214
ADAD2	chr16	8	27	56.7966	19.8553	2.86052	40.1578	67.0863
LINC01549	chr21	1	21	34.9345	12.2176	2.85935	0	67.9442
TRIM71	chr3	9	24	51.5095	18.0238	2.85787	52.1954	86.1841
HPVC1	chr7	1	3	38.8905	13.6092	2.85766	0	17.2952
POLR1A	chr2	8	31	132.134	46.2651	2.85601	22.7516	91.2304
NDNF	chr4	8	22	140.42	49.1688	2.85588	46.5406	88.1034
CAMK2N1	chr1	8	54	228.434	79.995	2.85561	64.3288	98.5037
ZCCHC6	chr9	8	62	140.617	49.2514	2.85509	33.9712	118.273
LKAAEAR1	chr20	9	36	51.6856	18.1066	2.85452	47.1054	74.5378
LINC01102	chr2	1	10	44.2438	15.503	2.85389	0	91.5389
AMIGO1	chr1	8	33	47.9203	16.7928	2.85362	14.512	60.4622
RARG	chr12	12	55	88.388	30.977	2.85334	83.1197	94.2326
USF3	chr3	8	67	69.0083	24.1914	2.8526	37.9558	94.3426
CASC15	chr6	1	43	48.6769	17.0643	2.85256	0	69.7823
LIMD1	chr3	12	62	70.5311	24.7266	2.85244	65.7301	89.4909
TBRG1	chr11	9	80	145.534	51.06	2.85024	41.8796	101.971
Hs.146882	chr4	1	15	50.5611	17.7556	2.84761	0	37.3987
SNORD32A	chr19	8	14	155.654	54.7096	2.84509	75.5893	83.1378
Hs.483183	chr5	1	8	39.9567	14.0459	2.84472	0	25.3038
Hs.580058	chr2	1	8	65.9787	23.1978	2.84418	0	25.7985
ADGRD1	chr12	8	21	310.787	109.29	2.84367	67.6513	119.23
CAND1	chr12	8	99	249.594	87.7763	2.84353	26.1047	106.603
Hs.544914	chr7	1	8	44.2515	15.5632	2.84333	0	22.2008
Hs.532001	chr4	1	8	41.4065	14.5773	2.84048	0	32.5169
Hs.287720	chr2	1	15	44.494	15.6703	2.83939	0	59.0176
MON2	chr12	8	58	187.622	66.1287	2.83722	10.2669	106.231
ADAMTS10	chr19	8	34	59.4316	20.9598	2.8355	42.1366	68.3519
PDZD8	chr10	8	52	206.329	72.769	2.8354	22.0173	85.959
C2CD4B	chr15	10	51	43.0646	15.1907	2.83493	60.0865	72.9514
CCDC149	chr4	8	54	69.7981	24.6459	2.83204	12.3113	50.5463
FLJ38576	chr4	8	25	45.9853	16.2419	2.83128	32.5279	78.152
NAMPT	chr7	21	89	453.578	160.251	2.83042	93.7163	137.003
HBQ1	chr16	12	33	68.0633	24.0554	2.82944	85.5962	119.006
AKT2	chr19	12	89	175.302	61.9738	2.82865	85.268	158.24
Hs.287137	chr1	1	8	52.8685	18.7043	2.82654	0	31.7937
UGT1A10	chr2	1	8	23.0442	8.16405	2.82264	0	30.8532
GATAD2B	chr1	8	34	185.189	65.6192	2.82218	21.3661	69.5181
ERV3-1	chr7	8	21	53.8453	19.105	2.81839	53.5042	60.2025
NKX6-2	chr10	8	27	43.3273	15.3758	2.81789	39.6003	67.844
Hs.529499	chr3	1	8	54.7614	19.4393	2.81705	0	39.7595
SPRYD7	chr13	8	39	112.144	39.8105	2.81695	14.4012	104.457
STX17	chr9	8	56	91.6713	32.5505	2.81628	18.2674	50.1204
Hs.587044	chr2	1	8	63.0963	22.4138	2.81506	0	24.8456
CDR1	chrX	13	32	56.6665	20.1343	2.81442	92.2275	139.805
SP5	chr2	8	39	47.3438	16.8235	2.81414	41.1694	95.3373
BLACAT1	chr1	1	18	31.9283	11.3528	2.81238	0	63.3218
Hs.541639	chr2	1	8	33.5235	11.9216	2.81201	0	20.7221
NHEJ1	chr2	8	28	89.0459	31.6689	2.81178	43.9407	63.5239
PRSS27	chr16	8	27	44.9655	16.0039	2.80966	39.224	67.9394
SLAIN2	chr4	8	76	212.565	75.6634	2.80935	31.2231	106.403
ZBTB11-AS1	chr3	8	32	50.0883	17.8345	2.80851	19.4046	62.8874
Hs.564582	chr13	1	8	36.3196	12.9341	2.80805	0	54.9852
CEP89	chr19	8	74	87.8484	31.2847	2.80803	19.1053	68.5945
AHNAK2	chr14	11	54	292.413	104.15	2.80763	93.208	91.6171
KRTAP4-9	chr17	14	25	72.0029	25.6467	2.8075	13.7651	75.0852
Hs.131128	chr6	1	8	41.1336	14.6603	2.80579	0	37.644
SOX17	chr8	12	46	32.9552	11.7479	2.8052	73.6641	81.7557
Hs.134696	chr9	1	8	28.5405	10.1784	2.80402	0	31.5766
Hs.573015	chr3	1	8	34.8045	12.4128	2.80391	0	12.7421
HOXC12	chr12	8	21	36.9696	13.208	2.79904	39.1518	61.6428
GBX2	chr2	12	33	46.3773	16.5714	2.79863	82.217	106.478
PRR36	chr19	9	34	58.9781	21.0795	2.79789	46.9419	74.574
OPA1	chr3	9	63	197.396	70.5538	2.7978	38.6265	90.2898
LOC101927770	chr20	7	20	35.0842	12.5403	2.7977	10.3044	44.9185
Hs.679007	chr5	1	8	65.1011	23.291	2.79512	0	38.0254
B4GALT2	chr1	14	61	250.547	89.6454	2.79487	91.9476	148.735
PLXNB2	chr22	9	56	582.978	208.611	2.79457	45.7221	101.924
EZR-AS1	chr6	1	8	53.3581	19.0969	2.79407	0	38.6289
GLYR1	chr16	8	57	181.527	64.9743	2.79382	11.7896	98.7455
SOWAHA	chr5	8	33	37.9313	13.5866	2.79183	30.1348	63.2989
PACS1	chr11	8	41	251.778	90.2067	2.79113	33.0778	88.5265
LIMK1	chr7	13	57	174.322	62.4742	2.7903	93.7641	149.667
SNORA71A	chr20	8	23	57.0431	20.444	2.79021	56.8589	61.3665
Hs.130971	chr2	1	8	32.3262	11.5918	2.78871	0	36.4323
PTF1A	chr10	8	26	44.4372	15.946	2.78673	33.8669	67.9182
Hs.542983	chr3	1	8	57.3728	20.6034	2.78462	0	27.8057
PTH2	chr19	8	27	57.5393	20.6651	2.78438	37.8793	72.7156
ZBTB10	chr8	8	76	52.575	18.8823	2.78434	19.2078	76.1738
ETNK2	chr1	8	34	45.8171	16.458	2.78388	38.2087	64.1944
Hs.563783	chr1	1	8	37.1623	13.3512	2.78344	0	35.44
OTX1	chr2	8	33	38.0469	13.6737	2.7825	38.8358	61.6632
Hs.210969	chr5	1	8	56.7998	20.428	2.78048	0	54.3633
LIFR	chr5	12	70	69.1357	24.8648	2.78046	77.0571	83.6811
SMU1	chr9	8	48	242.736	87.3159	2.77997	19.4384	95.5751
PHF21B	chr22	8	28	42.3958	15.2509	2.77989	27.8256	68.0074
TMEM242	chr6	16	72	103.423	37.204	2.77989	36.9479	96.7966
ATG13	chr11	8	52	242.55	87.2556	2.77976	36.4368	82.7178
BCR	chr22	16	123	80.3278	28.9018	2.77933	81.6496	81.6003
DIO3OS	chr14	8	42	33.1813	11.9471	2.77735	16.7409	48.4107
KLF16	chr19	8	40	108.344	39.0469	2.77471	42.3604	85.3992
ANKRD33B	chr5	7	30	78.7804	28.3945	2.77449	22.4789	61.1912
Hs.545680	chr9	1	8	34.4992	12.4429	2.77259	0	46.6779
MYSM1	chr1	8	35	78.2266	28.2238	2.77165	39.4712	95.7557
DDX60L	chr4	8	35	102.366	36.9433	2.77089	54.5222	76.3086
Hs.560817	chr2	1	8	43.4546	15.6915	2.76932	0	39.3959
Hs.197064	chr2	1	8	32.3423	11.6797	2.7691	0	27.0813
FBXW8	chr12	10	47	97.12	35.1028	2.76673	45.0492	88.541
PDXDC1	chr16	11	104	215.399	77.8612	2.76644	81.1704	173.804
AP5B1	chr11	8	39	47.857	17.3008	2.76617	30.2686	59.8979
CXorf38	chrX	1	40	133.032	48.0984	2.76583	0	83.3735
CREG2	chr2	8	31	30.6892	11.1	2.7648	35.9514	56.7966
SLC16A7	chr12	13	73	118.974	43.0546	2.76334	62.9393	84.7622
NOXA1	chr9	8	27	79.2062	28.6666	2.76301	33.643	89.5441
Hs.325015	chr4	1	15	38.687	14.0038	2.76261	0	40.9495
MIR550A2	chr7	1	3	37.3465	13.527	2.76089	0	37.4119
Hs.622569	chr8	1	8	51.405	18.6229	2.76031	0	33.9125
Hs.538064	chr1	1	8	35.178	12.751	2.75884	0	51.8748
TJP2	chr9	14	81	69.7374	25.2805	2.75854	71.2533	91.1676
Hs.313142	chr8	1	15	32.0017	11.6016	2.75838	0	46.5731
LOC285556	chr4	1	15	33.9972	12.3316	2.75692	0	55.0311
RGPD4-AS1	chr2	1	10	29.6477	10.7542	2.75684	0	45.9649
SENP1	chr12	8	37	79.5743	28.8679	2.7565	25.9192	60.3739
WDTC1	chr1	8	50	105.933	38.4428	2.75561	35.488	60.7733
LRRC26	chr9	10	25	91.0347	33.0411	2.7552	60.788	113.363
MIR641	chr19	1	3	22.542	8.1841	2.75437	0	26.8867
FOXD2-AS1	chr1	1	28	37.9441	13.778	2.75396	0	47.602
Hs.572999	chr3	1	8	61.7488	22.4242	2.75366	0	70.5489
WFIKKN2	chr17	8	40	29.0588	10.5543	2.75327	23.8719	44.4671
STK17B	chr2	13	67	117.695	42.7477	2.75324	83.0094	110.45
TPCN1	chr12	8	60	177.749	64.5646	2.75304	47.2204	127.162
AGO4	chr1	8	61	56.2537	20.4359	2.75268	17.6918	63.1162
WWC1	chr5	8	84	43.403	15.7698	2.75228	26.9541	60.2284
NCOA2	chr8	12	60	81.1334	29.4832	2.75186	38.6507	119.134
ABHD13	chr13	9	46	68.7001	24.9671	2.75163	48.3102	91.238
CC2D1A	chr19	8	58	75.0538	27.288	2.75044	12.3407	66.2204
PLCG2	chr16	19	53	394.774	143.59	2.74931	133.245	266.608
FBRSL1	chr12	8	74	135.98	49.4826	2.74804	28.6095	78.5282
SNORD46	chr1	8	14	115.003	41.8526	2.74782	58.028	97.4822
Hs.539160	chr12	1	8	46.2438	16.8339	2.74706	0	50.4548
Hs.528854	chr2	1	8	53.1188	19.3374	2.74695	0	34.8662
B3GALNT2	chr1	8	54	123.805	45.0745	2.74667	19.0322	108.96
DAPK1	chr9	12	47	102.125	37.184	2.74648	53.7894	112.198
RAP2C-AS1	chrX	1	18	51.8259	18.8705	2.74639	0	65.1688
SHANK2-AS3	chr11	9	27	37.6878	13.7292	2.74508	37.2334	62.4144
MRVI1	chr11	9	49	145.673	53.0716	2.74484	59.9673	93.6345
MAP3K12	chr12	8	40	112.63	41.0401	2.7444	23.8537	44.2381
TRIM58	chr1	1	34	40.1905	14.6491	2.74355	0	63.7329
DLG1	chr3	12	91	174.361	63.5552	2.74346	36.3303	119.142
RABL3	chr3	8	60	146.756	53.4945	2.74339	12.0031	86.3099
OLIG1	chr21	8	33	30.7628	11.2148	2.74306	35.093	56.7331
ZDHHC18	chr1	8	49	108.68	39.6242	2.74276	12.754	79.4179
KRTAP5-7	chr11	8	14	102.522	37.3828	2.74248	40.149	87.523
C6orf89	chr6	8	73	306.863	111.971	2.74057	22.2409	90.6384
ERC1	chr12	12	117	123.141	44.9375	2.74027	59.0493	122.799
PIAS2	chr18	15	118	101.748	37.1344	2.74	79.7442	109.727
KIF26A	chr14	8	29	30.1356	10.9998	2.73965	20.7	47.3019
PRAP1	chr10	8	27	38.2046	13.9486	2.73896	36.7457	51.7929
Hs.621822	chr12	1	8	51.1138	18.681	2.73614	0	31.8236
KMT2A	chr11	13	140	102.331	37.4051	2.73576	69.9091	139.304
MLNR	chr13	12	33	32.3141	11.8124	2.7356	76.9102	82.9383
LARP4	chr12	9	81	138.128	50.5002	2.73519	38.4941	122.915
ARHGAP26	chr5	8	57	66.9075	24.4661	2.7347	52.0727	68.1648
Hs.282556	chr16	1	8	49.7109	18.1803	2.73433	0	38.4296
ZNF623	chr8	9	34	78.2456	28.6321	2.7328	43.1176	74.4188
FAM171A2	chr17	8	21	36.7537	13.4575	2.7311	29.9739	45.8406
ANKLE2	chr12	17	111	146.415	53.6483	2.72916	110.709	201.109
UBR4	chr1	8	69	414.032	151.818	2.72717	22.538	136.27
Hs.565708	chr20	1	8	70.0304	25.6829	2.72673	0	45.8143
CCDC93	chr2	9	66	137.518	50.4404	2.72635	24.3785	86.7481
ZKSCAN8	chr6	13	50	66.337	24.3637	2.72278	80.2872	107.288
SNX19	chr11	8	62	254.272	93.4	2.7224	28.9368	99.8169
QRSL1	chr6	8	68	76.5798	28.1373	2.72164	13.9648	75.1312
MTSS1L	chr16	9	55	82.3503	30.2585	2.72156	49.7692	114.658
SLC13A5	chr17	8	27	34.2448	12.591	2.71978	25.9346	59.5915
SLC12A1	chr15	19	52	674.059	247.85	2.71962	134.475	278.742
EHMT2	chr6	24	86	83.5502	30.7231	2.71946	74.466	78.1114
DTX2P1-UPK3BP1-PMS2P11	chr7	8	42	180.362	66.3452	2.71854	40.5575	80.5169
ZC3H18	chr16	8	34	160.426	59.0171	2.71831	31.6208	82.203
SPATA6	chr1	8	56	39.4099	14.503	2.71736	29.0986	43.9352
H1FNT	chr12	8	41	42.3634	15.5941	2.71662	36.3081	49.2461
RCC1L	chr7	10	68	119.004	43.8133	2.71615	55.4556	96.2926
Hs.98588	chr12	1	14	39.2463	14.45	2.71601	0	69.2067
GRIN3B	chr19	8	27	44.7828	16.4933	2.7152	29.7039	56.1689
MARCH8	chr10	12	68	79.8703	29.4185	2.71497	58.6731	113.955
Hs.577845	chr13	1	8	47.0248	17.3244	2.71437	0	25.2563
DST	chr6	18	163	141.176	52.0278	2.71347	115.02	168.814
Hs.575831	chr1	1	8	46.8098	17.2524	2.71323	0	31.5484
DNAJC21	chr5	10	95	134.182	49.4708	2.71234	51.6593	120.871
PFKL	chr21	13	55	255.304	94.138	2.71202	80.3282	119.831
LY6G5B	chr6	15	33	58.6034	21.6131	2.71148	38.2814	60.199
PLEC	chr8	19	109	154.545	56.997	2.71145	110.121	162.303
GRAMD1A	chr19	8	34	237.222	87.5388	2.70991	24.3428	89.5806
DMRTB1	chr1	8	33	36.5586	13.4912	2.70981	28.2415	66.2456
TMEM89	chr3	8	20	50.6064	18.6755	2.70978	20.4426	64.039
LTBP3	chr11	15	77	309.586	114.25	2.70973	95.1619	152.17
Hs.571403	chr8	1	8	58.0256	21.4222	2.70867	0	47.631
Hs.126415	chr3	1	14	22.6242	8.3535	2.70834	0	27.7742
ZER1	chr9	12	62	127.876	47.2522	2.70624	73.2668	91.9379
ZNF835	chr19	8	28	42.0571	15.541	2.7062	33.5586	57.8802
TMEM121B	chr22	8	27	50.6225	18.7113	2.70545	13.7822	56.2422
SPIRE2	chr16	8	48	38.2645	14.1451	2.70515	21.9071	41.9489
ATXN3	chr14	13	96	92.2122	34.0957	2.70451	69.7688	107.632
WNT9B	chr17	8	27	43.3982	16.0468	2.70448	27.4604	60.5227
EPN3	chr17	8	41	32.5743	12.0448	2.70444	32.3506	58.1586
SSH2	chr17	8	61	54.8537	20.3137	2.70033	52.2726	111.593
Hs.581293	chr3	1	8	44.9346	16.6426	2.69998	0	22.9739
RDH10	chr8	8	54	1434.15	531.491	2.69836	60.0498	178.172
WDFY3	chr4	10	79	107.709	39.9215	2.69803	42.2383	74.1638
MED14	chrX	17	100	104.594	38.776	2.69739	91.9313	123.203
ZNF687	chr1	8	27	76.1276	28.2235	2.69731	22.275	49.4241
ZBTB44	chr11	9	80	145.271	53.8597	2.69722	45.2316	108.859
BAZ2A	chr12	12	57	84.4612	31.315	2.69715	64.2816	72.8333
CRYBB3	chr22	12	39	44.974	16.6792	2.69642	79.339	93.4975
LOC100294362	chr17	7	19	26.4221	9.80248	2.69545	10.0706	51.9434
EIF1AY	chrY	13	47	60.9706	22.6235	2.69502	83.7645	176.645
GJD3	chr17	8	34	69.0436	25.6206	2.69485	23.7222	52.4332
Hs.543250	chr3	1	8	83.0499	30.82	2.69467	0	48.9843
DUSP7	chr3	8	42	124.673	46.2707	2.69442	27.9424	83.826
Hs.140841	chr9	1	8	61.2895	22.7494	2.69411	0	46.4771
CTAG2	chrX	13	43	53.4528	19.8417	2.69396	86.5464	100.764
TNFAIP8L3	chr15	8	30	96.7217	35.915	2.69307	31.7004	83.5333
AQR	chr15	9	59	153.967	57.177	2.69281	38.2132	99.765
KCP	chr7	14	45	46.255	17.1851	2.69158	20.3981	58.9064
THADA	chr2	9	85	95.1555	35.3572	2.69126	47.6138	107.624
Hs.129547	chr18	1	8	49.7172	18.4737	2.69125	0	34.6999
EIF4EBP2	chr10	12	80	339.651	126.249	2.69032	68.9864	125.001
NKPD1	chr19	9	33	34.1661	12.7056	2.68907	41.1538	57.9232
B4GALT1	chr9	12	82	502.461	186.916	2.68816	88.0674	159.319
Hs.126573	chr9	1	15	46.9114	17.4556	2.68747	0	69.1494
CPA4	chr7	8	34	122.115	45.445	2.68709	170.22	122.118
LRRC41	chr1	8	56	306.788	114.253	2.68516	9.88771	107.756
YJEFN3	chr19	8	21	51.9419	19.3531	2.6839	31.4057	53.8631
U2SURP	chr3	8	62	261.208	97.3277	2.6838	12.4444	113.503
LY86-AS1	chr6	8	38	25.5516	9.52322	2.68309	37.7325	44.4112
SNORD100	chr6	1	8	87.2547	32.5298	2.6823	0	41.3103
C20orf204	chr20	8	24	45.7327	17.0528	2.68184	39.6607	54.7362
DCAF15	chr19	9	55	63.6298	23.7274	2.6817	32.5094	72.9182
NFYC-AS1	chr1	8	19	61.6636	23.0064	2.68027	14.4678	46.909
DOK7	chr4	8	27	49.5943	18.5056	2.67996	23.2113	62.059
GLI4	chr8	8	41	55.1769	20.5958	2.67904	18.5071	55.5757
Hs.545626	chr9	1	8	66.1614	24.698	2.67882	0	45.0587
ALG12	chr22	8	28	103.127	38.4977	2.67878	17.5447	50.1374
CEP97	chr3	8	48	42.13	15.7371	2.67712	29.2132	62.928
Hs.546062	chrX	1	8	36.5585	13.6562	2.67706	0	35.0786
SNORD50A	chr6	8	13	152.591	57.0241	2.67591	62.3503	104.157
SNORA11B	chr14	1	3	28.89	10.7965	2.67587	0	22.966
JSRP1	chr19	8	21	75.5332	28.228	2.67583	40.8889	90.6633
SAMD10	chr20	8	34	48.9913	18.3128	2.67525	13.7464	43.9337
UTF1	chr10	12	33	44.1091	16.489	2.67506	81.3801	91.5196
FRAS1	chr4	11	99	61.6933	23.0638	2.6749	86.8818	105.235
CASKIN2	chr17	8	50	59.4336	22.2222	2.67452	26.4298	60.7822
HS3ST6	chr16	8	21	52.9353	19.7935	2.67438	31.5428	55.7315
RALGAPB	chr20	8	43	268.963	100.583	2.67405	16.7003	90.7082
CGB2	chr19	1	14	27.9849	10.4734	2.67201	0	31.4018
SNX33	chr15	8	34	259.441	97.1058	2.67173	24.5432	68.6033
ERVV-2	chr19	1	14	39.7506	14.8808	2.67126	0	39.5544
DENND2A	chr7	8	50	39.9795	14.9713	2.67041	60.6672	81.8758
KDM4C	chr9	8	68	68.0079	25.4802	2.66906	23.7776	75.8225
ALG1	chr16	8	58	119.88	44.9242	2.66849	18.9575	63.5638
NEK6	chr9	8	58	285.01	106.819	2.66816	33.3546	89.1452
ADRB1	chr10	12	41	34.4067	12.9004	2.6671	72.0368	79.3784
FAR1	chr11	8	62	205.907	77.212	2.66678	26.2496	119.164
ZNF507	chr19	8	60	68.4075	25.6544	2.6665	23.7973	84.0671
TPT1-AS1	chr13	15	65	120.948	45.386	2.66488	22.5787	82.2632
USP19	chr3	8	35	130.612	49.0163	2.66467	34.998	75.0518
DMBX1	chr1	8	27	33.0215	12.399	2.66325	21.7548	57.6888
Hs.565086	chr17	1	8	71.7758	26.9824	2.6601	0	53.0051
SEPT5	chr22	10	39	78.0344	29.3552	2.65828	50.167	116.8
GDAP2	chr1	8	41	85.6136	32.2172	2.65739	14.5883	60.282
Hs.562164	chr1	1	8	48	18.071	2.6562	0	15.5477
Hs.639745	chr7	1	8	55.9435	21.0627	2.65605	0	35.1142
SETX	chr9	8	55	169.285	63.7375	2.65598	18.4292	74.3811
ST3GAL3	chr1	9	81	98.0969	36.9481	2.65499	28.833	88.9209
HECTD4	chr12	18	108	60.9363	22.9569	2.65438	31.1499	105.253
PAPOLG	chr2	8	69	79.9717	30.1285	2.65436	25.6722	81.8708
LNPK	chr2	9	65	210.052	79.1585	2.65356	41.5572	98.0628
MDM2	chr12	15	137	171.848	64.7708	2.65318	110.115	198.342
Hs.211182	chr9	1	8	43.6613	16.4658	2.65163	0	29.105
FAM13A-AS1	chr4	1	20	44.2449	16.6925	2.65059	0	37.4943
GSC2	chr22	12	27	41.5363	15.693	2.64681	78.8725	94.089
RALGAPA2	chr20	9	82	35.863	13.5648	2.64383	25.7448	52.2313
NAV2	chr11	11	110	146.441	55.3999	2.64334	54.8049	154.207
PCDHB16	chr5	9	33	40.3221	15.2571	2.64285	49.6939	72.1175
KRTAP5-2	chr11	8	14	44.9557	17.0116	2.64265	31.4985	73.2827
Hs.580199	chr2	1	8	38.3167	14.5288	2.63729	0	54.3301
Hs.26579	chr10	1	21	59.8723	22.7055	2.63691	0	62.2001
PLEKHA8	chr7	8	67	76.8313	29.142	2.63644	42.7437	104.765
NKX6-3	chr8	9	46	59.9003	22.7207	2.63637	39.3629	61.9921
KMT2C	chr7	13	119	92.9318	35.2616	2.6355	60.7258	94.9759
NRSN2	chr20	8	34	207.71	78.8535	2.63412	24.7447	78.9917
PRKAA2	chr1	12	73	31.9456	12.1286	2.6339	76.0718	70.2046
LOC646976	chr1	1	11	19.7215	7.48828	2.63365	0	35.2822
Hs.542149	chr2	1	8	50.3948	19.1353	2.6336	0	51.2968
DDX6	chr11	12	59	336.13	127.721	2.63176	85.2892	185.176
PRSS57	chr19	8	20	48.5043	18.4317	2.63157	29.6505	66.375
MIR1246	chr2	1	3	14.6801	5.57928	2.63118	0	7.33016
TRAF3IP2	chr6	10	58	183.667	69.8046	2.63116	64.75	134.461
FAM149B1	chr10	8	43	150.488	57.2175	2.6301	11.849	80.8659
SERINC2	chr1	15	68	157.353	59.8332	2.62985	93.6543	172.299
GAB1	chr4	21	114	50.8678	19.344	2.62964	87.824	69.5252
SIX2	chr2	12	41	72.2131	27.4646	2.62931	78.1257	90.8832
UBR2	chr6	8	57	168.926	64.2531	2.62907	14.8571	78.2054
IFT140	chr16	8	42	61.9267	23.565	2.62791	15.0693	42.2282
PDK1	chr2	12	50	139.933	53.28	2.62636	89.3731	104.253
PTGFRN	chr1	9	40	399.752	152.225	2.62605	39.3819	94.3748
ISPD	chr7	2	12	47.5187	18.0959	2.62594	76.2961	74.3988
Hs.149495	chr2	1	8	43.9306	16.7299	2.62588	0	48.9478
PARD6B	chr20	8	43	23.8984	9.10339	2.62522	23.662	47.5445
IGFBP5	chr2	13	90	1534.77	585.19	2.62268	103.672	190.071
GPR62	chr3	8	27	46.3604	17.6927	2.62032	40.0101	55.4141
Hs.126664	chr1	1	15	46.5605	17.7718	2.61991	0	65.1656
LINC00441	chr13	1	22	43.7889	16.7265	2.61794	0	80.3238
DLX6	chr7	12	39	28.1901	10.77	2.61747	78.9648	79.5366
MIR224	chrX	8	9	49.7258	19.0009	2.61702	65.2534	64.825
LOC729732	chr8	1	31	27.7075	10.5882	2.61684	0	30.6926
GCC2	chr2	10	67	130.477	49.8635	2.61668	57.7204	90.4442
PTPN9	chr15	13	55	132.528	50.6605	2.616	58.336	101.057
TAPBP	chr6	28	94	288.335	110.227	2.61584	67.1408	121.214
Hs.539339	chr12	1	8	26.6235	10.1784	2.61569	0	41.6721
TOPAZ1	chr3	8	14	54.2133	20.7287	2.61537	38.8959	65.1988
SOST	chr17	9	33	36.9997	14.149	2.615	40.7821	56.395
OTUB1	chr11	10	57	249.226	95.3577	2.61359	53.2049	93.8757
GRID1	chr10	8	41	32.8671	12.5761	2.61347	43.2525	50.3984
PTCHD4	chr6	16	35	54.3749	20.8149	2.61231	101.952	56.6058
EMID1	chr22	8	41	40.9192	15.6661	2.61196	34.5388	54.8482
CAPS	chr19	9	62	58.7952	22.5134	2.61156	31.9193	54.8766
PLBD2	chr12	8	31	302.071	115.756	2.60956	32.4221	72.2119
EME2	chr16	8	41	61.6241	23.6152	2.60952	36.6205	58.586
MIR1470	chr19	1	3	30.8216	11.8182	2.60797	0	34.1255
Hs.583661	chr8	1	8	45.9996	17.6432	2.60721	0	52.7034
CLASP2	chr3	8	77	125.266	48.0908	2.60477	20.2692	85.92
PRAM1	chr19	8	27	33.9192	13.0279	2.60357	38.0078	53.0797
OSMR	chr5	12	59	653.455	251.127	2.60209	80.0029	165.442
Hs.580169	chr2	1	8	46.3302	17.808	2.60165	0	48.1399
NPW	chr16	8	22	56.8704	21.8625	2.60128	31.7473	85.6898
QSER1	chr11	9	61	144.332	55.4942	2.60085	44.3773	137.11
SELENOV	chr19	8	20	37.8655	14.5602	2.60062	28.5657	53.0114
KRTAP5-10	chr11	8	14	75.7004	29.1109	2.60041	34.3731	80.5004
ARHGEF11	chr1	10	63	71.5492	27.5425	2.59778	49.4834	74.1962
Hs.542027	chr2	1	8	56.2714	21.6617	2.59774	0	33.2648
FAM69B	chr9	10	64	32.6058	12.554	2.59725	48.1848	53.4031
VPS13A	chr9	12	116	87.9635	33.8789	2.59641	56.6275	86.2418
SENP5	chr3	9	65	196.02	75.5606	2.5942	28.567	103.209
SCGB3A1	chr5	8	27	43.7373	16.8614	2.59393	32.2086	61.804
HIST1H4B	chr6	12	33	44.1184	17.009	2.59383	72.1687	95.03
ZNF785	chr16	8	44	56.9363	21.9562	2.59317	26.6393	55.0677
Hs.569956	chr19	1	8	52.5222	20.2559	2.59293	0	51.4436
PRDM15	chr21	8	61	42.4066	16.3562	2.5927	25.9527	57.9863
PLCE1	chr10	12	63	59.406	22.9385	2.5898	71.6289	91.7713
RBMXL2	chr11	12	35	33.3413	12.8747	2.58968	74.3318	68.8691
Hs.538300	chr10	1	8	40.8778	15.7859	2.58952	0	43.9347
DTX3L	chr3	8	33	135.562	52.36	2.58903	25.2528	91.9788
SLC38A10	chr17	10	100	158.989	61.4275	2.58823	42.2499	100.068
MIOX	chr22	8	27	39.8739	15.4062	2.58818	34.8483	43.2875
BEX1	chrX	9	34	250.197	96.6781	2.58794	109.407	114.082
ZNF784	chr19	8	27	98.9973	38.2642	2.5872	15.5423	55.7847
Hs.125470	chr12	1	8	45.6376	17.64	2.58717	0	37.6
LYPD2	chr8	8	20	53.6313	20.7342	2.58661	15.3232	62.4695
LPCAT3	chr12	12	41	147.226	56.9621	2.58463	79.9233	99.5036
Hs.545536	chr8	1	8	34.0041	13.16	2.5839	0	41.666
KCNK12	chr2	12	33	36.1414	13.9893	2.58351	74.9507	70.1998
SIN3B	chr19	8	43	126.548	48.9977	2.58273	17.2662	69.5943
RAB1B	chr11	12	39	727.701	281.769	2.58261	84.4527	138.912
LCE3B	chr1	8	20	84.5177	32.7294	2.58232	42.5236	117.564
BCL9L	chr11	8	34	185.28	71.7701	2.58158	26.8464	63.1849
ATXN7	chr3	12	54	82.8615	32.0974	2.58157	69.7803	90.0829
FGFR1	chr8	14	118	151.379	58.6491	2.5811	62.5821	135.518
RTN4RL2	chr11	8	38	72.9679	28.2729	2.58084	55.1543	116.802
CHD3	chr17	13	47	165.196	64.0667	2.5785	69.8	96.3351
EXD3	chr9	8	48	44.1934	17.1392	2.5785	28.0342	48.3756
MAPK8IP3	chr16	9	78	73.9413	28.6807	2.57809	64.9042	129.21
SLC39A9	chr14	8	51	236.956	91.9383	2.57733	30.3678	126.871
GPR107	chr9	8	58	137.229	53.2476	2.57718	25.5794	91.3657
DPP9	chr19	8	47	171.982	66.751	2.57648	12.4296	123.314
SOX3	chrX	12	46	39.7709	15.4364	2.57644	76.8818	80.4919
TSG1	chr6	1	3	33.9382	13.1881	2.57339	0	30.7027
KRTAP5-3	chr11	8	14	140.39	54.5693	2.57269	49.4243	123.986
REXO1	chr19	8	41	80.9848	31.4796	2.57261	26.3043	73.0918
NCOR1	chr17	12	76	166.247	64.6282	2.57236	56.0228	96.0887
Hs.619548	chrX	1	8	38.8012	15.0844	2.57227	0	42.2035
DNM2	chr19	13	54	171.667	66.7441	2.57201	74.4632	114.97
ACTL9	chr19	8	27	37.7208	14.667	2.57182	35.6885	66.5485
C14orf37	chr14	2	33	108.272	42.1077	2.57132	61.7543	71.7484
WNT6	chr2	8	58	42.8479	16.6685	2.57058	33.3733	60.2735
PTCD3	chr2	8	49	152.143	59.3155	2.56497	40.3781	90.2515
BDP1	chr5	15	59	82.0856	32.0033	2.56491	12.4138	96.0611
Hs.565857	chr3	1	8	57.7571	22.5189	2.56483	0	36.9631
Hs.541581	chr2	1	8	55.9355	21.8211	2.56337	0	43.5437
PIKFYVE	chr2	10	64	75.8119	29.5787	2.56306	55.8254	119.362
KMT2D	chr12	12	76	68.2203	26.6258	2.56219	81.0817	93.9024
DCAF8	chr1	12	94	81.9311	31.9784	2.56208	55.8392	128.656
AGAP4	chr10	3	37	92.2616	36.0142	2.56181	143.828	163.09
Hs.641153	chr10	1	8	46.1599	18.0296	2.56023	0	74.5703
KLC4	chr6	11	62	49.7055	19.4249	2.55886	50.3087	62.1107
ZSCAN20	chr1	8	41	37.2206	14.5462	2.55879	12.6126	35.7715
LRRC27	chr10	8	55	39.608	15.4984	2.55562	37.458	51.8756
PCNX1	chr14	8	77	189.294	74.0789	2.5553	32.9043	131.707
TBC1D25	chrX	9	48	85.5215	33.4817	2.55428	31.4419	67.805
RAD18	chr3	9	54	56.3824	22.075	2.55413	41.0871	63.0676
GGA2	chr16	8	96	87.2092	34.1554	2.55331	11.5287	61.4297
BAIAP2L1	chr7	8	48	110.858	43.4199	2.55315	25.83	100.638
NXPE3	chr3	8	49	84.0293	32.9155	2.55288	33.9044	51.8005
ZNF160	chr19	10	94	75.3137	29.515	2.55171	33.7635	93.2451
Hs.545422	chr8	1	8	69.3693	27.2008	2.55027	0	59.4256
GM2A	chr5	20	108	157.833	61.9107	2.54937	110.771	138.596
PCYT2	chr17	20	58	95.1527	37.3319	2.54883	48.6602	70.4686
MAGEA8	chrX	13	39	33.6546	13.2064	2.54836	76.0479	79.7583
RCOR1	chr14	8	47	127.822	50.164	2.54809	41.274	91.1066
RANBP3	chr19	15	91	150.894	59.228	2.54768	83.611	117.341
VSTM4	chr10	10	79	78.1226	30.6642	2.54768	35.0567	62.3823
PLPPR2	chr19	8	42	215.643	84.6593	2.54719	22.846	78.4543
Hs.661835	chr9	1	15	80.671	31.6724	2.54704	0	67.5601
SNORA74B	chr5	1	3	18.065	7.09309	2.54684	0	16.0367
Hs.127874	chr5	1	8	43.8901	17.235	2.54657	0	30.3737
Hs.575019	chr3	1	8	29.8196	11.7101	2.5465	0	35.0816
SNORD3C	chr17	1	3	79.7136	31.3092	2.54602	0	28.9885
MOV10	chr1	8	34	149.497	58.7286	2.54556	16.9248	71.0498
SCAI	chr9	8	60	48.3109	18.981	2.54522	24.457	68.5247
NRXN2	chr11	9	44	40.4752	15.9084	2.54427	32.0506	57.1766
Hs.129603	chr13	1	8	26.1159	10.2665	2.54379	0	23.8375
ERAP1	chr5	9	61	90.3789	35.5304	2.54371	38.0465	87.5163
C6orf99	chr6	7	19	27.5238	10.826	2.54237	20.587	53.6794
POLDIP3	chr22	9	64	240.749	94.7381	2.54121	29.2697	98.9693
PTK2B	chr8	14	55	63.0485	24.8248	2.53974	75.7677	71.8287
LINC00298	chr2	1	10	25.8225	10.1684	2.53949	0	51.5783
Hs.353387	chr21	1	15	54.8094	21.5876	2.53892	0	69.886
CDC42SE2	chr5	9	72	102.931	40.5573	2.53793	38.9823	104.77
REST	chr4	12	55	125.929	49.6572	2.53596	64.197	113.892
TMEM94	chr17	8	28	123.591	48.7524	2.53507	18.5838	68.6037
DANT2	chrX	7	13	48.1761	19.0076	2.53458	11.415	63.2178
BCORL1	chrX	8	49	81.3557	32.099	2.53453	29.1334	70.1447
CNOT1	chr16	11	85	301.326	118.889	2.53451	65.2921	138.282
CEP120	chr5	8	46	110.268	43.5084	2.5344	22.6998	79.1224
SLC12A4	chr16	12	62	149.699	59.0881	2.53348	76.6949	113.025
Hs.119922	chr12	1	15	25.5909	10.1015	2.53338	0	47.3137
LINC00473	chr6	2	19	31.1116	12.2837	2.53275	98.7517	68.8235
CDS2	chr20	8	63	153.529	60.6298	2.53224	23.7242	64.5371
PRSS41	chr16	8	14	41.8444	16.5395	2.52996	31.54	60.735
LDLR	chr19	12	85	315.873	124.944	2.52811	69.7368	132.594
FAM131B	chr7	10	50	53.6633	21.2289	2.52784	70.9019	72.3761
Hs.246726	chr6	1	8	35.9715	14.2321	2.52748	0	28.8829
MADCAM1	chr19	13	47	44.4462	17.5918	2.52653	58.3301	65.8611
PDK2	chr17	12	41	114.097	45.1668	2.52612	69.6279	54.4933
ADAM9	chr8	12	53	905.569	358.495	2.52603	65.5468	139.087
TAF8	chr6	9	67	51.638	20.4424	2.52603	30.1809	45.8144
TMEM67	chr8	9	75	40.2662	15.9429	2.52565	24.5193	85.884
SSBP2	chr5	13	77	169.231	67.0091	2.5255	68.279	115.111
TSPAN14	chr10	9	67	138.779	54.9533	2.5254	39.3882	83.9087
Hs.575268	chr5	1	8	30.4119	12.0506	2.52367	0	43.5234
ZFHX4	chr8	8	42	141.834	56.233	2.52225	22.5816	60.6344
PLD4	chr14	8	40	32.0788	12.7189	2.52213	20.7962	59.6536
Hs.629844	chr3	1	8	52.7712	20.9299	2.52133	0	42.4623
Hs.580515	chr2	1	8	60.545	24.0131	2.52133	0	40.8512
LOC285095	chr2	1	15	27.2669	10.8155	2.52111	0	40.7617
C14orf180	chr14	8	28	62.1559	24.6562	2.5209	36.2822	65.8365
C1QL3	chr10	9	26	42.5931	16.899	2.52045	43.8633	67.4344
PRSS42	chr3	8	20	76.1427	30.2107	2.52039	32.1271	68.4035
PATL1	chr11	8	55	332.52	131.961	2.51983	9.47778	105.525
ZBTB38	chr3	15	66	601.922	239.104	2.5174	50.6901	125.314
GRIK2	chr6	15	103	37.7236	14.9893	2.5167	95.1274	74.7725
Hs.566937	chr8	1	8	38.9583	15.4804	2.51662	0	69.3685
PLXND1	chr3	8	49	442.971	176.057	2.51606	46.1609	103.489
PPP5C	chr19	12	41	92.6305	36.8167	2.51599	76.2251	101.59
ZNF813	chr19	15	46	142.774	56.7541	2.51566	101.286	185.04
Hs.737624	chr8	1	8	43.0385	17.112	2.51511	0	36.2948
Hs.564264	chr11	1	8	29.4974	11.7293	2.51485	0	26.9743
SIK3	chr11	8	78	121.992	48.5145	2.51455	36.5683	109.678
SREBF2	chr22	12	54	132.314	52.6335	2.51387	77.6974	95.8141
USP33	chr1	9	62	240.105	95.5448	2.51301	44.3361	107.536
Hs.566864	chr8	1	8	44.7097	17.7914	2.51299	0	49.2798
BDNF-AS	chr11	1	17	23.4875	9.34811	2.51254	0	36.0532
GPR6	chr6	12	40	31.4193	12.5063	2.51227	59.6744	56.5304
ARID1B	chr6	9	84	97.6382	38.8667	2.51213	50.8759	81.595
CCDC9	chr19	8	28	74.808	29.7871	2.51142	24.3215	56.3264
SPDYE5	chr7	7	12	36.0392	14.3512	2.51122	16.5073	48.3813
MSL2	chr3	10	37	188.889	75.2195	2.51117	59.2471	123.154
GGT7	chr20	10	88	58.2268	23.1871	2.51117	51.4895	81.6977
PLXNA4	chr7	11	77	34.6893	13.8169	2.51065	52.9369	64.1035
HGSNAT	chr8	10	90	192.483	76.6678	2.51061	57.8747	137.311
OTUD7A	chr15	10	58	29.5566	11.7737	2.51039	35.687	43.877
Hs.633392	chr6	1	8	44.0661	17.5604	2.5094	0	60.3519
KIAA0368	chr9	9	60	310.456	123.731	2.50912	32.433	109.219
PIK3C2A	chr11	9	87	142.745	56.9082	2.50834	36.8892	125.563
DUSP16	chr12	8	66	62.1419	24.7816	2.50758	28.918	59.6254
ERCC6L2	chr9	23	77	64.4658	25.7087	2.50755	41.2437	75.636
ID4	chr6	12	63	153.61	61.2695	2.50712	62.5995	126.739
Hs.112050	chr10	1	15	40.7564	16.2571	2.50699	0	53.4467
PIP5K1A	chr1	12	55	259.885	103.672	2.50681	67.3313	149.11
Hs.633695	chr17	1	15	28.1415	11.2291	2.50611	0	42.1031
Hs.568810	chr10	1	8	40.265	16.0712	2.50541	0	37.2709
Hs.436189	chr20	1	14	61.2133	24.4356	2.50508	0	32.8751
Hs.634771	chr6	1	8	42.4141	16.9323	2.50491	0	25.0147
SLC7A10	chr19	8	22	39.7236	15.8594	2.50473	37.854	56.7348
TOM1L2	chr17	17	76	112.483	44.9124	2.50451	55.2254	79.3636
MOB3A	chr19	8	34	290.114	115.86	2.504	21.4739	68.9316
SARM1	chr17	8	40	69.8483	27.9023	2.50332	20.0158	62.1288
CYP2S1	chr19	9	35	29.4913	11.7811	2.50327	33.3749	50.2418
DLX6-AS1	chr7	1	16	20.9696	8.37975	2.50242	0	32.8108
PGAP1	chr2	8	69	44.6456	17.8411	2.5024	24.6992	65.438
EPG5	chr18	10	100	152.493	60.9716	2.50104	48.0426	118.419
CALCOCO1	chr12	8	28	287.103	114.824	2.50037	25.6668	61.7277
GPATCH11	chr2	8	40	52.1015	20.839	2.50019	34.652	75.2324
RNF208	chr9	16	39	47.6294	19.0562	2.49942	36.1359	56.2824
FLYWCH1	chr16	9	55	100.443	40.199	2.49863	40.0988	80.1201
LGALS7B	chr19	16	33	44.0114	17.6192	2.49792	35.6925	68.3469
Hs.278145	chr5	1	8	43.1576	17.2905	2.49603	0	36.3472
SNORD5	chr11	8	9	72.9059	29.2166	2.49536	60.0178	66.0011
COL2A1	chr12	13	49	31.4132	12.5899	2.49511	77.0081	82.5316
SF3B3	chr16	12	53	323.085	129.498	2.4949	64.6544	131.534
LPP	chr3	13	128	405.346	162.497	2.49448	67.7639	158.622
Hs.327451	chr6	1	15	44.3983	17.8053	2.49355	0	37.6223
C20orf166-AS1	chr20	8	34	38.6226	15.4923	2.49302	38.4474	54.0737
FUZ	chr19	8	34	78.2969	31.4084	2.49287	16.5179	57.5204
SLC9A8	chr20	8	34	74.1985	29.7654	2.49278	10.5534	58.1053
DENND2D	chr1	8	38	81.4951	32.6937	2.49269	40.3272	72.1727
TMEM178A	chr2	9	33	48.2431	19.3557	2.49245	42.2433	54.6009
BEND5	chr1	9	38	42.6952	17.1309	2.49228	47.0379	82.3996
SNORD17	chr20	1	3	62.8812	25.2352	2.49181	0	39.3997
ZNF775	chr7	8	51	79.2601	31.8084	2.4918	18.4275	61.6624
HSPG2	chr1	12	41	577.599	231.848	2.49129	78.816	136.69
LINC00266-1	chr20	7	19	26.9271	10.8087	2.49124	13.2513	44.3
Hs.163813	chr1	1	15	35.5066	14.257	2.49047	0	57.3467
Hs.724205	chr3	1	8	44.0037	17.6778	2.48921	0	34.8556
DHRS4L1	chr14	2	15	46.259	18.5892	2.48849	32.0939	37.3741
COL9A3	chr20	12	33	41.0722	16.5095	2.4878	73.521	83.33
Hs.544849	chr7	1	8	45.7499	18.3966	2.48686	0	46.0346
SAMD8	chr10	8	42	189.978	76.4178	2.48604	38.4288	96.5987
TBC1D1	chr4	8	63	108.034	43.4786	2.48477	36.8768	94.5372
ADGRG6	chr6	8	54	80.1615	32.2747	2.48372	91.1098	113.288
KAT6B	chr10	12	88	83.1108	33.4631	2.48366	40.212	102.135
Hs.565532	chr2	1	8	41.1956	16.5929	2.48272	0	38.5621
CXorf56	chrX	8	44	51.1584	20.6178	2.48128	13.2022	69.8539
Hs.313888	chr10	1	8	18.9465	7.6364	2.48108	0	41.6883
ATF7	chr12	12	61	82.8572	33.435	2.47815	78.8361	88.8753
MOB1A	chr2	9	61	414.724	167.357	2.47808	47.9314	110.92
PCMTD1	chr8	8	61	220.594	89.0192	2.47805	24.9185	111.699
HMX3	chr10	8	14	50.4367	20.3611	2.47711	29.0423	64.7152
DNLZ	chr9	1	19	386.27	156.007	2.47597	0	68.3978
Hs.566484	chr6	1	8	50.7209	20.4893	2.47548	0	22.4195
Hs.291195	chr8	1	8	70.6367	28.5398	2.47503	0	33.236
PPL	chr16	12	33	64.1113	25.9364	2.47187	91.1676	90.4852
H1FOO	chr3	8	27	30.7193	12.4278	2.47183	27.5361	54.3066
GPR135	chr14	13	73	34.1682	13.8248	2.47151	76.5546	64.7029
SYCN	chr19	8	27	30.7991	12.4635	2.47114	18.0184	45.7411
PRR18	chr6	8	21	48.815	19.756	2.4709	35.1387	55.4516
WNT10A	chr2	8	40	32.9718	13.3453	2.47067	35.2215	46.7237
AFDN	chr6	9	95	46.0262	18.6293	2.47064	42.543	100.564
ZNF334	chr20	2	37	53.5031	21.6589	2.47026	67.7158	68.7717
CKAP2	chr13	9	83	86.2078	34.9105	2.46939	51.0859	130.208
GPR27	chr3	12	46	58.6265	23.748	2.46869	54.6524	93.3034
SPPL3	chr12	8	73	203.297	82.3769	2.46789	36.1733	108.023
C3orf58	chr3	8	47	118.812	48.1627	2.4669	25.2524	84.7826
LRPPRC	chr2	8	63	279.355	113.252	2.46667	13.7726	88.5451
NPB	chr17	15	33	125.572	50.9095	2.46657	29.228	74.2333
Hs.539981	chr14	1	8	49.5802	20.1073	2.46579	0	32.4495
ADAMTSL4	chr1	10	69	84.5231	34.2826	2.46548	71.8912	110.715
PDLIM5	chr4	14	136	353.265	143.418	2.46318	76.073	146.805
CPD	chr17	12	70	329.578	133.807	2.4631	61.1746	110.336
SBF2	chr11	9	56	245.33	99.6285	2.46245	43.9696	113.836
PLPPR3	chr19	8	20	44.4927	18.0708	2.46213	31.5063	54.3515
LRRC24	chr8	8	14	86.1502	34.9901	2.46213	44.4386	89.6733
ALKAL2	chr2	9	30	40.0136	16.2534	2.46185	43.9945	60.0258
Hs.549460	chr11	1	8	26.542	10.7864	2.4607	0	23.0525
FBXO27	chr19	8	27	44.1937	17.9661	2.45984	51.1254	68.7529
NRAV	chr12	1	22	78.8555	32.064	2.45931	0	57.1736
Hs.408455	chr6	1	24	66.9042	27.2132	2.45851	0	66.179
ZBTB1	chr14	8	45	157.866	64.2202	2.4582	51.5943	104.91
SYMPK	chr19	12	55	104.91	42.6815	2.45796	73.895	92.1871
PRDM12	chr9	12	33	34.3249	13.9663	2.4577	82.0498	81.7904
PLEKHA2	chr8	11	69	109.71	44.648	2.45721	66.8563	118.379
KRTAP17-1	chr17	8	27	35.2204	14.3345	2.45703	24.1601	45.3924
MLXIP	chr12	8	68	160.555	65.3539	2.4567	43.838	110.3
TPGS1	chr19	9	40	69.0077	28.0988	2.4559	35.1401	67.7118
Hs.584259	chr9	1	8	52.21	21.262	2.45556	0	38.2042
ZBTB37	chr1	8	32	32.3843	13.1893	2.45536	30.0765	42.1925
Hs.211821	chr10	1	8	55.4953	22.6176	2.45364	0	45.2782
FAM205C	chr9	1	15	42.805	17.4475	2.45336	0	31.3066
TATDN3	chr1	2	34	137.08	55.8833	2.45298	13.3346	58.3165
SLC25A29	chr14	9	60	61.1283	24.9205	2.45293	12.7961	45.0155
UBN2	chr7	9	60	51.1896	20.8694	2.45286	17.0717	68.2805
LINC01177	chr16	1	8	51.6195	21.0514	2.45207	0	65.9673
RASA3	chr13	12	48	179.741	73.3219	2.4514	79.3255	118.197
RASL10B	chr17	8	34	49.7585	20.3017	2.45095	20.2534	44.6691
TSC2	chr16	13	49	147.446	60.1623	2.45081	71.3115	90.1597
NUP188	chr9	8	50	127.327	51.9565	2.45064	9.70967	110.298
ERAS	chrX	8	20	29.6239	12.0887	2.45055	13.5396	46.7816
ACAD10	chr12	8	61	47.2233	19.2747	2.45001	40.431	75.3202
ATP2B4	chr1	14	69	629.839	257.156	2.44925	73.5571	109.799
Hs.582640	chr6	1	8	35.9186	14.6699	2.44846	0	64.5562
MIR593	chr7	1	3	46.8023	19.1216	2.44762	0	38.4276
Hs.259386	chr3	1	8	35.4769	14.4993	2.44679	0	33.0836
FAM91A1	chr8	8	40	228.004	93.1958	2.44651	23.3749	97.4647
Hs.543092	chr3	1	8	44.3792	18.1434	2.44602	0	34.0099
GGT2	chr22	2	22	30.6932	12.5507	2.44553	65.5351	38.0091
Hs.543109	chr3	1	8	36.1564	14.7885	2.44491	0	41.269
IGFBPL1	chr9	8	33	56.3851	23.0633	2.44479	32.9474	76.3471
PER3	chr1	12	66	55.6675	22.7716	2.4446	54.252	87.5801
HTR1B	chr6	12	33	34.9328	14.2941	2.44387	70.6408	65.9175
USP31	chr16	8	64	79.772	32.6475	2.44344	28.5377	55.9878
JAK3	chr19	12	68	38.319	15.6836	2.44325	44.0749	59.0314
LPCAT1	chr5	8	40	186.576	76.3808	2.44271	15.3486	75.6385
KIAA1549	chr7	8	53	35.5193	14.5433	2.44231	20.8507	46.7371
NID1	chr1	12	48	319.398	130.808	2.44172	79.0065	124.207
Hs.208715	chr9	1	8	42.8486	17.5521	2.44122	0	48.5708
TLE3	chr15	12	62	86.6962	35.5166	2.441	87.7673	75.4082
PATJ	chr1	15	117	35.1401	14.3959	2.44098	73.6657	61.2508
LPCAT4	chr15	8	58	101.02	41.3953	2.44038	31.8074	108.755
Hs.541781	chr2	1	8	54.5546	22.359	2.43994	0	43.8338
BOD1L1	chr4	8	53	87.0106	35.6624	2.43984	39.8079	78.3851
NOG	chr17	8	27	72.86	29.8781	2.43858	57.9685	56.7524
SPPL2B	chr19	10	70	72.9832	29.9376	2.43784	43.9547	54.307
TMEM239	chr20	7	32	38.7623	15.9008	2.43776	6.6509	44.8566
ZIC2	chr13	8	21	37.6906	15.4634	2.4374	32.8342	54.8075
SNORD12	chr20	1	3	56.1336	23.0338	2.43701	0	6.47405
IL34	chr16	8	27	47.176	19.3603	2.43673	46.8848	59.0712
MDN1	chr6	8	42	60.1006	24.6691	2.43627	17.652	77.8454
Hs.120938	chr10	1	15	33.6376	13.8126	2.43528	0	33.4822
ERVK13-1	chr16	7	33	40.6347	16.6888	2.43485	29.7807	50.9277
C9orf139	chr9	8	20	27.6417	11.3525	2.43485	25.4619	61.4376
Hs.566740	chr7	1	8	39.8924	16.3877	2.43429	0	51.9811
CHADL	chr22	8	22	46.9361	19.2824	2.43414	23.6861	46.744
KIAA1324L	chr7	8	42	99.5466	40.9055	2.43357	43.7298	85.1495
LTB	chr6	34	64	62.5618	25.7105	2.43331	64.4498	85.2805
GOLGA6L6	chr15	2	35	34.9627	14.3768	2.43189	84.0885	129.032
PRR35	chr16	9	30	50.8159	20.8984	2.43156	40.2818	59.8374
PLEKHM1	chr17	15	62	188.376	77.4739	2.43147	42.707	86.3024
KIAA1211	chr4	10	63	33.2934	13.694	2.43123	24.3969	66.6648
C17orf50	chr17	8	27	38.0721	15.6602	2.43113	23.1009	47.4741
HIST2H2AB	chr1	8	26	97.2023	39.987	2.43085	44.6927	140.591
LINC01963	chr2	7	20	58.0902	23.9012	2.43043	26.6697	49.7115
Hs.580943	chr21	1	8	53.9021	22.1781	2.43043	0	44.7789
MAVS	chr20	9	67	141.683	58.2985	2.43029	44.0987	70.2325
Hs.452445	chr2	1	15	35.6332	14.6636	2.43004	0	40.0241
DDX54	chr12	8	48	124.98	51.4447	2.4294	19.3597	62.607
MCPH1	chr8	8	64	57.7209	23.7595	2.42938	23.8931	65.1988
UNCX	chr7	9	17	105.813	43.5576	2.42928	60.5295	112.868
PDLIM7	chr5	14	99	271.261	111.677	2.42898	72.542	148.83
MYOCD	chr17	8	34	50.1063	20.6335	2.4284	55.4578	71.5542
Hs.539693	chr13	1	8	34.2794	14.1175	2.42815	0	23.6254
NAPA	chr19	12	47	175.797	72.405	2.42797	34.3376	64.618
Hs.733292	chr3	1	15	73.0005	30.0673	2.4279	0	57.4829
POU3F1	chr1	13	47	33.4036	13.7612	2.42737	74.0143	58.6168
DDX3Y	chrY	12	55	114.593	47.215	2.42704	115.931	259.945
Hs.554169	chr18	1	8	43.834	18.0633	2.42669	0	26.3116
Hs.544199	chr5	1	8	24.751	10.2004	2.42647	0	43.5261
Hs.566881	chr8	1	8	33.3018	13.7244	2.42647	0	30.4678
SNORA21	chr17	8	17	69.5268	28.6592	2.42599	60.9804	66.5437
LINC00950	chr9	1	17	38.7064	15.9554	2.42592	0	48.2156
LINC02123	chr5	1	15	32.144	13.2533	2.42536	0	54.8958
LINC00570	chr2	1	13	34.7681	14.3366	2.42513	0	39.7993
KIAA2026	chr9	9	53	115.592	47.6805	2.42429	31.0513	84.4076
NFATC4	chr14	12	48	112.47	46.4186	2.42294	64.0781	74.1202
Hs.514958	chr18	1	8	43.2333	17.8439	2.42286	0	34.858
MIR1281	chr22	1	3	26.8621	11.087	2.42285	0	18.0993
Hs.162891	chrX	1	8	36.7359	15.1681	2.42191	0	31.2654
ZNF592	chr15	8	43	140.578	58.0597	2.42126	37.0714	68.2273
GIGYF2	chr2	9	74	113.336	46.8155	2.42091	32.7359	78.1573
C19orf71	chr19	8	15	46.4629	19.2016	2.41974	29.8959	74.2931
FOXL1	chr16	8	35	66.7227	27.5815	2.41911	35.8405	83.4221
DGKA	chr12	16	77	113.138	46.7725	2.4189	85.5147	120.796
DISP2	chr15	8	39	41.104	16.9935	2.41881	23.5846	46.0662
Hs.513455	chr16	1	8	26.2935	10.875	2.41779	0	11.734
Hs.545780	chr9	1	8	47.1655	19.5082	2.41772	0	38.0423
APBB2	chr4	10	93	104.7	43.3072	2.4176	54.1892	83.2485
AGFG1	chr2	15	76	296.504	122.66	2.41728	91.7076	145.412
ZNF516	chr18	8	34	78.8502	32.6379	2.41591	25.5787	60.6255
Hs.544325	chr6	1	8	52.7531	21.8369	2.41578	0	44.1482
C1orf21	chr1	12	72	83.3296	34.4998	2.41536	75.2509	107.218
FAT4	chr4	9	33	110.075	45.5775	2.41511	48.2638	60.169
LINC00839	chr10	7	32	42.0617	17.4241	2.41399	15.6812	51.958
TGFB1	chr19	12	41	224.725	93.1072	2.41362	74.24	111.679
C2orf81	chr2	7	19	69.5722	28.8337	2.41288	15.2828	29.6566
LOC100996419	chr5	1	22	30.8407	12.7823	2.41276	0	39.8162
SCN4B	chr11	8	27	33.0845	13.7154	2.41222	13.4935	58.0951
RELA	chr11	12	54	239.463	99.2866	2.41184	60.1079	102.417
ADGRA1	chr10	8	27	30.5636	12.674	2.41152	20.8206	51.5877
Hs.568690	chr1	1	8	74.7509	30.9996	2.41135	0	54.2075
MIR1282	chr15	1	3	26.5701	11.0195	2.4112	0	19.0227
LCE3A	chr1	8	20	35.3899	14.6887	2.40932	36.6332	55.1646
G6PD	chrX	10	46	520.236	216.061	2.40782	54.115	112.738
PATZ1	chr22	14	99	39.1516	16.262	2.40755	62.1575	59.6461
FGF22	chr19	12	47	34.2897	14.243	2.40747	69.1544	68.7831
IREB2	chr15	8	49	175.652	72.9709	2.40715	21.6183	100.326
SLC46A1	chr17	8	60	61.5319	25.5625	2.40711	26.7188	48.8524
TAB3	chrX	9	62	69.5324	28.8965	2.40626	38.895	113.315
CAMSAP1	chr9	8	74	93.6346	38.9184	2.40592	20.8558	96.7253
GPR25	chr1	12	33	35.3623	14.7002	2.40555	81.8262	74.8872
BHLHE41	chr12	8	49	111.334	46.2865	2.40533	20.222	83.5531
Hs.551074	chr5	1	8	40.8117	16.9707	2.40483	0	30.2611
ANKRD53	chr2	8	41	33.2809	13.8432	2.40413	33.5247	43.0343
PCMTD2	chr20	8	47	181.579	75.536	2.40387	10.8663	95.0529
GOLM1	chr9	13	54	167.496	69.6877	2.40352	59.5409	105.415
Hs.660687	chr5	7	18	24.734	10.2929	2.40302	25.2961	46.7489
PLEKHM3	chr2	15	52	70.2782	29.2478	2.40285	30.7771	78.1795
SRMS	chr20	8	27	28.7961	11.9869	2.4023	27.0716	47.6756
STAT5B	chr17	12	69	91.2879	38.0084	2.40178	75.8306	75.1276
B4GALNT4	chr11	8	40	38.0011	15.8268	2.40106	38.8144	74.9188
PDZRN3	chr3	12	65	126.937	52.8797	2.40049	79.0058	138.076
TMEM87B	chr2	8	46	194.596	81.0783	2.40009	29.5125	71.3301
LINC01184	chr5	1	34	74.2703	30.964	2.3986	0	53.049
Hs.128527	chr9	1	8	50.4524	21.0341	2.3986	0	39.5791
CARD8	chr19	8	61	54.7251	22.8186	2.39827	14.1721	65.8394
Hs.562058	chrX	1	8	39.6887	16.5489	2.39826	0	39.3266
NACC1	chr19	9	49	121.006	50.4827	2.39699	43.369	74.8609
PEAK1	chr15	8	47	386.275	161.157	2.39688	41.0558	114.277
C4B	chr6	22	30	49.0242	20.4569	2.39646	26.0967	39.335
ULK2	chr17	8	57	83.241	34.7394	2.39616	16.6282	58.1656
PSMD6-AS2	chr3	1	19	41.9311	17.5021	2.39578	0	50.9897
FAM222A	chr12	8	27	39.7648	16.6022	2.39516	24.693	44.2131
EMX1	chr2	9	42	51.0859	21.3351	2.39445	39.4331	85.2056
C2orf54	chr2	8	28	29.2282	12.2085	2.3941	21.0115	45.0006
PCP2	chr19	8	27	32.4565	13.5574	2.394	37.14	49.7208
STK38L	chr12	8	42	250.172	104.509	2.39378	58.1552	112.934
Hs.541315	chr19	1	8	43.4762	18.1626	2.39372	0	36.9889
MIA3	chr1	10	73	82.8122	34.5976	2.39358	47.1055	78.486
LOC105378137	chr6	1	8	43.6871	18.2556	2.39308	0	22.4437
TCP1	chr6	10	60	1032.69	431.54	2.39303	64.9595	136.522
Hs.216701	chr3	1	15	37.608	15.7175	2.39275	0	52.9296
MYO1E	chr15	12	39	364.22	152.25	2.39226	79.7656	139.703
TP53	chr17	12	41	162.198	67.8164	2.39172	45.7803	92.3223
PLVAP	chr19	8	28	32.9336	13.7799	2.38998	23.0872	41.945
CARMIL1	chr6	9	58	72.3133	30.2604	2.3897	39.8652	82.8311
KRTAP10-1	chr21	8	14	59.306	24.8241	2.38905	43.3609	79.8401
AAK1	chr2	17	108	134.449	56.2776	2.38904	41.3642	135.863
Hs.112611	chr12	1	8	57.7986	24.1994	2.38843	0	37.3095
IQCE	chr7	8	42	81.886	34.287	2.38825	28.1711	68.4516
TLK1	chr2	12	80	121.624	50.9505	2.3871	51.0879	130.287
MMAA	chr4	8	55	61.7101	25.8551	2.38677	18.8718	59.134
GSX2	chr4	8	27	31.5815	13.2366	2.38592	37.5913	55.0771
RBM12B	chr8	8	51	63.9331	26.7986	2.38569	19.072	70.3089
SMTNL2	chr17	8	21	33.6943	14.1274	2.38502	27.9189	51.9854
LINC00482	chr17	8	33	42.5339	17.8364	2.38467	33.0226	53.7104
Hs.563926	chr1	1	8	39.2324	16.4564	2.38403	0	27.9886
SPRED2	chr2	8	50	221.544	92.9524	2.38341	29.4258	104.08
SNORA71B	chr20	8	23	39.6195	16.6244	2.38321	42.5415	42.3495
LOC389895	chrX	8	21	36.5646	15.344	2.383	28.4935	53.8632
LCE1F	chr1	8	20	40.4742	16.9877	2.38256	36.4806	52.7117
DNMBP	chr10	8	35	164.338	68.9816	2.38235	32.0895	96.8038
TBC1D12	chr10	8	41	66.4497	27.8983	2.38185	29.3845	82.9892
NTN5	chr19	9	43	30.8109	12.9406	2.38095	20.8344	37.6775
LOC441511	chrX	1	8	131.133	55.0802	2.38076	0	51.5429
GLTPD2	chr17	8	34	35.5559	14.9355	2.38063	36.8974	46.3603
Hs.578899	chr16	1	8	54.687	22.9738	2.38041	0	28.7432
KLHL35	chr11	8	49	60.3112	25.3366	2.3804	30.8791	81.9201
PARM1	chr4	8	47	48.4099	20.3419	2.37982	65.3607	109.93
Hs.738369	chr17	1	8	34.0959	14.3296	2.3794	0	46.0884
KIF13A	chr6	12	79	125.659	52.8283	2.37862	85.1608	149.967
ID2-AS1	chr2	1	10	48.4464	20.3795	2.37722	0	34.473
ZNF710	chr15	8	57	77.0721	32.4237	2.37703	37.3311	92.716
CXorf67	chrX	8	21	29.3562	12.3511	2.37681	23.1526	53.6936
KRTAP10-2	chr21	9	22	55.5304	23.3653	2.37662	44.6148	66.7174
Hs.720560	chr1	1	15	40.309	16.9629	2.3763	0	36.9958
SHKBP1	chr19	8	27	157.522	66.3138	2.3754	19.6765	56.3404
ZNF296	chr19	8	27	63.1581	26.5896	2.37529	49.3462	80.0906
TMOD3	chr15	13	62	174.119	73.3164	2.3749	84.5572	135.978
Hs.576397	chr1	1	8	35.8	15.076	2.37464	0	38.4261
SBNO2	chr19	8	36	121.095	50.9982	2.37449	27.2733	96.3176
PALMD	chr1	9	51	27.7585	11.6934	2.37386	100.981	41.0137
PNISR	chr6	10	83	177.362	74.7217	2.37363	52.8497	104.1
BAHCC1	chr17	8	43	59.7468	25.1848	2.37233	29.451	50.1381
Hs.637082	chr17	1	8	23.1946	9.7773	2.37229	0	30.9427
Hs.540005	chr14	1	8	40.5262	17.0855	2.37197	0	29.6124
OMP	chr11	12	33	32.4248	13.674	2.37126	75.3226	78.1184
MESP1	chr15	8	47	49.6923	20.9576	2.37108	28.1021	38.6812
SMIM24	chr19	7	19	36.1113	15.2316	2.37081	4.67932	42.0801
PPP6R2	chr22	14	104	66.5614	28.0783	2.37057	68.1489	98.1016
Hs.541967	chr2	1	10	63.4063	26.7497	2.37035	0	34.2131
NEXN-AS1	chr1	8	27	27.8255	11.7392	2.3703	35.6452	50.7448
DICER1	chr14	15	101	101.597	42.8716	2.36981	58.0902	120.317
HBM	chr16	8	25	35.8351	15.1254	2.3692	39.0281	53.2376
HERC4	chr10	10	90	232.844	98.2823	2.36913	53.9523	125.996
TBL1XR1	chr3	8	99	328.832	138.82	2.36876	33.2751	136.008
LINC00472	chr6	8	32	21.5212	9.08597	2.36862	12.1471	37.24
TANC2	chr17	8	61	111.757	47.1885	2.36831	23.585	103.044
HAR1A	chr20	1	21	32.2012	13.5971	2.36824	0	31.7535
SLC30A4	chr15	13	62	61.4253	25.9401	2.36797	79.078	132
Hs.543151	chr3	1	8	57.2643	24.1868	2.36759	0	34.6775
KRTAP4-6	chr17	21	31	68.4635	28.9188	2.36744	11.1631	57.639
LINC00908	chr18	1	21	28.0589	11.8536	2.36712	0	42.1994
PLCH2	chr1	9	46	38.1692	16.1268	2.36682	24.6489	49.2183
KRTAP12-2	chr21	8	20	33.5062	14.1602	2.36622	17.076	52.2135
CRYGN	chr7	8	27	33.1824	14.0274	2.36554	30.3496	59.3756
GPR37L1	chr1	12	44	37.185	15.721	2.36532	76.1618	71.5097
ATE1	chr10	11	76	66.9684	28.3212	2.3646	49.1328	104.794
LOC100130744	chr5	7	19	32.4392	13.719	2.36455	14.6456	41.0498
Hs.720205	chr19	1	11	52.9402	22.3936	2.36408	0	38.3854
PKN3	chr9	8	27	39.0524	16.5227	2.36356	23.5408	41.6641
ITGA7	chr12	12	41	82.2514	34.8058	2.36315	91.8263	103.872
TMTC2	chr12	8	34	62.9547	26.6419	2.363	72.316	62.2828
AFF1	chr4	13	67	161.945	68.5407	2.36276	60.0441	116.683
TKFC	chr11	8	35	67.9352	28.7572	2.36237	13.824	67.9623
CRIM1	chr2	12	54	1377.41	583.131	2.36209	81.4511	148.254
EPHA4	chr2	12	73	91.1124	38.574	2.36202	80.3334	87.2734
LOC730183	chr16	1	9	59.9327	25.3773	2.36167	0	30.0453
DEFB107B	chr8	1	3	18.305	7.75157	2.36146	0	9.13626
TPSD1	chr16	12	27	47.6437	20.1784	2.36112	83.4041	104.052
SYT8	chr11	8	27	34.1582	14.4682	2.36092	35.7887	54.0307
EXD2	chr14	8	48	143.996	60.9984	2.36064	27.5894	89.9603
FXYD7	chr19	12	33	31.4359	13.3171	2.36056	54.7731	57.0911
Hs.551155	chrX	1	8	27.8887	11.8162	2.36021	0	34.6922
SEPT11	chr4	9	65	1056.45	447.755	2.35943	62.2055	123.68
CELF4	chr18	11	97	26.4555	11.2159	2.35874	56.9158	54.4057
CD276	chr15	11	69	188.842	80.0634	2.35865	58.6916	125.343
Hs.127715	chr13	1	8	40.3369	17.1084	2.35773	0	37.4361
PODNL1	chr19	8	34	122.831	52.0988	2.35765	43.7161	61.5033
SNORA3A	chr11	8	9	63.0386	26.74	2.35747	69.3328	15.295
ITGA4	chr2	12	49	129.824	55.0716	2.35736	65.4633	71.6449
GALNT2	chr1	12	55	301.372	127.895	2.35641	48.9097	91.0369
ZXDC	chr3	16	93	69.3939	29.457	2.35577	84.2047	91.6064
LOC105369911	chr12	1	8	39.0809	16.5968	2.35473	0	34.6025
NRG2	chr5	13	71	27.6134	11.7285	2.35438	67.6202	66.2313
RUFY3	chr4	10	98	92.9342	39.4784	2.35405	33.3021	74.5264
Hs.583653	chr8	1	8	21.4627	9.1184	2.35378	0	38.7625
BRAF	chr7	13	56	85.5322	36.341	2.3536	76.8805	79.0252
ZNF316	chr7	7	20	70.1179	29.797	2.35319	15.4995	55.9432
SNORA71C	chr20	8	9	141.878	60.3041	2.35272	69.5758	66.4862
ZNF837	chr19	8	23	44.9123	19.0941	2.35216	15.4505	57.3515
DPP7	chr9	11	63	265.259	112.832	2.35092	60.3879	75.1601
CTSD	chr11	12	33	769.527	327.414	2.35032	86.3715	137.244
RBP5	chr12	8	27	37.4746	15.9479	2.34981	18.4945	53.5898
INPP4A	chr2	14	87	59.8609	25.4763	2.34967	70.3141	90.7461
ZNF703	chr8	10	44	102.8	43.7556	2.34941	64.3889	119.747
Hs.730307	chr11	1	8	36.2336	15.4235	2.34924	0	63.606
Hs.536125	chr1	1	8	45.4637	19.3538	2.34908	0	44.2883
BROX	chr1	8	41	284.933	121.299	2.34902	41.2165	134.09
TRNAU1AP	chr1	9	67	75.1279	31.9893	2.34853	35.1305	72.1614
LPCAT2	chr16	8	54	92.2562	39.2839	2.34845	30.2621	67.4007
C2CD4A	chr15	8	27	25.7493	10.9673	2.34784	20.2234	43.5111
DHDDS	chr1	9	53	184.54	78.6008	2.34781	15.5034	77.3747
FARP2	chr2	8	56	66.1112	28.1607	2.34764	8.51306	120.775
Hs.565303	chr19	1	8	33.2601	14.1718	2.34692	0	36.6586
SNORD9	chr14	1	3	28.3939	12.0998	2.34664	0	15.2242
CYP2W1	chr7	8	28	35.5596	15.1553	2.34635	36.8112	51.9048
ZMYM2	chr13	13	89	123.113	52.4724	2.34624	50.3269	106.622
ZMYM3	chrX	14	69	80.1772	34.1736	2.34617	45.7409	59.2741
TTC17	chr11	8	81	165.57	70.5937	2.34539	8.6739	88.2286
PACSIN1	chr6	8	40	31.5582	13.456	2.34529	18.179	44.5859
SMPD1	chr11	13	57	252.125	107.53	2.34469	74.4043	95.4832
MAPK15	chr8	8	40	33.0298	14.0877	2.34458	27.1846	51.0416
FLT3LG	chr19	12	41	74.3803	31.7279	2.34432	76.9356	79.5792
Hs.649272	chr7	1	8	35.6805	15.2212	2.34413	0	34.798
NOC2L	chr1	8	47	142.167	60.6508	2.34403	34.11	92.2973
TEX261	chr2	8	48	271.427	115.803	2.34387	36.8494	99.1961
LOC399715	chr10	3	24	24.5144	10.4614	2.34333	58.9233	37.3516
KIDINS220	chr2	9	78	270.894	115.611	2.34315	38.7947	122.29
ARHGAP20	chr11	8	34	73.9074	31.5423	2.34312	27.4867	67.692
STK35	chr20	8	61	118.622	50.6502	2.34199	11.8331	109.752
EPB41L4A-AS2	chr5	8	34	39.7917	16.9915	2.34186	27.8901	46.8465
GEN1	chr2	10	52	29.02	12.3921	2.34181	47.5441	66.5692
RBBP4	chr1	14	99	236.746	101.137	2.34084	77.9894	142.397
TOB2	chr22	8	49	162.058	69.2345	2.34072	32.9544	72.3008
IQSEC1	chr3	8	45	104.542	44.6681	2.34042	19.6696	62.5974
TMEM43	chr3	8	55	805.877	344.343	2.34034	14.6286	106.231
PRSS33	chr16	8	40	29.0735	12.4277	2.33941	35.0558	53.5714
ARHGAP42	chr11	16	46	36.0154	15.3952	2.33938	42.3304	51.0507
Hs.565035	chr17	1	8	43.7226	18.6929	2.33899	0	35.373
ZNF445	chr3	8	40	47.6771	20.39	2.33826	38.773	71.1336
DGKH	chr13	9	56	42.5922	18.2187	2.33783	44.715	61.4979
EP400	chr12	8	69	116.751	49.9446	2.3376	16.5874	85.893
MIR1-1HG	chr20	8	27	48.5198	20.7574	2.33747	37.5698	66.5728
Hs.441614	chr12	1	8	35.7797	15.3073	2.33743	0	38.8608
CABP2	chr11	14	41	41.8558	17.9134	2.33656	75.6921	78.4654
PWAR5	chr15	1	11	18.5894	7.956	2.33653	0	39.4007
RETREG3	chr17	8	34	237.709	101.745	2.33632	37.7381	88.091
MIR23B	chr9	8	9	73.8964	31.6318	2.33614	45.5575	47.7249
RBM14-RBM4	chr11	7	15	157.919	67.6077	2.33582	15.3181	96.5134
TGM2	chr20	14	79	426.527	182.611	2.33571	100.406	227.812
ZNF417	chr19	8	35	49.7475	21.2991	2.33566	26.5149	81.0179
MEG9	chr14	1	15	69.7541	29.8674	2.33546	0	53.6802
FFAR1	chr19	8	34	33.8355	14.491	2.33494	26.2858	62.2052
AMOTL1	chr11	8	66	115.257	49.363	2.33489	34.7599	128.362
ARHGEF25	chr12	10	49	57.7474	24.733	2.33483	62.8501	65.1847
Hs.545048	chr7	1	8	66.8239	28.6245	2.3345	0	53.2616
NAGA	chr22	12	48	135.747	58.1549	2.33423	71.7244	62.9438
Hs.544326	chr6	1	8	43.2866	18.5454	2.33409	0	57.2579
BARX1	chr9	12	27	39.8782	17.0867	2.33388	69.5166	71.3385
ARIH2OS	chr3	8	22	49.352	21.1488	2.33356	25.3521	56.0333
HABP4	chr9	9	56	144.113	61.787	2.33242	22.272	52.2928
GJD2	chr15	12	33	32.9828	14.1446	2.33183	40.7106	50.7723
NIPBL	chr5	10	87	127.789	54.804	2.33174	44.9978	82.3008
LINC00887	chr3	1	10	21.9004	9.39261	2.33167	0	30.3438
PLD1	chr3	12	96	41.3633	17.7398	2.33166	69.7799	79.3144
SYTL1	chr1	8	33	26.0618	11.1777	2.33159	25.8955	50.0015
CLCC1	chr1	10	60	169.258	72.6262	2.33053	44.2455	86.7193
SCARF2	chr22	9	53	173.894	74.6247	2.33025	49.5911	131.322
MEGF11	chr15	8	41	30.1184	12.9275	2.3298	14.8415	56.7229
CERCAM	chr9	8	34	496.591	213.156	2.32971	21.9963	105.612
CAMSAP3	chr19	9	40	26.1812	11.2393	2.32944	31.2818	52.1213
DOCK1	chr10	12	61	183.803	78.9207	2.32895	56.4573	104.98
MIR518E	chr19	1	3	19.3876	8.32623	2.3285	0	26.0966
Hs.572883	chr22	1	8	32.3394	13.8886	2.32849	0	38.6599
RHOU	chr1	8	37	69.5424	29.8707	2.32811	43.7754	73.3026
CAPRIN1	chr11	14	123	605.163	259.949	2.328	79.9482	145.37
RAB26	chr16	12	41	36.6712	15.7591	2.32698	54.0702	53.0342
SNORD99	chr1	1	3	72.0425	30.9661	2.32649	0	41.5521
BACH1	chr21	14	85	77.4514	33.3299	2.32378	52.4841	143.974
SNORA23	chr11	8	9	34.7394	14.9519	2.32341	63.2018	29.2835
ZFP28	chr19	8	48	40.5977	17.4782	2.32276	18.095	39.3866
ARHGAP11A	chr15	10	56	50.9648	21.9462	2.32227	38.8655	81.6869
LEFTY1	chr1	12	33	33.742	14.5348	2.32146	45.5767	51.52
LINC01018	chr5	2	10	101.648	43.7925	2.32113	90.6484	106.256
CRYAA	chr21	12	33	46.3723	19.9794	2.32101	70.9986	83.9962
CLSTN3	chr12	8	28	47.604	20.5188	2.32002	35.1052	61.3745
Hs.161803	chr16	1	15	40.3019	17.3716	2.31999	0	53.7598
MOSPD3	chr7	9	34	146.874	63.3188	2.3196	41.359	55.3851
SFXN1	chr5	8	42	248.54	107.177	2.31896	23.7965	93.242
HEG1	chr3	8	42	1293.96	558.275	2.31779	54.4724	92.5929
CNOT6L	chr4	16	84	72.458	31.2667	2.31742	44.2696	108.574
KRTAP2-1	chr17	16	38	185.832	80.2145	2.31669	46.2993	136.973
CREBBP	chr16	13	73	177.936	76.8121	2.31651	52.6691	110.83
Hs.581828	chr4	1	8	80.2219	34.6322	2.3164	0	43.4646
LOC100129203	chr11	2	6	20.4145	8.81429	2.31606	23.7021	17.3599
CLEC4G	chr19	8	25	27.0817	11.6951	2.31564	11.3695	36.2766
MKLN1	chr7	12	80	196.584	84.8958	2.3156	68.5766	133.766
PTCH1	chr9	12	69	42.7885	18.4797	2.31543	50.4423	53.0799
LDLRAP1	chr1	8	42	84.1345	36.337	2.3154	15.3084	59.3324
ZADH2	chr18	8	87	91.047	39.3297	2.31497	23.5072	75.54
GFRA4	chr20	13	48	39.051	16.8742	2.31424	81.6612	78.6258
LINS1	chr15	3	76	51.6105	22.3014	2.31423	59.7831	69.5881
SV2A	chr1	8	34	69.5808	30.0733	2.31371	32.3487	59.3868
AMN	chr14	12	44	45.3579	19.604	2.31371	55.4192	58.6005
Hs.554567	chr13	1	8	45.7228	19.7684	2.31293	0	33.4926
LRRK1	chr15	11	56	75.8653	32.8113	2.31217	53.9794	69.7282
PARS2	chr1	8	33	78.7276	34.0599	2.31144	31.6612	38.1863
LOC100505549	chr18	7	23	32.0746	13.8788	2.31105	9.23083	41.233
TES	chr7	10	69	257.039	111.223	2.31102	79.529	124.071
SNRK	chr3	9	67	114.82	49.6851	2.31095	19.7423	111.863
Hs.463996	chr17	1	8	45.0738	19.5052	2.31086	0	26.4338
TMEM102	chr17	8	33	33.4625	14.4807	2.31084	26.7689	38.5926
LGALSL	chr2	8	41	55.8821	24.1853	2.31058	42.1516	49.9025
ANPEP	chr15	12	53	538.111	232.937	2.31012	73.1759	120.402
TRIM72	chr16	8	27	32.0171	13.86	2.31003	10.844	47.2084
Hs.505398	chr22	1	11	58.2141	25.2055	2.30958	0	41.9844
Hs.650028	chr5	1	8	38.4806	16.6625	2.3094	0	25.2291
SYNE2	chr14	12	104	27.4309	11.8835	2.30831	56.1562	52.9271
C19orf38	chr19	1	9	39.4067	17.0721	2.30825	0	24.4571
TNRC6C	chr17	10	88	31.505	13.6501	2.30805	39.0803	50.3685
DLX4	chr17	14	57	27.8611	12.0728	2.30775	60.7227	54.9223
KIAA1211L	chr2	9	45	23.672	10.2597	2.30727	46.0074	45.2218
Hs.572425	chr17	1	8	54.7331	23.7312	2.30637	0	34.1134
RAVER2	chr1	8	35	67.3207	29.1961	2.30581	43.6268	97.7392
CPT1A	chr11	14	79	127.425	55.2628	2.3058	91.9564	127.451
ATP9B	chr18	8	70	57.3415	24.8689	2.30575	14.5623	68.0749
TSGA10IP	chr11	8	27	36.3902	15.7905	2.30456	30.2562	50.7714
RSRC1	chr3	8	54	116.973	50.7612	2.30437	25.814	79.6745
THG1L	chr5	9	40	104.409	45.3163	2.304	24.7399	53.9675
GPR88	chr1	12	27	31.8791	13.8379	2.30375	79.0696	91.6173
IGSF10	chr3	8	27	28.3255	12.2969	2.30347	55.7146	23.8312
SPANXA2-OT1	chrX	16	25	53.741	23.334	2.30312	42.6721	74.9476
ZBTB26	chr9	8	40	42.6001	18.4988	2.30286	14.7507	55.5839
CCDC155	chr19	9	30	32.0769	13.9296	2.30279	32.6086	45.6472
B3GNT6	chr11	8	40	37.6891	16.3694	2.30242	15.0453	45.6467
PIK3C3	chr18	12	76	152.785	66.3614	2.30232	42.2727	118.757
ISL2	chr15	8	27	31.3499	13.6257	2.30079	19.7638	52.87
SLC6A15	chr12	10	84	45.6908	19.8597	2.30067	78.5936	68.4432
ARID2	chr12	9	60	70.2182	30.5219	2.30058	30.1518	65.792
HSDL2	chr9	8	57	145.978	63.4785	2.29965	24.1167	89.4867
HMX1	chr4	12	41	38.4029	16.7002	2.29955	78.793	63.1933
Hs.400256	chr4	1	21	73.1398	31.8078	2.29943	0	69.1486
Hs.527515	chr1	1	20	64.9773	28.2602	2.29925	0	44.4202
UNC93B1	chr11	27	71	82.767	36.0017	2.29897	50.9995	80.7584
ZXDB	chrX	8	29	126.448	55.0068	2.29877	18.6966	65.5271
ARHGAP29	chr1	12	66	145.031	63.1025	2.29834	52.9639	155.077
Hs.564676	chr14	1	8	57.7156	25.1126	2.29828	0	47.8518
C5orf24	chr5	8	68	261.68	113.861	2.29824	23.9617	120.023
CCNJL	chr5	9	37	32.2961	14.0529	2.29818	34.685	39.0343
KRTAP4-7	chr17	9	33	26.1217	11.3685	2.29773	35.4179	56.0514
PRTN3	chr19	12	33	36.1989	15.7556	2.29752	76.7984	74.4083
SNORD60	chr16	8	9	52.7862	22.977	2.29735	76.063	57.4016
Hs.551750	chr3	1	8	28.9025	12.5809	2.29734	0	45.4386
C5orf42	chr5	9	47	41.0252	17.8585	2.29724	22.7769	60.6193
STRN	chr2	13	129	73.0238	31.7898	2.29708	67.8286	112.841
Hs.650450	chr5	1	8	59.5914	25.964	2.29515	0	29.7744
CHTF8	chr16	11	53	159.833	69.6436	2.29501	68.6799	125.012
ULBP3	chr6	8	27	31.8609	13.8865	2.29437	53.6144	53.8675
KDM6B	chr17	8	56	62.1395	27.0888	2.29392	36.3798	65.8749
Hs.552871	chr11	1	8	50.7102	22.1099	2.29355	0	27.1465
Hs.310085	chr2	1	8	53.3913	23.298	2.29167	0	37.7594
POU3F3	chr2	12	41	25.3933	11.0812	2.29157	74.6561	69.4893
NUP58	chr13	10	75	84.817	37.0131	2.29154	51.2811	86.101
FOXA2	chr20	14	77	23.8707	10.4183	2.29122	82.5319	56.2317
MAGI3	chr1	9	55	36.9201	16.1143	2.29115	41.0693	55.0801
NCCRP1	chr19	9	17	52.0863	22.7376	2.29075	46.7571	72.7505
CBX5	chr12	12	81	194.668	84.9825	2.29069	65.626	111.559
DCBLD2	chr3	9	75	767.554	335.119	2.2904	28.5926	130.515
S1PR5	chr19	12	53	38.7224	16.9105	2.28984	78.736	81.441
Hs.545338	chr8	1	8	30.1919	13.1869	2.28954	0	42.5541
Hs.576542	chr1	1	8	36.7089	16.0343	2.2894	0	23.7024
Hs.544713	chr6	1	8	43.5785	19.0349	2.2894	0	32.5208
LOC102723968	chr13	7	26	31.7436	13.866	2.2893	9.63162	51.4746
WDR5	chr9	10	50	133.17	58.1709	2.2893	43.9661	80.0657
TMEM106A	chr17	16	55	40.351	17.6283	2.28899	28.2549	48.7503
ZNF414	chr19	8	40	64.6402	28.2401	2.28895	29.2274	68.0664
PSMD11	chr17	12	47	322.17	140.763	2.28874	42.0801	99.7691
ACBD4	chr17	8	34	47.2887	20.665	2.28835	15.6317	35.558
KRTAP12-4	chr21	8	14	46.7534	20.4348	2.28793	37.6394	65.0532
MED24	chr17	9	42	178.085	77.8387	2.28787	12.1679	76.2857
TMEM179	chr14	15	36	38.5881	16.8736	2.28689	38.6768	53.4586
MIEF2	chr17	9	35	55.7955	24.4006	2.28664	39.6112	53.2558
AQP12B	chr2	8	22	33.029	14.4452	2.28651	24.4338	51.332
Hs.542846	chr3	1	8	35.9005	15.7035	2.28615	0	41.3249
SLC25A42	chr19	9	61	67.9984	29.744	2.28612	21.0556	115.691
PRLH	chr2	12	33	33.5122	14.6598	2.28599	45.4466	52.9269
KCNJ2-AS1	chr17	1	18	18.4252	8.06043	2.28588	0	39.6108
ZNF764	chr16	8	42	57.0257	24.9539	2.28524	11.8818	39.7771
EID3	chr12	8	27	57.807	25.2974	2.28509	35.3357	69.2462
Hs.282470	chr7	1	8	52.0856	22.7943	2.28503	0	40.7396
Hs.560963	chr20	1	8	26.4236	11.5658	2.28463	0	48.9874
MYO1B	chr2	9	68	735.582	321.993	2.28446	45.2232	140.01
MCAT	chr22	9	42	114.146	49.9819	2.28374	27.6901	61.0953
XRN1	chr3	9	62	126.833	55.5385	2.2837	34.7412	80.9637
Hs.582025	chr4	1	8	49.0787	21.4924	2.28354	0	78.1562
LARP4B	chr10	8	79	174.69	76.514	2.28311	24.814	119.191
Hs.303217	chr7	1	8	45.1755	19.7883	2.28294	0	51.9907
CAMKK1	chr17	9	52	42.5418	18.6419	2.28205	44.6676	66.4844
DBNDD1	chr16	9	34	49.3035	21.6063	2.28191	27.8043	55.6482
LOC105370941	chr15	1	15	29.5403	12.946	2.2818	0	45.8596
NUP98	chr11	14	75	165.716	72.6357	2.28147	73.1692	97.7475
Hs.546150	chrX	1	8	29.9472	13.1282	2.28115	0	44.7078
SEMA3D	chr7	8	45	24.7914	10.8686	2.28102	57.2204	60.7261
HOTAIRM1	chr7	1	49	58.108	25.4814	2.28041	0	87.8747
CC2D1B	chr1	9	46	70.3423	30.8467	2.28039	18.2783	61.5656
FGD4	chr12	8	47	42.1229	18.4749	2.28	44.5105	70.4051
POU5F2	chr5	8	27	31.1262	13.653	2.27981	39.6214	56.5919
GSE1	chr16	8	49	221.03	96.9559	2.2797	23.358	88.2118
GSR	chr8	13	52	188.54	82.7193	2.27928	82.956	102.478
GSTT2B	chr22	2	9	110.186	48.3495	2.27895	7.15079	42.8162
TINAGL1	chr1	12	39	202.997	89.1052	2.27817	99.02	153.336
NXPH3	chr17	8	41	41.1518	18.0687	2.27752	37.5886	52.8222
ZBTB41	chr1	8	33	156.235	68.5996	2.27749	20.6702	85.3072
EXOC4	chr7	9	53	182.541	80.1521	2.27743	33.6748	111.488
GAL3ST3	chr11	9	42	27.042	11.8741	2.27739	30.6712	38.9042
KRTAP12-3	chr21	8	14	36.4328	15.9978	2.27736	27.1146	48.1689
XPO7	chr8	8	43	158.949	69.8005	2.27719	7.97651	76.5061
ACSS1	chr20	8	61	42.8093	18.801	2.27697	53.5573	61.8494
PPP1R3F	chrX	8	60	59.7538	26.2472	2.27658	10.0589	66.8708
LOC284933	chr22	1	21	36.3305	15.9619	2.27608	0	40.3405
TREX2	chrX	15	29	34.2035	15.0309	2.27554	20.604	52.5721
Hs.464836	chr10	1	8	29.3088	12.881	2.27534	0	25.0135
SNORD89	chr2	1	10	61.7673	27.1484	2.27517	0	37.1375
Hs.136788	chr5	1	8	36.8667	16.2102	2.27428	0	49.5625
SPPL2C	chr17	8	24	40.3211	17.7293	2.27426	31.9198	52.2995
PTGDR2	chr11	12	41	35.7778	15.7322	2.27418	70.2061	67.9033
Hs.200698	chr5	1	8	63.7412	28.041	2.27314	0	28.5963
Hs.583158	chr7	1	8	53.6075	23.5831	2.27313	0	13.0109
Hs.565379	chr2	1	8	35.9803	15.8336	2.2724	0	35.9595
ASXL1	chr20	8	71	162.214	71.4008	2.27188	30.9384	72.267
TET2	chr4	15	53	38.6352	17.007	2.27173	42.1929	65.4168
RAMP3	chr7	13	39	37.345	16.4422	2.27129	61.8032	64.0199
PM20D2	chr6	8	41	40.0349	17.6286	2.27102	36.3988	51.4927
PWAR1	chr15	1	3	16.8366	7.41777	2.26976	0	29.9994
Hs.559981	chr11	1	8	42.6269	18.7814	2.26963	0	58.4642
RAB40A	chrX	8	22	26.7935	11.8097	2.26876	29.6905	46.5822
OR4F16	chr1	1	12	25.3269	11.1716	2.26708	0	36.6937
KDM1B	chr6	8	40	49.3131	21.7546	2.26679	30.3373	78.2211
MIR1976	chr1	1	3	18.519	8.16987	2.26675	0	22.6996
Hs.542713	chr22	1	8	38.4091	16.9452	2.26667	0	32.6959
GPD2	chr2	13	54	73.9457	32.6278	2.26634	86.758	101.182
C1orf56	chr1	8	48	62.748	27.6951	2.26567	20.7913	48.1569
ANKRD13B	chr17	8	27	52.6807	23.255	2.26534	17.7565	43.8419
AMH	chr19	12	33	40.5534	17.9021	2.26529	78.5531	87.0815
PSMG3-AS1	chr7	1	22	45.9785	20.3	2.26495	0	68.4611
EIF3CL	chr16	1	3	69.8158	30.8363	2.26408	0	9.74027
GPR139	chr16	8	14	45.9926	20.3142	2.26407	32.8987	67.4149
ETV6	chr12	12	67	98.6544	43.5758	2.26397	68.1239	101.753
SUFU	chr10	8	60	42.0258	18.5649	2.26372	27.8911	93.3094
ASB7	chr15	10	63	69.2588	30.5984	2.26348	6.6898	57.0478
Hs.547797	chr8	1	8	41.4142	18.2987	2.26323	0	49.3373
Hs.527876	chr12	1	15	25.6807	11.348	2.26302	0	44.878
Hs.240801	chr2	1	8	26.4277	11.6801	2.26263	0	50.4472
GUCA2B	chr1	12	33	32.1077	14.1929	2.26224	69.6008	66.3149
ARGLU1	chr13	1	43	339.941	150.279	2.26207	0	115.235
SHANK2	chr11	9	80	29.4342	13.0138	2.26177	57.2224	74.9179
PIK3R1	chr5	12	72	104.868	46.3671	2.26169	70.0513	102.739
SMARCA5	chr4	13	67	243.337	107.594	2.26163	72.2878	119.285
INSM1	chr20	12	40	39.8381	17.6162	2.26144	66.9604	92.2949
CDK16	chrX	13	57	157.553	69.6853	2.26092	82.2181	96.3243
FOXI2	chr10	8	14	48.424	21.4219	2.26049	34.5702	66.6724
PHF12	chr17	10	50	85.2911	37.7336	2.26035	39.7369	94.5263
DYRK1B	chr19	13	47	58.6764	25.969	2.25948	75.0238	69.4255
RREB1	chr6	16	115	66.0029	29.2143	2.25926	51.054	107.803
NAA30	chr14	8	63	109.178	48.3455	2.25828	17.9016	108.539
FAM19A3	chr1	10	34	31.2868	13.8576	2.25774	33.3871	74.551
LINC00982	chr1	15	54	48.7783	21.6081	2.25741	33.4768	76.3201
Hs.577453	chr12	1	8	30.899	13.6884	2.25731	0	34.3118
TPRXL	chr3	9	33	25.6121	11.3513	2.25632	42.2658	51.7953
FAM118A	chr22	8	41	51.9129	23.0139	2.25572	10.6747	59.1069
KDM5A	chr12	12	63	106.924	47.402	2.25569	67.4936	80.9915
GALR2	chr17	12	33	23.0389	10.214	2.25562	65.8314	64.0487
ATP6V0E2-AS1	chr7	7	19	32.423	14.3747	2.25557	12.6424	32.4357
MAPK1	chr22	14	98	380.177	168.569	2.25532	74.045	135.274
SLC5A12	chr11	4	51	22.5974	10.022	2.25477	85.8451	64.4299
PATE4	chr11	1	3	20.7935	9.22232	2.25469	0	15.51
KRTAP4-12	chr17	15	33	51.384	22.7901	2.25466	17.3387	44.5638
CASD1	chr7	8	51	69.9034	31.0291	2.25283	22.3611	73.2074
Hs.143937	chr5	1	8	54.8394	24.3437	2.25271	0	42.6257
ANXA6	chr5	13	46	709.692	315.05	2.25264	76.0787	128.71
WDR86	chr7	8	31	35.1028	15.5889	2.25178	34.8328	46.6657
SH3RF3	chr2	10	40	61.6607	27.3883	2.25136	46.7788	71.2835
MPI	chr15	12	40	156.933	69.7182	2.25097	74.0027	79.5583
WASIR2	chr16	7	15	26.1565	11.6206	2.25088	10.1025	53.1296
SOX11	chr2	13	57	24.3209	10.8075	2.25038	65.1302	60.0114
MYO1D	chr17	8	41	254.132	112.965	2.24965	65.1652	100.58
RHOJ	chr14	9	75	107.862	47.9477	2.24958	129.319	93.5414
MIR588	chr6	1	3	14.6711	6.52325	2.24905	0	17.6953
STKLD1	chr9	8	34	32.0187	14.2389	2.24868	21.4627	35.0214
GNAQ	chr9	12	74	377.274	167.807	2.24826	54.8423	101.601
Hs.129244	chr20	1	8	62.4399	27.7755	2.24802	0	33.5613
KDM4A	chr1	8	36	145.364	64.6699	2.24779	33.9076	70.7022
ACSF3	chr16	8	44	57.0064	25.3611	2.24779	17.3686	61.2505
NOTCH3	chr19	12	41	201.359	89.5866	2.24765	86.2885	147.746
CDK9	chr9	12	59	169.758	75.5564	2.24677	63.5153	108.983
KREMEN2	chr16	10	42	62.048	27.6175	2.24669	50.7871	108.08
CNNM2	chr10	10	78	38.4314	17.1073	2.24649	28.3261	44.0469
PRR14L	chr22	9	46	100.566	44.7683	2.24638	62.8862	128.93
Hs.543820	chr5	1	8	22.1152	9.85033	2.24512	0	22.0867
SIX6	chr14	12	33	28.5309	12.7091	2.24492	65.7264	64.7165
Hs.539928	chr14	1	8	64.7414	28.8443	2.24451	0	59.3918
RTN4R	chr22	8	27	38.9729	17.367	2.24408	19.1851	43.3327
KRTAP10-12	chr21	8	21	52.7795	23.5268	2.24338	34.3251	47.3851
Hs.436006	chr12	1	8	61.823	27.5667	2.24267	0	23.2481
Hs.568853	chr10	1	8	39.6983	17.7023	2.24255	0	36.0747
DKFZp779M0652	chr11	8	22	40.5691	18.092	2.24238	27.2747	51.8578
MAML2	chr11	8	34	162.232	72.3522	2.24226	34.0544	90.8267
SELENON	chr1	10	45	403.12	179.835	2.24161	51.3193	92.493
FCHSD1	chr5	9	40	55.01	24.5495	2.24078	34.2037	47.4835
TMEM234	chr1	2	54	69.6416	31.0799	2.24073	29.2756	69.9749
TMEM125	chr1	8	27	31.7912	14.1889	2.24056	31.8797	41.1878
LOC286083	chr8	1	15	39.4731	17.6185	2.24044	0	41.8395
SLC16A13	chr17	8	20	29.9058	13.3497	2.24018	15.5084	33.9746
Hs.568951	chr11	1	8	45.6329	20.3731	2.23986	0	31.6874
ZDHHC21	chr9	8	113	35.3444	15.783	2.2394	26.2122	65.7949
YBX2	chr17	12	33	41.6718	18.6088	2.23936	63.9596	63.6381
APOL6	chr22	12	72	65.3745	29.1988	2.23894	50.0485	75.2114
C16orf62	chr16	8	35	200.913	89.7436	2.23875	24.6369	87.2644
ALDH1A3	chr15	13	58	438.493	195.867	2.23873	69.0725	138.624
ATF2	chr2	12	60	197	88.0012	2.23861	62.2682	107.468
LOC100129636	chr6	2	6	26.611	11.8909	2.23793	59.9952	57.8668
MNX1	chr7	13	42	41.3081	18.4584	2.2379	80.4406	82.9651
MCMBP	chr10	8	42	183.615	82.051	2.23782	34.1358	85.1731
N4BP3	chr5	8	28	26.7604	11.9606	2.23738	34.3465	42.2063
NSMF	chr9	8	41	119.214	53.2886	2.23714	26.8043	66.9292
KRTAP1-1	chr17	18	40	87.6952	39.2018	2.23702	65.3123	99.6445
PTGIS	chr20	12	49	1456.75	651.407	2.23632	68.5989	133.129
FER1L6	chr8	8	9	24.923	11.1449	2.23627	138.142	19.8429
ABLIM3	chr5	8	34	163.47	73.1008	2.23623	47.8879	80.6415
CZ1P-ASNS	chr7	7	12	462.328	206.79	2.23574	16.3561	108.32
MED13	chr17	13	66	204.219	91.3565	2.23541	61.7062	122.905
VSIR	chr10	8	32	164.706	73.6853	2.23526	37.1329	66.3321
SEC63	chr6	13	87	501.53	224.423	2.23475	65.7672	150.513
LELP1	chr1	8	27	24.4015	10.9195	2.23467	15.0969	42.2076
ICE2	chr15	10	75	69.5731	31.1426	2.23402	31.3806	67.2318
PDE5A	chr4	16	111	44.6658	19.9942	2.23393	96.7746	149.886
SKOR1	chr15	8	14	32.4699	14.5373	2.23355	35.8706	59.7929
ZNF836	chr19	8	23	49.7738	22.2861	2.2334	27.2495	48.9844
ZNF8	chr19	8	50	56.0966	25.1214	2.23302	21.7684	58.1717
DNAH1	chr3	8	117	28.7564	12.8782	2.23295	40.9175	54.9216
SNORD114-1	chr14	1	3	54.501	24.4127	2.23249	0	23.8667
Hs.565987	chr3	1	8	38.5922	17.2964	2.23123	0	38.6063
Hs.550248	chr1	1	8	25.9183	11.6163	2.23119	0	20.4809
SNORD84	chr6	1	3	32.1307	14.401	2.23115	0	5.00044
Hs.579318	chr17	1	8	27.3521	12.2604	2.23094	0	28.1653
KIAA1586	chr6	8	33	55.6015	24.9267	2.2306	37.2301	76.0393
Hs.537727	chr1	1	8	32.1495	14.4174	2.2299	0	43.4365
Hs.735553	chr11	1	8	48.8427	21.9054	2.22971	0	41.3825
DUOXA1	chr15	8	28	33.9114	15.2106	2.22945	33.8259	52.9002
SELENBP1	chr1	12	42	79.4786	35.6514	2.22933	74.4647	74.1837
PAF1	chr19	8	34	235.055	105.476	2.22851	12.1099	76.34
PROK2	chr3	8	21	22.434	10.068	2.22824	26.7975	45.5887
C20orf181	chr20	8	28	40.7168	18.2744	2.22807	13.058	39.4768
Hs.191602	chr2	1	8	44.0721	19.7819	2.22791	0	45.5074
NXNL1	chr19	8	27	43.6974	19.6142	2.22784	35.9483	50.8473
RBM12	chr20	10	47	294.528	132.217	2.22761	39.5722	87.0153
ZNF776	chr19	8	46	50.5502	22.6954	2.22733	15.81	78.0564
NDST1	chr5	12	54	369.465	165.92	2.22677	69.7138	122.082
CDK13	chr7	13	91	141.496	63.5487	2.22658	37.8313	87.4245
ZNF341	chr20	8	47	47.0082	21.1134	2.22647	10.8343	70.9507
SUN1	chr7	8	63	271.66	122.032	2.22614	8.88154	107.33
Hs.736002	chr15	1	15	58.6877	26.3638	2.22607	0	41.5598
UBE4B	chr1	12	64	210.666	94.6522	2.22568	38.4968	77.7477
PPP6R3	chr11	8	54	202.591	91.0293	2.22556	9.9135	90.2731
LSMEM2	chr3	8	27	29.7357	13.3644	2.225	29.9112	47.7028
Hs.318976	chrX	1	8	48.5778	21.8337	2.2249	0	41.5044
ALDH3B1	chr11	13	56	108.804	48.9093	2.2246	65.2198	90.6175
SHISAL1	chr22	9	44	53.8314	24.2012	2.22432	35.9856	60.8348
PRR5L	chr11	8	55	56.3748	25.3509	2.22378	39.4321	73.6581
THRAP3	chr1	12	66	195.197	87.779	2.22373	77.921	114.537
MARCH6	chr5	14	101	212.26	95.5243	2.22205	72.193	126.303
MIR2052HG	chr8	1	15	30.7697	13.8475	2.22204	0	35.5471
CST4	chr20	13	33	63.8594	28.7441	2.22165	78.8007	103.47
TSPEAR	chr21	8	47	24.4406	11.0021	2.22144	13.9939	41.6414
FCHSD2	chr11	8	41	154.252	69.4514	2.221	15.5687	70.7644
WNT9A	chr1	9	37	35.5664	16.0179	2.22042	38.7162	48.9349
JAK1	chr1	12	63	958.425	431.642	2.22042	57.3184	122.112
SNORD124	chr17	1	3	20.9357	9.42924	2.22029	0	21.4639
C10orf95	chr10	8	28	29.8019	13.4228	2.22025	31.2232	39.2057
KCTD2	chr17	10	60	111.093	50.0463	2.21981	49.1358	72.2596
LOC100129484	chr7	9	12	46.2263	20.8255	2.21969	40.2597	54.1984
TBX5	chr12	14	63	39.9314	17.994	2.21915	71.4233	76.7028
MAP1LC3B2	chr12	8	16	199.174	89.7649	2.21884	38.8939	121.597
LIG3	chr17	14	88	59.6196	26.8705	2.21878	55.7772	83.0508
ZNF358	chr19	8	35	234.841	105.844	2.21876	34.0139	89.7006
KRTCAP3	chr2	8	33	36.5195	16.4623	2.21838	35.6152	64.7557
ZNF90	chr19	15	33	186.871	84.2385	2.21836	105.712	196.894
Hs.529962	chr6	1	15	36.8143	16.597	2.21813	0	43.2527
SNORA59A	chr1	1	3	68.7206	30.9878	2.21766	0	25.1066
FAM174B	chr15	8	44	55.5555	25.0547	2.21737	10.1553	60.751
KSR1	chr17	8	69	45.2022	20.3879	2.21711	28.1787	67.2898
MIR940	chr16	1	3	37.4461	16.8898	2.21708	0	48.7555
ZSCAN25	chr7	8	43	61.4432	27.7216	2.21644	19.2208	52.56
Hs.563267	chr5	1	8	43.7551	19.7436	2.21617	0	34.8935
USP28	chr11	8	41	79.5442	35.8962	2.21595	37.6774	52.9805
NABP2	chr12	8	34	230.295	103.934	2.21578	14.7282	71.9232
JPH4	chr14	8	17	38.5274	17.3881	2.21574	29.1856	48.6543
ZNF609	chr15	8	50	115.936	52.3438	2.21491	21.0513	54.4225
TNFRSF4	chr1	13	47	29.4486	13.2965	2.21477	59.6119	44.4438
PGAM2	chr7	12	33	29.1481	13.1615	2.21465	78.5893	67.3444
ELOVL5	chr6	12	62	697.308	314.883	2.2145	50.7762	129.84
KLHL11	chr17	9	40	48.7827	22.0315	2.21422	34.1426	69.7083
POLI	chr18	12	40	82.2423	37.1454	2.21406	62.1397	96.8232
Hs.550210	chr8	1	8	44.5462	20.1204	2.21398	0	21.0181
EXOC3	chr5	8	41	158.103	71.4174	2.21379	8.76467	74.5466
ANO10	chr3	8	28	322.437	145.651	2.21376	21.5616	68.753
SNORD114-30	chr14	1	3	14.7817	6.67834	2.21337	0	14.2451
Hs.635178	chr12	1	8	65.5713	29.6334	2.21275	0	26.7033
MFSD14C	chr9	8	25	345.267	156.04	2.21268	16.3181	91.5992
NRTN	chr19	12	33	27.3534	12.3624	2.21264	81.507	71.6048
RSG1	chr1	8	32	53.5227	24.1942	2.21221	19.4643	57.4846
LOC645177	chr12	1	8	24.3099	10.9903	2.21194	0	50.879
VIT	chr2	9	33	69.2652	31.3238	2.21126	85.1487	66.3083
Hs.213122	chr1	1	10	49.5556	22.4125	2.21107	0	61.2728
MAF	chr16	13	78	43.2261	19.5505	2.211	40.0211	82.6788
DIDO1	chr20	14	87	85.17	38.5216	2.21097	73.2937	74.77
DNAJC16	chr1	8	50	113.637	51.4034	2.21069	36.9365	78.8679
Hs.583323	chr7	1	8	32.0999	14.5241	2.21012	0	40.4194
SIN3A	chr15	8	54	194.647	88.0741	2.21004	35.7276	105.351
FNIP1	chr5	9	69	147.563	66.7751	2.20984	40.6618	143.029
ANKRD24	chr19	9	53	31.5404	14.2734	2.20973	35.2972	66.9131
Hs.544719	chr6	1	8	27.0473	12.2422	2.20935	0	29.1931
KLHDC4	chr16	8	88	48.064	21.7567	2.20915	76.9454	81.8927
Hs.141748	chr10	1	14	38.5655	17.4571	2.20915	0	68.5971
SEL1L	chr14	12	63	294.745	133.42	2.20915	39.3219	123.991
STK4	chr20	12	88	127.931	57.9097	2.20915	88.2198	162.93
LDLRAD2	chr1	8	14	49.8286	22.5603	2.20869	32.4086	60.7477
NFKB2	chr10	14	61	66.1519	29.952	2.2086	75.1048	97.5658
PGD	chr1	12	47	595.291	269.596	2.20809	72.7432	103.874
CELF5	chr19	8	41	22.8013	10.3263	2.20807	21.5725	34.4582
SPART	chr13	8	56	183.793	83.2376	2.20805	32.1396	112.256
ANKRD42	chr11	8	29	30.8686	13.9849	2.20727	24.906	47.841
MIDN	chr19	8	41	200.017	90.6222	2.20715	30.4063	110.468
Hs.543175	chr3	1	8	45.754	20.7322	2.20691	0	53.7951
SLC35G3	chr17	8	21	35.8057	16.2251	2.20681	29.7932	45.9462
AKAP8L	chr19	12	69	79.5354	36.0418	2.20675	67.4046	91.0094
RNU5D-1	chr1	8	9	19.6813	8.9189	2.20669	118.965	35.2456
DCUN1D1	chr3	13	83	121.464	55.0513	2.20638	51.6394	109.491
KRTAP5-11	chr11	8	14	42.916	19.4517	2.20629	12.0142	38.0144
FAM166B	chr9	1	16	32.8786	14.9038	2.20605	0	44.584
FCF1	chr14	9	49	58.5414	26.5434	2.2055	28.2929	57.2991
GLUL	chr1	22	86	347.795	157.696	2.20547	63.8137	140.688
BAZ1B	chr7	13	64	216.33	98.1291	2.20454	66.7837	110.251
Hs.538074	chr1	1	8	29.6443	13.453	2.20354	0	31.3341
PFN3	chr5	8	20	32.3558	14.6867	2.20307	32.7732	54.0277
DYNC1H1	chr14	8	70	567.405	257.56	2.203	15.1586	148.849
SMIM8	chr6	9	58	56.7992	25.7864	2.20268	9.81922	54.6283
SBF1	chr22	8	60	182.74	82.9653	2.20261	28.7968	100.304
RAET1E-AS1	chr6	7	12	31.6551	14.3722	2.20252	17.2226	30.9122
Hs.436627	chr16	1	8	65.5849	29.7781	2.20245	0	31.1525
NUDT16	chr3	8	54	79.5946	36.1412	2.20232	22.2145	56.6056
KCNS2	chr8	8	35	52.7431	23.9494	2.20227	22.0643	55.6591
FEM1B	chr15	12	49	188.531	85.6093	2.20223	70.9486	94.7938
RNPEPL1	chr2	8	28	108.275	49.1763	2.20178	28.3271	42.0889
KRTAP2-4	chr17	14	43	99.8021	45.3448	2.20096	19.1201	86.3935
SPEN	chr1	8	62	200.627	91.1856	2.2002	21.6998	87.3046
LOC730268	chr2	2	6	60.1253	27.3486	2.19848	55.9108	62.7401
ANAPC15	chr11	8	28	150.162	68.3104	2.19823	25.9504	51.7659
ERG28	chr14	12	55	145.288	66.1055	2.19783	64.4158	83.5334
CYS1	chr2	16	33	58.6028	26.6712	2.19723	95.509	121.435
TOX4	chr14	8	59	191.434	87.1267	2.19719	33.2818	68.2342
PLEKHG5	chr1	12	62	44.4919	20.2513	2.19699	43.2621	72.3056
SPNS2	chr17	9	31	38.9955	17.7505	2.19686	36.2969	41.8142
SMAD4	chr18	12	62	259.123	117.971	2.19651	56.9584	124.955
Hs.616457	chr19	1	8	67.7927	30.864	2.1965	0	42.6493
ELMO2	chr20	10	75	141.663	64.4983	2.19638	48.4387	101.408
Hs.582988	chr6	1	8	57.5919	26.2216	2.19635	0	29.4338
Hs.539742	chr13	1	8	52.2901	23.8081	2.19631	0	31.7448
Hs.598178	chr1	1	8	34.8146	15.8519	2.19625	0	30.3335
MANEAL	chr1	10	50	26.1565	11.9099	2.19619	46.1564	57.5838
TAOK1	chr17	8	75	319.085	145.327	2.19564	21.8776	100.367
SNORA66	chr1	1	8	25.2505	11.5048	2.19479	0	47.6005
RBM27	chr5	8	35	151.383	68.9803	2.19458	7.78526	68.5921
SNORD1C	chr17	8	9	87.3631	39.8142	2.19427	55.3258	78.27
BPIFB3	chr20	8	20	26.0982	11.8947	2.1941	23.9013	55.184
Hs.149244	chr17	1	14	51.8317	23.6246	2.19397	0	54.8136
SLC44A2	chr19	8	40	611.559	278.755	2.19389	26.4731	109.585
SLC7A14	chr3	16	54	29.5984	13.4921	2.19375	52.3786	46.0555
NRN1L	chr16	8	20	33.6298	15.331	2.19359	25.1394	48.813
CPPED1	chr16	8	48	144.242	65.7591	2.19348	44.7129	88.1925
Hs.551898	chr11	1	8	54.1247	24.678	2.19323	0	31.2418
C11orf91	chr11	1	3	40.1132	18.2902	2.19316	0	25.0036
Hs.156470	chr1	1	8	15.7827	7.19764	2.19276	0	27.8104
Hs.566481	chr6	1	8	26.2998	11.9975	2.19211	0	33.4615
ADAT3	chr19	15	47	74.4044	33.9427	2.19206	45.4974	64.5037
ERP44	chr9	9	56	251.335	114.659	2.19203	53.6536	127.784
ANKFY1	chr17	10	71	155.893	71.122	2.19192	38.7577	118.983
Hs.619480	chr6	1	8	27.3096	12.4602	2.19174	0	29.9722
EPS8L2	chr11	10	58	67.8981	30.9837	2.19142	52.9744	111.131
RLIM	chrX	17	55	191.893	87.5796	2.19107	60.5373	123.501
BMPR1A	chr10	20	77	253.341	115.63	2.19097	50.535	114.225
DMXL2	chr15	8	36	50.3597	22.989	2.1906	27.1229	69.8005
LOC401320	chr7	7	76	48.0045	21.9166	2.19033	8.78412	61.2276
CRIP3	chr6	8	27	39.3994	17.9881	2.1903	27.3558	41.6272
ZNF747	chr16	8	42	87.2165	39.8325	2.18958	35.3159	50.7484
PRPF38B	chr1	1	35	99.3139	45.365	2.18922	0	49.1753
SNORA37	chr18	8	16	31.3386	14.3177	2.1888	24.4635	40.4246
KCNJ12	chr17	16	59	37.8275	17.283	2.18872	83.4395	68.3942
LCN6	chr9	8	21	27.929	12.7643	2.18805	36.1654	58.8583
ZSWIM5	chr1	8	27	23.7915	10.8735	2.18802	22.0873	33.1915
EPHA10	chr1	12	64	30.6599	14.014	2.1878	46.4712	57.1973
NAV3	chr12	8	64	227.93	104.192	2.1876	28.5675	113.232
CLDN23	chr8	8	41	57.2752	26.1832	2.18748	22.7349	68.9742
FAM199X	chrX	8	47	103.806	47.4602	2.18723	30.8936	58.1174
FUS	chr16	12	71	153.431	70.1689	2.18659	60.4506	114.802
Hs.635728	chr12	1	8	46.4258	21.2355	2.18623	0	30.4055
EZH1	chr17	12	63	93.0735	42.5885	2.18541	42.2237	58.6108
Hs.130077	chrX	1	8	54.0046	24.7135	2.18522	0	39.9589
USP9Y	chrY	12	34	29.9624	13.7141	2.18479	94.4859	85.7151
Hs.541141	chr18	1	8	41.2965	18.9049	2.18443	0	34.5436
BMS1	chr10	9	74	213.936	97.9524	2.18408	87.6154	141.831
TNFSF13	chr17	13	62	42.7737	19.5901	2.18343	67.9584	61.1787
AEBP2	chr12	8	40	150.398	68.8898	2.18316	23.4348	75.2736
CDH6	chr5	13	102	31.7011	14.5214	2.18306	110.519	92.6771
MRPL45	chr17	9	43	492.318	225.576	2.18249	40.9832	80.6131
C11orf21	chr11	8	36	23.0094	10.5467	2.18167	35.1488	41.3662
NKX2-6	chr8	8	14	32.3385	14.8244	2.18144	28.263	51.9292
UTRN	chr6	12	54	155.347	71.2329	2.18083	73.0046	110.336
Hs.442427	chr20	1	8	59.1189	27.1089	2.1808	0	25.913
LINC00608	chr2	2	26	21.9934	10.0858	2.18062	118.191	88.5591
LPAR5	chr12	8	34	25.1874	11.551	2.18054	25.8592	52.6279
LINC01565	chr3	12	39	27.9206	12.8059	2.18029	70.1895	60.2909
NSD1	chr5	13	74	89.637	41.1218	2.17979	61.637	86.7947
LMO1	chr11	12	33	25.4699	11.6847	2.17976	57.8437	56.4343
Hs.543617	chr4	1	8	59.9228	27.4912	2.1797	0	19.2086
FBXL18	chr7	9	74	80.0956	36.7585	2.17897	71.7375	115.449
GPRIN1	chr5	8	34	45.5776	20.9172	2.17895	26.196	65.6439
PHF8	chrX	9	61	44.9518	20.6312	2.17883	40.5298	76.6782
H2BFM	chrX	8	21	39.5762	18.1648	2.17873	7.57074	41.2676
EXOC7	chr17	9	80	218.658	100.388	2.17813	34.3245	105.325
PLD3	chr19	14	55	372.549	171.046	2.17806	86.7729	125.408
WNT1	chr12	12	33	27.5916	12.6688	2.17792	72.0111	67.2791
SPATA5	chr4	9	47	35.2346	16.1786	2.17786	27.7411	55.6552
HLA-DMA	chr6	26	51	77.0786	35.3977	2.1775	61.5656	67.4954
Hs.564701	chr14	1	8	29.9178	13.7431	2.17694	0	37.1282
PLK5	chr19	7	19	41.2705	18.9595	2.17677	9.4701	38.5843
NPLOC4	chr17	8	34	411.581	189.105	2.17647	24.195	86.3803
SYDE1	chr19	8	60	201.839	92.7441	2.1763	26.6752	101.919
WHRN	chr9	8	42	41.0809	18.8785	2.17607	8.33484	54.7346
ARL10	chr5	8	61	56.9654	26.1795	2.17596	9.48398	103.497
Hs.454935	chr2	1	8	41.5792	19.1143	2.1753	0	32.8082
LOC101927141	chr8	1	8	42.8679	19.7178	2.17407	0	30.9993
HEXDC	chr17	8	37	46.4229	21.3538	2.17399	12.2081	57.8614
FAM208B	chr10	8	57	124.397	57.2249	2.17383	42.6823	126.61
Hs.640567	chr11	1	8	37.2308	17.1304	2.17338	0	36.7173
ANXA11	chr10	14	74	616.642	283.73	2.17334	71.4433	119.861
UCN	chr2	13	39	41.5996	19.1471	2.17264	71.1175	64.698
DPY19L1	chr7	8	75	149.864	68.9849	2.17242	33.257	152.3
ADRA1D	chr20	12	41	35.3427	16.2719	2.17201	74.6476	67.191
WTAP	chr6	20	123	288.737	132.941	2.17192	118.847	154.419
Hs.104792	chr15	1	8	62.0039	28.5493	2.17182	0	28.479
DCAF16	chr4	8	42	109.821	50.5673	2.17177	18.8051	81.0459
Hs.547858	chrX	1	8	51.363	23.6602	2.17086	0	35.6102
TMEM214	chr2	9	31	447.403	206.124	2.17055	27.7871	81.2176
VSTM2B	chr19	9	12	65.4871	30.1757	2.17019	49.7616	75.5577
ANTXR1	chr2	11	98	583.814	269.062	2.16981	70.2707	129.879
Hs.582136	chr5	1	8	46.7722	21.5582	2.16958	0	55.303
LINC01311	chr22	1	8	30.7125	14.159	2.16911	0	35.7871
ADAMTS7	chr15	13	64	93.6311	43.1724	2.16877	80.2212	113.936
TMEM92	chr17	8	40	31.5252	14.5372	2.16859	24.2901	44.3905
CCND2	chr12	13	68	218.838	100.939	2.16801	80.2513	159.706
IL17C	chr16	8	21	54.7053	25.2331	2.16799	18.0202	43.1248
TMEM109	chr11	8	34	518.747	239.3	2.16777	26.7362	110.018
LOC105274304	chr17	1	14	36.8515	17.0024	2.16743	0	65.092
CLDN5	chr22	12	39	29.9776	13.832	2.16726	69.5968	69.788
ARL5B	chr10	9	49	110.876	51.1604	2.16723	26.7676	91.2103
LINC02543	chr6	1	8	42.1705	19.4606	2.16697	0	48.1386
PRRC2A	chr6	20	67	215.275	99.358	2.16666	56.058	97.9117
Hs.584041	chr9	1	8	29.7712	13.7416	2.16651	0	46.6259
MIR517B	chr19	1	3	27.9887	12.92	2.16631	0	52.4502
KIAA0319L	chr1	11	69	107.696	49.7166	2.1662	50.7085	74.1128
MIXL1	chr1	8	27	23.6591	10.9234	2.16592	21.3184	40.6533
ZNF585B	chr19	9	46	53.7041	24.8003	2.16546	50.6593	80.2162
NHSL1	chr6	7	55	64.0509	29.5845	2.16501	20.2761	96.7466
SCARNA6	chr2	8	9	31.9485	14.7602	2.16451	53.6999	34.9771
Hs.102572	chr4	1	13	26.9874	12.4687	2.16441	0	49.9033
Hs.128689	chr8	1	8	42.9812	19.8639	2.16379	0	45.5844
LINC01416	chr18	1	15	22.2448	10.2827	2.16332	0	31.5818
Hs.540516	chr16	1	8	19.9728	9.23306	2.16319	0	20.2236
LNPEP	chr5	14	98	85.0221	39.305	2.16314	83.2012	109.226
TMEM200B	chr1	8	27	105.412	48.7322	2.16309	37.0841	69.4246
TNFRSF19	chr13	11	69	45.231	20.9108	2.16305	74.8706	109.012
KTN1-AS1	chr14	7	12	30.0389	13.8882	2.16291	8.81751	37.063
FAM110B	chr8	8	42	142.259	65.7731	2.16287	19.5342	58.4712
SLFNL1	chr1	8	46	22.9754	10.6233	2.16274	28.6613	61.0209
ZNF865	chr19	7	24	49.9054	23.0755	2.1627	19.5617	65.7196
KRTAP5-5	chr11	8	12	28.9522	13.3874	2.16264	42.9093	45.713
MAPKAP1	chr9	10	69	214.062	99.0017	2.1622	31.1618	69.2106
FRRS1	chr1	9	33	32.7786	15.1607	2.16207	40.599	73.885
ZNF251	chr8	9	41	64.5056	29.8417	2.16159	31.5012	56.6253
SALL3	chr18	8	39	36.3624	16.8225	2.16154	29.5709	118.402
FGD3	chr9	8	40	25.344	11.727	2.16118	17.6526	41.9814
TTL	chr2	8	60	230.237	106.576	2.16031	12.4976	104.379
TNS1	chr2	16	85	316.873	146.681	2.16028	77.5059	118.78
EIF4E3	chr3	9	66	80.4241	37.2384	2.15971	39.0012	85.6656
Hs.147030	chr3	1	15	30.059	13.9188	2.1596	0	39.0218
ATG4D	chr19	9	33	72.9993	33.8027	2.15957	35.93	62.2097
GIGYF1	chr7	8	47	50.8075	23.5322	2.15906	27.73	37.6994
FGFR1OP2	chr12	8	75	122.058	56.5405	2.15877	28.1752	78.6371
DCTN5	chr16	8	51	232.144	107.557	2.15834	21.0739	90.4182
LCN12	chr9	9	33	27.3629	12.6828	2.15747	26.4571	38.9584
MIR557	chr1	1	3	51.1165	23.693	2.15745	0	36.7372
SLC4A3	chr2	13	47	43.9569	20.3746	2.15743	84.3639	62.7379
PPARGC1B	chr5	8	60	26.4649	12.2713	2.15666	35.9235	48.377
Hs.567036	chr9	1	8	63.9219	29.6404	2.15658	0	35.5501
Hs.544881	chr7	1	8	47.0797	21.8307	2.15658	0	33.8535
USP25	chr21	12	67	171.674	79.6165	2.15626	38.5699	122.346
NTNG1	chr1	9	59	56.7504	26.3283	2.15549	43.8507	95.7341
MAP7D3	chrX	8	55	75.0404	34.8233	2.15489	44.1575	55.1507
PCIF1	chr20	15	65	69.7341	32.3641	2.15467	56.8313	62.0723
QRFP	chr9	8	14	39.9641	18.5519	2.15418	39.0004	60.5964
SETD2	chr3	9	64	146.494	68.0182	2.15375	53.3725	118.521
SHISA2	chr13	8	33	27.7022	12.8625	2.15372	36.582	75.6406
CPSF2	chr14	9	47	270.206	125.464	2.15365	27.5615	91.5594
Hs.54940	chr15	1	15	38.9526	18.088	2.15351	0	67.74
PPP2R1B	chr11	14	93	74.105	34.4117	2.15349	66.1202	76.2255
Hs.555388	chr1	1	8	28.6674	13.313	2.15333	0	32.938
ADGRD2	chr9	8	34	31.8252	14.7797	2.15331	36.1683	44.5699
NT5E	chr6	12	66	855.056	397.099	2.15326	69.8827	124.893
ACAP2	chr3	10	58	201.151	93.4255	2.15307	35.8346	97.9145
PNCK	chrX	8	21	42.6254	19.7976	2.15306	31.8912	45.0298
MIR27B	chr9	8	9	29.3279	13.6226	2.15288	47.1631	45.1961
MLLT6	chr17	8	65	91.5012	42.5055	2.15269	16.5772	71.9894
Hs.255966	chr17	1	8	26.1976	12.1706	2.15254	0	44.8048
GET4	chr7	12	92	81.6963	37.9609	2.15212	55.3714	82.9918
LINC02528	chr6	1	8	28.6555	13.3186	2.15154	0	30.1475
LRRC14	chr8	8	42	76.9148	35.7499	2.15147	28.3051	71.7379
COL20A1	chr20	8	46	27.7472	12.8974	2.15138	9.65815	47.3987
GNPTAB	chr12	9	73	127.407	59.2213	2.15137	53.7844	115.971
MBD1	chr18	13	80	137.097	63.7306	2.1512	24.9582	96.9635
ERMP1	chr9	8	35	83.876	39.0027	2.15052	31.109	53.1743
Hs.576374	chr1	1	8	42.5185	19.7718	2.15046	0	50.5436
Hs.97337	chr3	1	8	38.1298	17.7335	2.15016	0	43.9314
TMEM61	chr1	8	33	30.3475	14.1143	2.15013	23.3521	37.157
Hs.583413	chr7	1	8	44.5983	20.7422	2.15012	0	30.1061
Hs.538798	chr11	1	8	23.9923	11.1588	2.15007	0	42.0555
TRIM16	chr17	15	51	63.0645	29.3377	2.1496	55.1789	78.8993
UBA6	chr4	8	80	127.499	59.3225	2.14926	28.5596	94.3871
FGFBP3	chr10	8	33	26.592	12.3756	2.14874	10.4264	45.478
SNTB1	chr8	12	62	182.749	85.0514	2.14869	79.4966	129.046
Hs.543153	chr3	1	8	46.0052	21.4108	2.14868	0	40.1681
TLN2	chr15	8	49	102.381	47.6577	2.14825	44.421	105.237
CLDN19	chr1	8	41	42.5535	19.8101	2.14807	16.1861	57.6923
LINC00654	chr20	7	26	29.6695	13.8131	2.14792	6.68467	41.2224
CCDC177	chr14	19	45	45.0451	20.9746	2.1476	92.2043	81.6353
KISS1R	chr19	8	27	37.4778	17.4521	2.14746	34.011	47.569
WDR60	chr7	8	42	88.1619	41.0585	2.14723	42.4503	90.4733
SCAMP2	chr15	12	40	281.962	131.318	2.14717	64.9979	98.3636
LPIN3	chr20	8	27	45.0757	20.9941	2.14707	18.9185	54.676
Hs.543938	chr5	1	8	36.4273	16.9741	2.14605	0	47.5128
LOC100129034	chr9	1	23	160.335	74.725	2.14567	0	85.9285
Hs.541235	chr19	1	8	48.4172	22.5657	2.14561	0	29.1627
DIRAS2	chr9	9	35	21.5796	10.0587	2.14536	25.1995	38.8933
Hs.116157	chr10	1	8	42.8893	19.992	2.14532	0	29.7775
MARCH3	chr5	10	50	88.3179	41.171	2.14515	76.1753	79.8821
MIR577	chr4	1	3	36.9409	17.2208	2.14513	0	39.8698
ZNF543	chr19	8	33	31.5886	14.7264	2.14503	18.6253	63.3139
Hs.566420	chr5	1	8	44.0224	20.5249	2.14483	0	39.8271
TAS1R3	chr1	8	15	33.5038	15.6223	2.14462	32.8754	50.4329
VLDLR-AS1	chr9	8	27	51.9428	24.2245	2.14422	52.54	59.7669
Hs.164254	chr12	1	8	35.7035	16.6532	2.14394	0	33.7411
Hs.120893	chr1	1	15	35.9339	16.764	2.14351	0	44.3677
FGF11	chr17	8	28	41.1694	19.2118	2.14292	37.545	41.7704
PDIA3	chr15	19	65	1556.53	726.416	2.14275	48.9157	113.244
SORT1	chr1	8	49	174.563	81.4713	2.14263	38.2132	101.623
DHX57	chr2	10	57	40.3641	18.8391	2.14257	39.2462	65.2402
GP6	chr19	13	39	27.7978	12.9743	2.14252	49.3913	51.8265
CTNNB1	chr3	18	107	400.203	186.795	2.14248	111.293	188.922
RLN3	chr19	8	27	22.7879	10.6387	2.14197	15.7182	35.2691
DNAJC13	chr3	8	42	267.902	125.078	2.14188	17.4305	75.2172
Hs.436661	chr15	1	8	43.0514	20.1071	2.1411	0	55.717
Hs.650589	chr13	1	8	26.1939	12.2374	2.14048	0	28.9135
GAGE10	chrX	1	3	19.9099	9.30418	2.13988	0	37.7131
MAN2C1	chr15	12	59	107.058	50.0324	2.13977	59.6027	120.234
ERCC2	chr19	8	38	223.257	104.345	2.1396	24.8201	65.4684
ANKHD1	chr5	10	95	106.128	49.6217	2.13875	48.9283	79.8763
SYNGAP1	chr6	8	34	31.2091	14.5975	2.13797	24.5469	45.2818
CASK	chrX	12	74	142.322	66.5783	2.13766	43.6289	87.7594
SLC35D3	chr6	8	21	23.6422	11.0603	2.13758	38.0627	47.0546
CLCN2	chr3	8	28	34.561	16.1715	2.13716	12.7128	37.4521
PLCD3	chr17	8	34	129.54	60.6152	2.13709	34.0304	77.3402
TAC4	chr17	9	33	24.3417	11.3982	2.13558	27.3801	48.5379
FAM234B	chr12	8	43	69.6738	32.6269	2.13547	24.1158	61.606
HDLBP	chr2	21	104	701.179	328.356	2.13542	128.905	203.4
VAX2	chr2	12	33	49.6066	23.2309	2.13537	48.0875	56.8564
TLCD2	chr17	7	31	74.9886	35.1269	2.13479	17.2165	58.5829
GGTLC2	chr22	15	30	37.9766	17.7912	2.13457	31.0946	48.6917
LINC01838	chr19	1	15	30.9333	14.4923	2.13447	0	33.9238
ATP13A3	chr3	9	50	610.293	285.962	2.13418	57.986	125.744
GAGE1	chrX	36	71	32.2703	15.1217	2.13403	118.275	109.678
NCDN	chr1	10	57	92.4296	43.3136	2.13396	33.5426	68.6424
ANKRD13D	chr11	13	87	41.4055	19.4055	2.1337	52.7005	53.839
Hs.523705	chr11	1	8	32.9042	15.4221	2.13357	0	52.5168
MLLT1	chr19	12	52	180.799	84.7406	2.13356	89.9152	158.152
HIST1H1E	chr6	12	33	163.664	76.7105	2.13352	90.4672	174.304
CPNE2	chr16	8	27	135.429	63.487	2.13318	38.0917	55.4162
CAMK2D	chr4	11	89	272.023	127.535	2.13292	74.4202	140.493
Hs.578394	chr15	1	8	35.3452	16.574	2.13257	0	44.9662
JADE2	chr5	8	55	77.0398	36.1265	2.1325	30.3869	83.7575
UGGT1	chr2	14	81	180.991	84.8795	2.13233	71.5243	90.7229
Hs.650077	chr7	1	8	52.5076	24.6299	2.13186	0	40.8094
NLRC5	chr16	8	39	42.3207	19.8529	2.13171	15.5968	54.0792
HERC2	chr15	33	75	175.68	82.4373	2.13107	48.9725	82.7618
ZNF324B	chr19	8	29	50.3301	23.6191	2.1309	11.8128	56.095
GRTP1	chr13	9	41	39.7769	18.6721	2.13029	41.2249	65.3374
KRT8	chr12	12	42	107.617	50.5237	2.13004	75.7837	110.64
[truncated: 21,507 more rows]
