# Supplementary material for: Sex-Specific Transcriptome Differences in Human Adipose Mesenchymal Stem Cells
Source: Genes (Basel). 2020 Aug 8;11(8):909. doi: 10.3390/genes11080909 (PMC7464371; doi:10.3390/genes11080909)
Supplement: Supplementary file 1 [file genes-11-00909-s001.zip › Supplementary materials/S4 Table.xlsx]

## Sheet: Sheet1
S4 Table. List of 19,287 TRAM mapped loci for which an expression value C/D was calculated (hADSC female +FGF vs. hADSC female -FGF)
Gene name	Chr	Data points C	Data points D	Expression C	Expression D	Expression C/D	SD as % of Expression C	SD as % of Expression D
RN7SK	chr6	6	14	3084.98	31.4702	98.0286	12.9664	76.7131
EIF5AL1	chr10	18	5	1252.89	13.7753	90.9516	11.9488	36.8376
C9orf129	chr9	6	3	718.634	8.5864	83.6944	15.2785	10.1668
PPIAL4G	chr1	24	3	664.004	8.96156	74.0947	169.947	23.259
SNORD33	chr19	6	8	1959.19	27.1038	72.2845	18.3562	20.8016
SLC12A1	chr15	15	37	655.25	9.66492	67.7967	130.76	34.202
ZNF676	chr19	12	12	643.072	10.39	61.8935	104.984	45.7178
NBPF8	chr1	54	13	981.841	16.0453	61.1917	73.4616	64.2709
CZ1P-ASNS	chr7	6	6	396.181	7.23915	54.7276	23.0369	13.9828
RMRP	chr9	6	3	742.415	17.9608	41.3353	23.312	19.0414
RNU2-1	chr17	66	6	348.619	8.96831	38.8724	43.8936	24.4668
RAB6D	chr2	12	9	267.574	7.08489	37.7669	33.8275	29.6733
PLCG2	chr16	15	38	398.363	10.9598	36.3475	124.746	40.5224
CMTR1	chr6	12	23	1880.35	55.4019	33.9403	96.0823	50.4226
RGPD1	chr2	48	27	370.508	11.3545	32.6309	35.1135	36.6964
SNORD57	chr20	6	3	454.982	14.1649	32.1205	33.2152	23.5554
SCARNA17	chr18	12	16	453.402	15.5584	29.142	57.0474	33.0658
SNORA48	chr17	6	3	324.159	11.2432	28.8317	33.5146	8.25584
LOC107984974	chr17	12	14	247.469	8.62193	28.7022	83.7836	30.723
ZNF90	chr19	12	21	210.686	7.8391	26.8763	99.9709	27.7946
SNORA73A	chr1	6	3	888.88	35.9376	24.734	27.1517	14.1994
SNORD95	chr5	6	3	256.119	10.5104	24.3682	30.436	25.2356
NBPF9	chr1	24	50	1991.9	86.9729	22.9025	51.1128	237.64
MAP1LC3B2	chr12	6	10	247.072	11.4443	21.5891	21.8157	26.4759
DDX3Y	chrY	9	46	234.321	11.0634	21.1799	89.6349	100.787
KRTAP5-3	chr11	6	8	151.977	7.69337	19.7542	40.2746	37.0766
SNORD41	chr19	6	3	225.3	11.5075	19.5785	46.2708	31.083
ZNF460	chr19	6	37	289.629	14.8237	19.5382	15.3034	52.8094
RPPH1	chr14	6	15	471.202	25.3518	18.5865	46.9788	40.2586
SNORD28	chr11	6	8	177.759	9.70184	18.3222	62.7724	35.6088
SNORD76	chr1	6	3	157.74	8.71211	18.1059	43.9856	37.8034
F8A2	chrX	18	3	243.651	14.8448	16.4133	9.73518	25.3347
TMEM191C	chr22	12	6	169.364	10.5025	16.126	21.6432	31.2274
HIST1H3I	chr6	9	24	179.755	11.3255	15.8717	86.6432	54.9819
UNCX	chr7	6	11	146.639	9.27867	15.8039	11.6218	27.0529
ZNF808	chr19	6	19	143.929	9.24013	15.5765	11.1881	30.5954
SNORD50A	chr6	6	7	151.368	9.81041	15.4294	27.651	21.2958
C2orf27B	chr2	6	14	135.995	9.38433	14.4917	15.6872	32.0809
TCF24	chr8	6	12	126.098	8.71336	14.4718	13.2091	34.9174
RTL8B	chrX	6	9	575.268	40.7746	14.1085	10.8141	25.5878
MIR339	chr7	6	3	118.831	8.45512	14.0544	23.2022	19.0573
CDCP1	chr3	6	70	281.924	20.1401	13.9981	142.584	104.881
HIST1H1E	chr6	9	24	235.259	17.2349	13.6502	75.4102	132.677
LCE3B	chr1	6	14	122.986	9.65115	12.7432	20.8446	26.1479
SNORD74	chr1	6	3	105.46	8.36622	12.6055	44.9869	36.7031
IFNL3	chr19	6	21	114.427	9.10114	12.5728	7.63836	35.6987
SNORD45A	chr1	6	3	101.128	8.18582	12.3541	20.2505	37.0298
KRTAP2-1	chr17	12	26	236.197	20.139	11.7283	40.3011	106.676
SNORA71C	chr20	6	3	122.387	10.5002	11.6557	14.8291	37.2183
RBM14-RBM4	chr11	6	9	177.499	15.3498	11.5636	11.3092	50.6201
POMK	chr8	6	24	135.532	11.9575	11.3345	8.38938	25.2346
LRRC26	chr9	6	19	138.164	12.3345	11.2014	16.2226	29.4016
ZXDA	chrX	6	81	194.722	17.4733	11.144	14.0132	65.972
CDON	chr11	9	59	141.98	12.7783	11.1111	177.017	69.2482
LINC00937	chr12	6	23	129.238	11.6777	11.0671	19.7299	62.0878
LINC00965	chr8	156	17	157.863	14.284	11.0517	19.6184	61.0176
LRRC24	chr8	6	8	102.793	9.3042	11.048	10.191	30.2457
SNORD46	chr1	6	8	119.555	10.8233	11.046	24.1663	34.436
OLFM2	chr19	6	19	162.858	14.7475	11.0431	89.9032	29.1187
ZBTB34	chr9	24	35	428.169	39.9186	10.726	145.315	83.4674
ZNF813	chr19	12	34	172.751	16.1427	10.7015	96.0075	52.1905
FKBP8	chr19	9	40	328.818	31.7145	10.3681	73.7383	110.758
DEGS2	chr14	6	15	104.127	10.0811	10.3289	16.9932	31.3217
CSF1	chr1	9	73	378.813	37.3018	10.1553	61.0059	134.362
SNAI3	chr16	6	21	95.3066	9.39675	10.1425	14.7174	37.7938
KRTAP5-7	chr11	6	8	112.436	11.1362	10.0964	9.30482	26.1383
SNORA71D	chr20	6	3	79.1365	7.84193	10.0915	22.5718	2.4116
ZC3H7B	chr22	6	54	258.653	25.7482	10.0455	11.6154	113.18
LRP1	chr12	9	46	970.508	97.1152	9.99337	73.6237	110.046
RAB11B	chr19	9	32	201.374	20.4826	9.83145	73.2146	70.1447
EIF1AY	chrY	9	38	98.0981	9.99724	9.81251	85.6988	60.209
DDTL	chr22	6	3	133.11	13.6308	9.76539	14.3031	31.818
NBPF10	chr1	12	94	1755.78	185.391	9.47066	10.7319	123.609
RNF213	chr17	12	110	260.998	27.5942	9.45846	39.4678	87.2681
HAPLN4	chr19	12	33	99.337	10.5329	9.43111	80.7641	32.3108
MIR326	chr11	6	3	143.527	15.2347	9.42107	15.6636	22.2972
C20orf144	chr20	6	21	85.1053	9.04889	9.40506	9.94948	21.8514
FAM110C	chr2	6	25	73.0444	7.87446	9.27611	5.37052	25.494
GSX1	chr13	6	28	103.873	11.3776	9.1296	4.78046	36.2571
SESN3	chr11	6	69	187.44	20.5703	9.1122	39.3329	115.95
NPPC	chr2	9	24	80.74	8.90334	9.06851	76.6143	30.9316
YWHAE	chr17	12	71	1933.35	213.305	9.06379	11.2847	161.684
TCP11L2	chr12	6	69	112.038	12.3631	9.06225	24.6178	31.4043
MSL2	chr3	6	31	292.263	32.3305	9.03985	13.8394	69.2078
RIF1	chr2	6	88	224.798	25.0152	8.98645	16.2424	104.805
VSTM2B	chr19	6	6	85.4364	9.52693	8.96788	10.2495	16.5601
NAA50	chr3	6	42	1310.92	146.354	8.9572	11.4276	133.707
ECE1	chr1	9	38	294.11	33.307	8.83028	70.259	89.2709
SNORD1C	chr17	6	3	87.3744	9.93767	8.79224	40.4182	18.5828
KRTAP4-9	chr17	12	13	74.926	8.55006	8.76321	14.6923	20.9022
ITGB3	chr17	9	78	198.738	22.8044	8.71488	87.705	83.941
ARNT	chr1	9	73	248.247	28.489	8.71376	65.1553	55.409
FGF7	chr15	27	50	387.853	45.0772	8.6042	43.0768	182.355
SNORD5	chr11	6	3	67.4152	7.85632	8.58102	21.5956	3.90759
SRGAP2	chr1	12	91	282.328	32.9992	8.55558	71.406	114.874
LOC107985946	chr2	6	13	65.4528	7.91554	8.2689	11.1504	17.3229
CES1	chr16	9	38	146.41	17.7349	8.25549	83.0343	69.8802
SNORD32A	chr19	6	8	139.518	17.0611	8.17754	16.7609	40.4963
JSRP1	chr19	6	15	102.876	12.6061	8.1608	14.1156	32.2104
CDR1	chrX	9	23	72.1657	8.87026	8.13569	83.0902	28.3485
ARHGEF12	chr11	6	127	350.395	43.0793	8.13373	17.9761	249.27
FOXE3	chr1	9	32	100.755	12.474	8.07726	70.3975	42.9347
IQSEC3	chr12	18	63	95.299	11.844	8.04619	57.9286	48.1094
AFF4	chr5	9	97	395.943	49.2783	8.03482	75.9443	159.578
WWC2	chr4	6	39	284.962	35.6978	7.98262	17.3099	61.9857
SLFN5	chr17	6	55	684.756	86.0013	7.96216	21.6382	164.911
LEPR	chr1	9	85	151.487	19.229	7.87803	78.9573	95.0565
KRTAP10-1	chr21	6	8	71.8839	9.12988	7.87347	11.7506	27.3943
AP2A1	chr19	6	56	385.12	48.9837	7.86222	12.1697	126.177
MDM2	chr12	9	128	329.124	41.9606	7.84366	74.8444	200.887
KRTAP5-10	chr11	6	8	84.6872	10.8321	7.81814	21.1812	29.7441
RPRML	chr17	6	21	103.321	13.2386	7.80451	22.4173	62.735
KRT18	chr12	21	53	1132.85	145.353	7.79381	83.7787	215.27
TBCEL	chr11	6	30	208.669	26.7908	7.78882	17.3363	73.9802
MIR139	chr11	6	3	63.06	8.10174	7.78351	23.9468	8.49393
SETD5	chr3	6	53	449.736	57.8943	7.76822	27.9258	93.9872
OTOS	chr2	6	21	84.074	10.8445	7.75272	18.772	24.9345
HIST1H1B	chr6	9	18	71.5989	9.2749	7.71964	168.935	23.4755
CSNK2A3	chr11	12	14	420.011	54.6665	7.68315	56.8782	17.5411
TRIM71	chr3	6	18	72.257	9.41912	7.67132	17.0691	30.1988
SNORA68	chr19	6	17	90.115	11.7863	7.64573	43.7683	28.8414
ZC3H12D	chr6	6	19	58.6514	7.67199	7.64488	18.8428	18.2886
ARHGAP35	chr19	9	79	378.214	49.6117	7.62347	74.1037	193.968
ELN	chr7	9	56	716.832	94.2716	7.6039	107.34	171.831
NOTCH2NL	chr1	6	48	317.791	41.8003	7.60259	10.9998	126.551
KIAA1109	chr4	6	92	181.332	23.9679	7.56563	22.1947	168.341
GPATCH2L	chr14	6	81	159.153	21.0456	7.56227	12.9935	57.5026
ABHD13	chr13	6	40	114.937	15.3009	7.51177	8.81763	46.4052
SCARNA7	chr3	6	3	135.639	18.0886	7.49856	54.2499	6.41936
TMEM63A	chr1	6	53	158.425	21.156	7.4884	31.5399	51.1881
SMG1	chr16	48	70	447.952	60.6196	7.38956	59.3631	125.079
ABCA2	chr9	6	46	174.616	23.6695	7.37726	12.1327	101.893
SMCHD1	chr18	12	65	222.733	30.1929	7.37699	15.1991	91.2219
ARHGAP31	chr3	6	37	223.385	30.3704	7.35535	18.9191	81.5328
MIR210	chr11	6	3	90.166	12.3733	7.28716	9.05828	13.9345
ACTA1	chr1	9	22	68.8881	9.49933	7.25189	59.6189	32.0904
ITGA8	chr10	6	43	136.673	18.8649	7.24485	59.7258	67.6726
ZNF292	chr6	6	49	174.539	24.112	7.23869	14.7144	75.8432
SNORD35A	chr19	6	8	144.057	19.902	7.23836	37.7187	45.5998
ZNRF2	chr7	6	28	101.112	13.97	7.2378	14.6115	38.2204
POLR1A	chr2	6	25	166.716	23.0649	7.2281	15.055	47.2875
ITGB8	chr7	9	71	88.3837	12.228	7.22797	82.6153	77.9947
TBX18	chr6	6	58	150.41	20.898	7.19731	26.5004	80.3212
TNRC18	chr7	24	96	204.536	28.445	7.19059	39.3599	111.651
OGDH	chr7	9	66	226.811	31.5527	7.18832	67.8558	129.044
TGM2	chr20	9	70	682.457	95.7035	7.13095	96.4006	216.013
NOXA1	chr9	6	21	105.237	14.7923	7.11431	17.2297	35.0901
RDH10	chr8	6	48	1934.25	273.813	7.06413	53.5975	134.022
C1QTNF4	chr11	6	22	65.281	9.261	7.04902	14.4487	19.0011
IFITM10	chr11	6	32	144.368	20.4943	7.04432	10.1367	40.8566
B4GALT2	chr1	9	52	308.546	43.9282	7.02386	68.1732	87.436
SRGAP2C	chr1	6	28	487.127	69.5427	7.00472	18.3817	96.3144
CACNG8	chr19	6	47	85.7858	12.2797	6.98598	10.1326	43.0413
RHBDD1	chr2	6	61	346.898	50.0402	6.93238	22.4786	74.7517
C19orf71	chr19	6	9	59.3363	8.5696	6.92404	5.18237	36.8789
PIP5K1A	chr1	9	46	344.612	49.7804	6.92264	64.8771	83.7
PCSK1N	chrX	9	30	78.3878	11.3508	6.90592	66.6215	28.2567
C19orf33	chr19	6	27	76.1526	11.0297	6.90433	9.3465	31.8275
KRTAP5-2	chr11	6	8	50.6306	7.38255	6.85814	8.49468	24.0566
SBNO1	chr12	6	76	228.891	33.4335	6.84616	24.021	102.095
URB1	chr21	6	39	146.308	21.3947	6.83851	20.5753	67.0742
VPS13D	chr1	6	77	132.414	19.3642	6.8381	23.5128	74.8556
PAPPA-AS1	chr9	6	6	73.5315	10.7547	6.83716	31.5423	48.6785
HBQ1	chr16	9	24	79.2068	11.6427	6.80315	75.9797	36.1904
CAMK2N2	chr3	6	28	97.1195	14.2761	6.80293	9.25616	39.1731
SNORD78	chr1	6	3	43.3927	6.39637	6.78395	111.612	20.1667
CTNND1	chr11	9	89	262.764	38.7395	6.78285	60.546	141.795
TMEM221	chr19	6	14	90.9982	13.4344	6.77353	17.5868	22.2563
C1QL1	chr17	9	32	76.3218	11.2856	6.76277	58.5424	29.5214
BMPER	chr7	6	24	257.849	38.32	6.72885	58.3878	107.485
TOR1AIP2	chr1	12	100	293.681	43.6764	6.72402	17.9056	126.704
DDX6	chr11	9	50	425.526	63.4691	6.70445	74.4678	217.481
INMT	chr7	6	21	194.076	28.9814	6.69656	77.2117	98.1014
IGLJ3	chr22	12	67	82.6666	12.3595	6.68849	57.2229	40.5305
NUDT4	chr12	9	100	506.981	76.2771	6.64657	50.4524	137.058
TCERG1L	chr10	6	21	52.3329	7.87788	6.64303	8.42102	17.8622
CBARP	chr19	6	40	100.242	15.091	6.64247	18.8334	55.1489
MIR212	chr17	6	3	56.7374	8.5927	6.60298	11.6904	12.1361
SPRYD7	chr13	6	33	155.079	23.5202	6.59343	19.1589	88.234
CCDC88A	chr2	6	76	143.075	21.7731	6.57116	27.0181	88.8998
PRKACA	chr19	9	44	184.485	28.0983	6.56569	63.1917	92.0398
PRR36	chr19	6	28	86.6112	13.2221	6.55051	17.2462	23.9849
UBTF	chr17	9	77	189.551	28.9731	6.5423	70.5191	74.621
NPB	chr17	12	21	136.74	20.906	6.5407	8.63283	58.4194
HAS2	chr8	9	55	987.988	151.143	6.53678	93.9437	101.351
RLIM	chrX	12	43	268.895	41.1496	6.53458	32.9083	133.502
KRTAP10-4	chr21	12	8	69.8772	10.6961	6.53298	37.6012	44.5012
PTPRJ	chr11	9	51	138.335	21.3081	6.49216	72.4186	84.0206
KCNE4	chr2	6	36	333.718	51.4335	6.48833	41.1205	88.6195
LARP4	chr12	6	75	231.207	35.7515	6.46707	24.7134	119.689
SSTR5-AS1	chr16	6	21	62.294	9.65022	6.45519	11.8675	36.6645
PVR	chr19	9	88	228.432	35.5298	6.42932	106.322	121.499
CD7	chr17	9	32	74.75	11.6405	6.42153	77.5092	34.604
CALY	chr10	9	27	58.6576	9.13927	6.4182	70.4117	24.3029
ARRDC3	chr5	6	27	308.205	48.0816	6.41004	18.6627	76.8818
DLEU7	chr13	6	21	69.3263	10.8237	6.40502	3.50576	33.2046
VPS53	chr17	12	95	131.568	20.6081	6.38428	13.6149	73.8846
NCCRP1	chr19	6	11	73.4713	11.5526	6.35971	7.32257	37.3358
UBXN7	chr3	6	44	193.606	30.5502	6.3373	13.7864	73.3235
TPSD1	chr16	9	18	63.052	9.96652	6.32638	73.7432	34.0463
SPANXA2-OT1	chrX	12	13	61.5859	9.73757	6.32457	27.4815	25.2738
GPR139	chr16	6	8	60.0475	9.50526	6.31729	18.7576	23.358
KRTAP4-6	chr17	18	13	68.5228	10.8586	6.31045	16.1684	31.5808
PSG7	chr19	9	30	147.237	23.3754	6.29882	76.6774	85.2628
FOXK2	chr17	9	81	195.003	30.9862	6.29324	61.7023	85.3507
ANKLE2	chr12	6	105	263.817	41.9383	6.2906	7.82805	247.95
FUBP1	chr1	9	54	185.744	29.5919	6.27684	59.443	81.646
FLJ38576	chr4	6	19	58.8691	9.38881	6.27014	17.8179	26.1434
FAM83E	chr19	6	22	59.1303	9.43078	6.26992	12.4381	27.3806
GATC	chr12	6	41	267.743	42.7415	6.26424	8.65434	81.7621
TRPM7	chr15	6	55	157.047	25.1119	6.25389	16.0931	105.792
NLGN4Y	chrY	6	29	53.4475	8.54833	6.25239	51.3774	22.3772
MELTF	chr3	9	76	149.489	23.939	6.24459	85.6156	77.4353
NHLRC2	chr10	6	55	131.731	21.1179	6.23789	24.8717	83.3963
SCARNA12	chr12	6	3	117.388	18.8507	6.22725	23.7559	20.7331
RPRD1B	chr20	6	37	184.85	29.6932	6.22534	8.70585	78.7591
TOPAZ1	chr3	6	8	61.6377	9.91165	6.21871	13.7035	18.5065
HIPK1	chr1	6	80	216.844	34.8866	6.21569	11.8698	152.727
SRCAP	chr16	6	61	119.333	19.2611	6.19554	22.0322	60.1216
RALGPS2	chr1	6	69	161.518	26.1495	6.17671	59.6915	125.608
MYO1E	chr15	9	30	394.317	63.8432	6.17634	70.0678	44.2268
SP7	chr12	6	21	61.4165	9.96744	6.16171	14.3704	33.9983
HIST2H2AB	chr1	6	20	131.142	21.3305	6.14809	58.6689	149.252
MALAT1	chr11	6	109	2358.71	384.11	6.14071	26.1155	189.638
PSEN1	chr14	9	103	195.907	31.9522	6.13127	43.3437	112.577
DENND4A	chr15	6	53	107.381	17.5158	6.13051	35.3143	60.1372
ZNF737	chr19	6	6	33.4313	5.45428	6.12937	27.0136	42.7614
MIR149	chr2	6	3	63.8882	10.4348	6.12263	10.998	20.9932
GPAT4	chr8	6	41	261.801	42.9067	6.10164	6.3944	119.123
CYS1	chr2	12	21	72.0521	11.8198	6.0959	89.1597	39.9824
GBX2	chr2	9	24	55.7994	9.16195	6.09034	73.1082	30.5804
BHLHE23	chr20	6	21	65.3856	10.74	6.08804	14.9672	28.7255
ATP11B	chr3	6	87	270.402	44.4859	6.07838	17.589	75.4446
GALNT15	chr3	6	29	107.819	17.7667	6.06857	48.4484	45.2414
C9orf47	chr9	6	28	56.9621	9.40816	6.05454	11.7836	26.5068
FOXP4	chr6	6	46	101.763	16.8221	6.04936	10.7678	56.7621
TMEM259	chr19	6	80	325.519	53.8177	6.04855	16.5364	112.185
RUFY2	chr10	6	95	92.1782	15.2566	6.04186	9.52636	60.882
VCPIP1	chr8	6	49	178.668	29.6557	6.02477	7.77436	88.1492
ICAM1	chr19	9	40	258.213	42.8906	6.02027	78.7387	152.905
FOXI2	chr10	6	8	59.8479	9.94717	6.01658	11.1078	39.2365
ONECUT1	chr15	6	28	61.5048	10.2245	6.01542	16.5509	59.2055
LGALS7B	chr19	12	21	55.5183	9.25828	5.99661	14.0941	27.6411
TFAP2E	chr1	6	21	80.8646	13.5395	5.97252	17.9359	26.9163
ZAR1	chr4	6	28	58.1345	9.73436	5.97209	17.7267	31.6186
EFNA2	chr19	9	49	59.8948	10.0338	5.96932	66.7927	25.6943
USP22	chr17	9	92	344.051	58.0283	5.92901	37.5481	195.091
USP53	chr4	6	49	549.931	93.0097	5.91262	44.7021	87.3212
PINK1-AS	chr1	12	10	79.3922	13.4421	5.90624	25.8884	19.0673
KRTAP12-4	chr21	6	8	57.7363	9.77843	5.90446	10.4872	32.6796
HOOK3	chr8	6	79	188.746	32.0427	5.89046	17.3664	84.0468
HMX3	chr10	6	8	57.7314	9.80106	5.89033	11.3985	33.7235
ZKSCAN8	chr6	9	41	86.7755	14.7494	5.88333	68.6018	62.4124
GDF7	chr2	6	14	50.8187	8.6777	5.85624	17.4004	16.6819
EMC1	chr1	6	65	393.364	67.2679	5.84772	10.3238	99.0667
VWC2	chr7	6	12	62.219	10.657	5.83831	8.98028	44.0102
EXOC6B	chr2	6	48	108.934	18.7169	5.82009	14.8341	68.3805
RASSF8	chr12	9	54	201.058	34.5644	5.81691	83.8068	110.071
FMNL3	chr12	6	59	98.4617	16.9757	5.80014	25.0475	67.5884
LTB	chr6	27	37	69.1479	11.9314	5.79548	53.7037	37.2026
MAZ	chr16	9	70	174.519	30.318	5.75627	68.491	94.3863
EFCC1	chr3	6	29	66.4869	11.6019	5.73067	9.31266	45.9514
POLH	chr6	9	77	174.41	30.4358	5.73043	71.3018	76.2008
KRTAP4-2	chr17	6	21	48.2055	8.46513	5.69459	18.0693	25.1683
DND1	chr5	6	30	155.345	27.3234	5.68544	26.8691	63.2023
TCP1	chr6	6	54	1521.46	268.069	5.67564	19.6906	125.552
ADAD2	chr16	6	21	68.4945	12.0789	5.67057	8.827	39.2064
MIR187	chr18	6	3	41.8789	7.40417	5.65612	12.6405	14.3424
PPP1R15B	chr1	6	27	251.22	44.4348	5.65367	29.0381	115.53
TSPAN18	chr11	6	42	91.0088	16.1323	5.6414	48.2632	65.3255
PTPRS	chr19	9	57	137.635	24.3983	5.64116	74.0614	84.751
NUP58	chr13	6	69	151.576	26.9293	5.62866	25.299	67.9608
KLF16	chr19	6	34	139.092	24.7223	5.62619	14.2836	70.814
ZNF623	chr8	6	28	104.293	18.5669	5.61714	9.31187	61.5605
GPR150	chr5	6	27	105.697	18.8253	5.6146	14.3755	66.6109
SLC10A4	chr4	6	27	48.5139	8.64547	5.61149	7.07851	44.3518
ZNF497	chr19	6	28	57.3591	10.2251	5.60965	10.0968	27.3867
IGFBPL1	chr9	6	27	81.5002	14.5607	5.59725	24.8243	40.9551
GSC2	chr22	9	18	50.0916	8.95456	5.59398	70.9054	34.6376
AREL1	chr14	6	42	164.618	29.4892	5.5823	16.0655	101.389
NF2	chr22	9	116	172.248	30.8578	5.58198	69.5095	148.297
LKAAEAR1	chr20	6	30	70.8384	12.714	5.57167	10.202	57.4817
SENP5	chr3	6	59	289.608	52.06	5.56298	13.6017	91.3421
PHC3	chr3	12	69	161.388	29.0111	5.56297	100.851	125.205
LATS1	chr6	6	49	112.719	20.265	5.56223	28.8262	151.079
LNPK	chr2	6	59	299.659	53.979	5.5514	16.318	74.2425
ZNF740	chr12	6	32	109.086	19.6509	5.55119	9.5772	59.8456
LDLRAD2	chr1	6	8	64.3629	11.604	5.54661	12.6812	15.5097
SNORD26	chr11	6	8	47.4508	8.56055	5.54296	77.5406	17.9714
RBM19	chr12	6	52	92.4903	16.6941	5.5403	8.63057	33.212
RNF222	chr17	6	5	51.8334	9.35607	5.54008	5.60675	35.6667
SDK1	chr7	6	46	53.5808	9.69002	5.52948	84.706	37.9713
STYX	chr14	6	60	178.001	32.2279	5.52318	10.6791	119.885
PTH2	chr19	6	21	71.4189	12.9358	5.52103	19.1019	44.5672
LOC646471	chr1	6	5	46.1394	8.35867	5.51994	12.8568	16.6383
ITCH	chr20	6	65	287.296	52.0947	5.51489	11.986	80.0216
SEC63	chr6	9	78	783.826	142.176	5.51308	60.1437	125.222
PTF1A	chr10	6	20	56.3042	10.2323	5.50261	12.0074	25.3614
MED14	chrX	9	91	149.679	27.2029	5.50231	75.9744	85.2263
TMEM89	chr3	6	14	61.2067	11.1288	5.49984	10.613	24.5503
UBE3B	chr12	6	59	226.957	41.4955	5.46944	9.55617	126.742
AGFG1	chr2	9	67	412.743	75.4794	5.46828	65.3133	114.789
TCF15	chr20	9	30	56.1309	10.2734	5.46372	71.8304	34.1201
QPCTL	chr19	6	22	89.9059	16.4581	5.46271	23.4833	68.1186
PHF21B	chr22	6	22	57.3328	10.5061	5.4571	6.94056	37.208
ATF7IP	chr12	6	53	199.797	36.6243	5.45531	14.6672	100.352
PRSS42	chr3	6	14	91.0111	16.6891	5.45332	18.579	56.6723
FZR1	chr19	6	61	108.663	19.9265	5.4532	6.55638	57.3939
SDC3	chr1	6	45	124.101	22.7839	5.44686	12.4477	84.2704
TTLL10	chr1	6	35	55.5041	10.1978	5.44275	4.56384	30.5184
ADGRD1	chr12	6	15	263.046	48.3374	5.44187	56.1574	86.7888
FOXK1	chr7	6	53	262.48	48.2414	5.44097	18.3465	138.291
DGAT2	chr11	6	34	99.2249	18.2582	5.43453	32.9074	35.2506
SUPT6H	chr17	9	53	311.788	57.3721	5.43448	68.0995	86.3978
RAD18	chr3	6	48	85.1214	15.6699	5.43215	12.237	37.8945
TRIO	chr5	9	98	252.674	46.5358	5.42967	61.8115	109.143
DANT2	chrX	6	7	52.1589	9.62054	5.42162	18.4125	17.296
SMURF1	chr7	6	58	122.038	22.5102	5.42144	18.4632	80.679
ZC3H18	chr16	6	28	187.382	34.5965	5.41622	10.9865	67.9334
TBRG1	chr11	6	74	202.92	37.4777	5.41441	16.599	104.324
MFSD14A	chr1	6	33	677.277	125.183	5.41028	25.4804	96.2557
C1QL3	chr10	6	20	57.6248	10.6681	5.40161	11.8182	42.324
RCC1L	chr7	6	62	170.183	31.517	5.39973	13.3181	99.4759
PRSS27	chr16	6	21	57.1262	10.5814	5.39874	14.896	47.3744
CTNNB1	chr3	9	98	682.12	126.759	5.38125	69.1297	207.349
QRFP	chr9	6	8	49.8568	9.27245	5.37687	9.05505	32.9859
TTC9	chr14	6	37	45.3763	8.46064	5.36322	4.93438	38.9926
SMU1	chr9	6	42	295.466	55.1051	5.36187	16.4008	68.8474
GATA5	chr20	6	22	52.3337	9.77216	5.35539	7.06576	20.2643
C2CD4B	chr15	6	45	61.9297	11.583	5.34663	20.2142	48.3162
SNORA52	chr11	6	3	46.0473	8.62585	5.33829	19.5573	11.3859
C15orf56	chr15	6	19	41.3513	7.76519	5.32522	4.93929	30.981
C14orf180	chr14	6	22	83.3529	15.6752	5.3175	15.9737	35.7124
RIC1	chr9	6	54	187.423	35.3142	5.30729	16.659	88.4139
CDC42SE2	chr5	6	66	159.749	30.1296	5.30206	11.1122	110.487
SERPING1	chr11	9	32	546.856	103.238	5.29704	67.0241	70.3707
PBRM1	chr3	6	105	220.746	41.6977	5.29397	16.1099	149.493
LIMD2	chr17	6	34	88.7895	16.7773	5.29223	8.46077	74.6767
PRSS57	chr19	6	14	56.9422	10.7723	5.28597	17.8621	27.3983
VPS39	chr15	6	28	279.551	52.9438	5.28015	7.83962	74.1583
FBXW8	chr12	6	41	125.487	23.8819	5.2545	27.4987	76.0647
SNORD60	chr16	6	3	49.5102	9.43132	5.24955	32.6525	33.3184
TNKS	chr8	9	59	152.614	29.0841	5.24734	45.2818	104.413
PTPN9	chr15	9	46	163.744	31.2255	5.2439	50.3472	71.7309
SPTBN1	chr2	9	118	621.287	118.612	5.23798	79.0463	215.727
KRTAP10-2	chr21	6	16	73.2785	13.9971	5.23525	12.0615	46.5436
PCDHB16	chr5	6	27	55.5586	10.6154	5.23376	34.6541	31.99
TRHDE-AS1	chr12	6	14	51.1282	9.77935	5.22818	13.703	28.8897
CST4	chr20	9	24	83.4841	16.0026	5.2169	73.4305	40.7699
MIR23B	chr9	6	3	67.036	12.8527	5.21571	22.9923	38.1613
BZW1	chr2	6	84	773.945	148.689	5.20514	27.4937	177.643
MYSM1	chr1	6	29	100.082	19.2374	5.20246	16.5407	105.245
TSGA13	chr7	6	21	43.5993	8.39529	5.19331	15.2979	23.9753
DNAJC21	chr5	6	89	201.073	38.7296	5.1917	21.4113	129.159
RNVU1-18	chr1	54	3	372.992	71.9469	5.18427	31.8752	9.80068
SAMD8	chr10	6	36	250.533	48.3989	5.17643	8.19907	89.9334
CUL7	chr6	6	44	162.94	31.4912	5.17416	21.4559	53.2525
SHANK2-AS3	chr11	6	21	49.2861	9.54551	5.16327	17.6389	26.5759
OSMR	chr5	9	50	734.089	142.192	5.16267	71.2657	181.842
SCGB3A1	chr5	6	21	59.1827	11.4645	5.16228	12.8613	34.9427
ADAMTSL1	chr9	12	108	309.942	60.2038	5.14822	20.0352	108.885
HIST1H4B	chr6	9	24	53.7749	10.4535	5.14418	71.7134	21.3835
RHOV	chr15	6	30	60.1971	11.7252	5.13399	11.6991	44.6102
PLEKHM3	chr2	12	40	90.3606	17.6005	5.13398	25.16	63.6714
NTN1	chr17	9	52	65.97	12.8548	5.13194	65.4726	48.0694
RIN3	chr14	6	67	158.081	30.8527	5.12374	18.2271	98.6337
SKOR1	chr15	6	8	40.6111	7.93845	5.11574	16.4346	11.5346
TRAF7	chr16	6	47	173.09	33.8348	5.11574	11.3861	83.8043
ESPN	chr1	6	35	51.3514	10.0394	5.11497	12.8923	27.1253
CRIM1	chr2	9	45	1522.84	297.817	5.11335	68.2299	53.6801
INPP5B	chr1	6	43	122.851	24.0606	5.1059	16.6676	81.0255
KIAA1586	chr6	6	27	82.0177	16.0782	5.10118	21.8101	73.3454
CACUL1	chr10	6	68	145.089	28.4684	5.09649	5.85141	115.91
BAIAP2L1	chr7	6	42	148.882	29.2274	5.09392	43.2329	94.1428
DMRTB1	chr1	6	27	47.1732	9.26083	5.09384	4.94921	40.4808
IPMK	chr10	6	33	72.1243	14.1613	5.09306	23.6051	51.2322
GPR88	chr1	9	18	41.349	8.11948	5.09257	66.5377	32.6229
LDB1	chr10	9	32	166.816	32.7896	5.08748	63.2146	59.5677
SLAIN2	chr4	6	70	284.414	55.9206	5.08603	16.8361	104.847
DCUN1D1	chr3	9	74	190.252	37.4277	5.08317	47.6954	97.0331
LMNTD2	chr11	6	21	54.5307	10.7333	5.08051	2.78838	43.4916
NUTM2G	chr9	6	6	35.2239	6.93662	5.07796	8.11995	23.0098
KRTAP4-4	chr17	6	21	40.8404	8.06335	5.06494	15.9042	26.7702
SIK2	chr11	6	47	122.728	24.2367	5.06374	8.98905	44.7736
RASA4	chr7	21	43	114.761	22.6753	5.06107	54.3807	64.6624
C5orf38	chr5	6	14	68.9186	13.6264	5.05774	11.4679	33.5616
LYPD2	chr8	6	14	62.9408	12.4468	5.0568	9.61131	43.9885
PPP5C	chr19	9	32	107.88	21.3519	5.05249	69.5601	55.6886
FAR1	chr11	6	56	280.34	55.5766	5.04421	13.254	131.943
ANKRD40	chr17	6	36	238.885	47.4077	5.03895	14.284	92.735
SOX17	chr8	9	37	42.5366	8.44322	5.03796	67.751	36.0071
KRTAP5-1	chr11	6	8	157.573	31.293	5.03541	29.3066	132.831
DUSP7	chr3	6	36	153.313	30.4475	5.03533	22.8834	71.4508
ZBTB38	chr3	12	54	648.242	128.828	5.03184	50.0088	101.357
RNF215	chr22	6	27	88.9935	17.698	5.02845	7.71692	67.8619
CPLX1	chr4	6	27	41.3891	8.23411	5.02654	4.23696	28.4999
TMEM242	chr6	12	60	125.389	24.9514	5.02534	10.7794	110.943
RALGAPB	chr20	6	37	308.342	61.3618	5.02499	18.7113	52.5656
NKX6-3	chr8	6	40	81.2406	16.1965	5.01595	13.9668	43.0818
ATE1	chr10	6	70	112.269	22.3917	5.01384	13.3242	107.921
ZNF780B	chr19	6	51	55.6836	11.1096	5.0122	28.9811	34.1936
GPRC5A	chr12	9	45	150.992	30.1291	5.01151	148.086	168.675
HSPG2	chr1	9	32	574.386	114.663	5.00936	61.784	127.374
CRYBB3	chr22	9	30	54.0191	10.8023	5.0007	73.4378	43.8774
TMEM121B	chr22	6	21	60.7481	12.1523	4.99889	12.4672	20.8741
UTF1	chr10	9	24	52.0495	10.4269	4.99186	72.9671	33.2707
RPS6KA3	chrX	9	61	302.746	60.6845	4.98886	61.4252	68.2097
LRCH3	chr3	6	87	131.783	26.4171	4.98853	9.00693	103.879
MICAL3	chr22	12	49	96.7445	19.4243	4.98059	32.2743	63.4878
MOB1A	chr2	6	55	565.026	113.985	4.95701	9.5346	97.9606
FAM208B	chr10	6	51	203.729	41.1273	4.95363	19.1563	149.259
ASH1L	chr1	6	42	193.073	38.9783	4.95334	23.8009	99.7116
SLC39A8	chr4	9	68	169.373	34.2208	4.94941	107.073	118.755
CPSF2	chr14	6	41	389.912	79.0429	4.93291	12.6847	50.771
USP34	chr2	6	86	278.84	56.5618	4.92983	25.8214	122.971
U2SURP	chr3	6	56	341.531	69.2896	4.92904	12.0285	116.001
UBE2W	chr8	6	77	286.512	58.1446	4.92758	22.4142	122.246
LCE2A	chr1	6	14	74.4735	15.1189	4.92586	27.5303	56.5801
TLX2	chr2	6	47	60.0211	12.1927	4.9227	20.6374	29.9952
KDM5D	chrY	9	24	52.2819	10.6215	4.92225	69.129	33.1863
HTRA3	chr4	6	34	165.633	33.6574	4.92114	59.3818	96.8165
KLHL11	chr17	6	34	79.368	16.1398	4.91753	15.9836	56.7571
RRN3	chr16	21	50	233.735	47.6329	4.90701	41.8594	87.4019
FLYWCH1	chr16	6	49	137.553	28.0353	4.90642	19.3344	80.886
HOXC12	chr12	6	15	42.4194	8.6485	4.90482	12.9424	22.1226
ACAN	chr15	9	63	269.591	54.9868	4.90283	96.7705	159.086
PTCD3	chr2	6	43	199.045	40.6054	4.90194	4.13267	91.9467
TNFRSF18	chr1	6	34	50.8865	10.389	4.89813	19.0657	26.2703
WNT9B	chr17	6	21	53.5801	10.9418	4.89683	17.6489	34.4836
MKL1	chr22	6	52	164.275	33.5821	4.89173	20.8255	97.4657
PLEC	chr8	9	100	211.035	43.1944	4.88571	57.5446	181.338
ARIH2OS	chr3	6	16	63.0221	12.9	4.88544	16.4585	33.8226
GPATCH11	chr2	6	34	76.8576	15.7531	4.8789	15.2348	72.7658
SFXN1	chr5	6	36	323.586	66.3473	4.87715	13.9264	72.7563
ADAMTS10	chr19	6	28	68.9029	14.1322	4.8756	27.8518	46.7929
WDR43	chr2	6	22	295.267	60.5731	4.87455	22.8526	56.1611
MADCAM1	chr19	9	38	58.78	12.0691	4.87029	51.5364	21.1076
PKN1	chr19	9	44	293.286	60.2314	4.86932	62.2288	156.387
GANAB	chr11	6	36	1051.65	216.044	4.86777	15.1777	57.7005
LTBP3	chr11	9	68	363.512	74.7889	4.86051	64.5099	154.938
MIR211	chr15	6	3	32.3143	6.65483	4.85576	17.6477	29.9014
FAM181B	chr11	6	38	51.9664	10.7116	4.8514	9.88087	26.5223
STK38L	chr12	6	36	311.887	64.3807	4.84442	42.3732	100.295
KDM4A	chr1	6	30	190.476	39.3696	4.83815	18.7955	36.7836
SLC8A1	chr2	9	113	107.967	22.3325	4.83452	77.6458	105.432
FAM110D	chr1	6	34	52.0654	10.7758	4.83168	7.42888	30.8529
ALDH1B1	chr9	9	44	441.177	91.4617	4.82363	77.6661	92.4893
NFASC	chr1	6	68	150.828	31.2725	4.82301	23.2653	68.8144
TTBK2	chr15	6	76	64.6811	13.4128	4.82234	21.7191	50.795
SAMD4B	chr19	6	49	182.481	37.8545	4.82057	14.8791	109.042
AHNAK	chr11	6	91	1430.72	296.849	4.81969	12.6206	175.911
KLHL34	chrX	6	22	42.4183	8.80161	4.81938	10.6025	25.8848
SP1	chr12	6	49	228.894	47.5126	4.81754	13.1226	88.2622
MTG2	chr20	6	61	98.4384	20.4356	4.817	17.4425	65.5747
ARL5B	chr10	6	43	170.27	35.3775	4.81294	18.2689	88.6456
CLMP	chr11	6	31	1310.24	272.464	4.80885	23.1947	115.789
DNM2	chr19	9	45	193.814	40.3578	4.80239	67.6183	86.2878
MFSD14C	chr9	6	19	375.921	78.3132	4.80023	8.99511	80.1743
LOC100129484	chr7	6	6	51.6384	10.7778	4.79118	18.1426	37.6702
B4GALT1	chr9	9	73	579.497	121.39	4.77387	75.519	143.797
RNF208	chr9	12	27	56.3031	11.803	4.77024	14.366	26.3967
ALG11	chr13	6	20	161.105	33.7913	4.76765	17.6181	78.8642
C20orf204	chr20	6	18	54.8717	11.5098	4.76739	13.8841	21.1575
SCAF4	chr21	6	51	197.982	41.5358	4.76653	21.84	116.512
NKX6-2	chr10	6	21	49.8155	10.4527	4.7658	10.2636	45.2929
HS3ST6	chr16	6	15	60.7812	12.7669	4.76085	16.3287	29.164
ZNF835	chr19	6	22	52.1344	10.9639	4.7551	13.1053	27.327
BDP1	chr5	12	47	100.149	21.0724	4.75261	17.6306	121.998
COL9A3	chr20	9	24	49.5753	10.438	4.74951	73.1772	25.207
SMARCA5	chr4	9	58	320.369	67.5935	4.73963	60.039	86.454
SF3B3	chr16	9	44	349.407	73.7392	4.73841	62.1425	108.498
ZNF507	chr19	6	54	92.3897	19.5293	4.73083	18.4761	80.6763
REST	chr4	9	46	149.949	31.7088	4.72895	61.7601	114.727
ATF6B	chr6	15	51	117.324	24.8236	4.72631	44.2876	67.3868
ACTL9	chr19	6	21	49.007	10.3786	4.72193	3.73571	46.1458
OPA1	chr3	6	57	241.661	51.2142	4.71863	9.90742	81.6974
SLFN12L	chr17	6	3	39.431	8.35713	4.71824	22.4497	7.56113
BCR	chr22	9	114	105.992	22.467	4.71769	52.2029	63.6724
NOTCH3	chr19	9	32	226.331	47.9802	4.71719	85.2193	120.934
CAND1	chr12	6	93	324.457	68.7982	4.71606	11.6698	106.219
ZNF316	chr7	6	14	84.1145	17.8459	4.71338	10.975	44.364
LINC01405	chr12	6	16	42.0158	8.93226	4.70383	13.3271	28.6469
YKT6	chr7	9	38	370.821	78.9034	4.69969	68.1746	83.7899
BMPR1A	chr10	15	62	307.57	65.5076	4.69518	45.3055	107.523
UEVLD	chr11	6	58	143.949	30.6791	4.69209	11.6086	71.9198
APOBEC3D	chr22	6	24	58.9862	12.5718	4.69194	12.664	53.1375
PAPOLG	chr2	6	63	107.643	22.9734	4.68556	14.3413	79.9347
FOXL1	chr16	6	29	87.9646	18.787	4.68221	33.0162	71.4381
PRR18	chr6	6	15	58.0692	12.4124	4.67831	13.1879	30.5316
SIRT3	chr11	9	60	111.783	23.8986	4.67739	43.8189	64.1208
CRYAA	chr21	9	24	58.7211	12.5566	4.67651	69.1842	32.1568
MME	chr3	9	62	1256.66	268.723	4.67642	61.1622	111.382
ADAM9	chr8	9	44	941.621	201.418	4.67496	54.7461	143.561
PDZD8	chr10	6	46	238.255	50.9978	4.67187	21.7707	70.9525
SECTM1	chr17	6	34	113.971	24.3962	4.67167	97.3525	90.4008
APBB2	chr4	6	87	160.545	34.4095	4.66571	25.6191	77.4397
PRSS41	chr16	6	8	43.3491	9.29305	4.66468	20.9761	27.9079
DST	chr6	9	154	195.774	41.9771	4.66383	87.9085	168.836
ZNF525	chr19	6	20	585.175	125.51	4.66239	10.5483	149.769
CABP2	chr11	9	32	56.791	12.187	4.65996	66.2537	42.5629
CEP120	chr5	6	40	144.695	31.0621	4.65824	14.0797	76.0019
HOXA13	chr7	6	38	43.2722	9.29113	4.65737	3.40554	28.1797
OTX1	chr2	6	27	47.3711	10.1936	4.64714	11.6854	36.7299
PDCD1LG2	chr9	9	31	81.2013	17.482	4.64484	113.101	68.0272
SNORD47	chr1	6	3	42.2587	9.10572	4.6409	20.3332	5.24129
CTAG2	chrX	9	34	62.7057	13.5144	4.63992	71.418	80.8066
EGR4	chr2	9	39	44.2986	9.56637	4.63066	45.2894	37.9666
SLC7A10	chr19	6	16	49.7496	10.7443	4.63032	10.0142	28.3997
PIAS2	chr18	9	109	132.547	28.6402	4.62799	70.3167	97.9489
NOM1	chr7	6	34	120.305	26.0079	4.62571	16.3924	69.6743
LMTK2	chr7	6	42	77.5135	16.7917	4.61618	24.7407	75.4812
SOX7	chr8	6	46	45.262	9.809	4.61433	6.04147	44.9647
GUCY1A2	chr11	9	76	59.577	12.9188	4.61165	87.2272	46.9418
STXBP5	chr6	6	47	250.398	54.4088	4.60216	21.3127	105.167
DIS3L2	chr2	6	54	78.478	17.0555	4.60133	10.1697	89.6877
ATP11A	chr13	6	79	82.301	17.9142	4.59419	25.512	98.9032
NF1	chr17	21	103	101.234	22.0362	4.594	89.0626	91.3213
RUBCN	chr3	6	63	117.74	25.6379	4.59242	16.0927	100.395
RANBP3	chr19	9	82	194.725	42.4184	4.59059	70.5557	102.037
PPP6R2	chr22	6	98	108.269	23.6006	4.58754	9.08098	105.523
USP19	chr3	6	29	146.802	32.0078	4.58644	11.8932	71.1198
SRGAP1	chr12	6	62	326.503	71.4012	4.57279	28.7297	97.0085
PRSS12	chr4	9	38	168.489	36.8542	4.57178	76.0906	76.4754
MARK2	chr11	9	52	81.2469	17.7841	4.56851	65.0208	64.879
RBBP4	chr1	9	90	335.492	73.4565	4.56722	62.0158	141.623
CLCC1	chr1	6	54	242.869	53.1833	4.56664	13.0893	82.4991
PRKAA2	chr1	9	64	44.4847	9.74202	4.56627	72.7184	29.0913
DLG1	chr3	9	82	215.359	47.1757	4.56504	32.4967	131.299
TES	chr7	6	63	372.537	81.6593	4.56209	17.5572	140.58
DLX6	chr7	9	30	34.8401	7.641	4.55963	65.9802	25.2004
GCC2	chr2	6	61	170.604	37.4377	4.55701	11.8357	93.8223
ZNF841	chr19	6	11	115.141	25.278	4.555	18.097	64.9121
SNORD13	chr8	6	5	294.748	64.7454	4.55242	61.524	60.8539
CCDC9	chr19	6	22	90.447	19.8947	4.54628	8.56515	34.4172
OTUB1	chr11	6	51	307.394	67.7232	4.53898	11.1811	87.2362
GGT5	chr22	9	24	109.42	24.1108	4.53822	113.781	51.9372
AKIRIN1	chr1	6	66	434.941	95.84	4.53819	19.7841	87.3643
SMG6	chr17	6	42	103.364	22.793	4.53491	12.1496	63.6339
SNED1	chr2	6	63	69.8946	15.4264	4.53085	43.2745	57.7626
QRSL1	chr6	6	62	100.04	22.0833	4.53011	10.9673	74.7846
RASA3	chr13	9	39	199.486	44.0381	4.52985	70.6742	89.9161
TMEM52	chr1	6	21	55.1031	12.1707	4.52754	13.3602	18.2666
HIST2H3A	chr1	24	9	72.0212	15.9093	4.52699	59.6877	137.067
KMT2C	chr7	6	113	130.178	28.7646	4.52562	26.7576	98.0429
CTSD	chr11	9	24	660.638	146.004	4.52481	65.9865	156.861
PLXNA4	chr7	6	71	52.6043	11.6263	4.52461	32.7497	43.9655
GDAP2	chr1	6	35	105.267	23.2812	4.52154	17.6288	49.1298
BCAS3	chr17	6	34	78.6687	17.4003	4.52111	15.0965	41.0809
ALKAL2	chr2	6	24	54.5462	12.0661	4.52063	9.06474	44.4961
ZIC5	chr13	6	33	40.9968	9.06975	4.52016	9.90563	31.4791
EPS15L1	chr19	9	64	101.823	22.5296	4.51954	63.8749	62.821
NKPD1	chr19	6	27	44.663	9.88658	4.51754	15.7057	36.811
FAM91A1	chr8	6	34	271.871	60.1921	4.51673	12.0936	107.532
NKX2-6	chr8	6	8	41.2804	9.14703	4.51299	6.65647	23.4676
SEPT11	chr4	6	59	1417.89	314.684	4.50578	18.4819	119.774
ATG13	chr11	6	46	271.266	60.2051	4.5057	12.0998	69.9196
HBM	chr16	6	19	47.1313	10.4648	4.50379	9.25739	20.287
SNORA21	chr17	6	11	74.1477	16.4731	4.50114	38.4176	22.787
IGLC1	chr22	6	86	54.7333	12.1625	4.50016	9.60115	45.5128
CREG2	chr2	6	25	38.2571	8.50404	4.4987	10.1314	22.7808
TGFBR1	chr9	9	38	406.788	90.4459	4.49759	75.4069	197.082
KIRREL1	chr1	6	42	302.473	67.4199	4.48641	12.7243	105.341
COL2A1	chr12	9	40	42.2737	9.42877	4.48348	70.3344	31.1884
SEC24B	chr4	9	62	307.666	68.6363	4.48256	43.0626	113.992
C17orf99	chr17	6	21	51.1254	11.406	4.48233	22.9611	42.1332
CHD6	chr20	6	54	106.541	23.7731	4.48159	22.0478	58.2853
DCAF1	chr3	6	63	113.421	25.3219	4.47918	15.7308	93.5421
ADRB1	chr10	9	32	42.7187	9.54143	4.47718	72.478	31.0389
TREX2	chrX	12	17	41.1527	9.19764	4.47427	17.4972	27.2767
CEP97	chr3	6	42	55.6395	12.4658	4.46336	18.5774	48.6965
GRIN3B	chr19	6	21	52.4338	11.7481	4.46318	14.1201	36.6333
DOK7	chr4	6	21	58.7133	13.1631	4.46044	13.8282	51.9946
NUP98	chr11	9	66	218.874	49.0744	4.46006	59.8206	65.1279
PRR35	chr16	6	24	66.1098	14.8319	4.45727	9.88848	51.3209
GPR27	chr3	9	37	72.8546	16.3456	4.45714	59.9529	80.1574
PARD3B	chr2	6	73	71.3956	16.0186	4.45705	25.4216	87.1074
ZCCHC6	chr9	6	56	165.97	37.2775	4.45227	25.5491	136.839
SNORD24	chr9	6	3	50.8975	11.4336	4.45158	13.9065	29.6291
SENP1	chr12	6	31	91.7601	20.6196	4.45015	20.2875	49.6876
SLC13A5	chr17	6	21	41.7928	9.39497	4.44842	7.8546	33.8227
GPR62	chr3	6	21	57.4438	12.9161	4.44745	9.33733	42.7468
CCND2	chr12	9	59	295.288	66.4741	4.44215	86.6451	155.438
SERINC2	chr1	12	56	167.324	37.7303	4.43472	101.991	160.199
DKFZp779M0652	chr11	6	16	54.5412	12.2989	4.43464	11.0126	27.6674
DENND2D	chr1	6	32	102.154	23.0977	4.4227	24.3442	61.6505
GPR25	chr1	9	24	43.3964	9.81558	4.42117	64.7331	31.1111
RAB1B	chr11	9	30	621.353	140.683	4.41669	68.6767	123.674
WDFY3	chr4	6	73	136.91	31.0053	4.41569	24.2937	72.5776
SNX13	chr7	6	64	181.97	41.2977	4.40629	8.18328	74.9248
WASIR2	chr16	6	9	31.9875	7.2659	4.40242	10.4853	17.7674
SLC30A4	chr15	9	53	84.7785	19.2577	4.40232	68.3726	145.747
YJEFN3	chr19	6	15	58.2754	13.2485	4.39864	18.5987	28.9866
FGF4	chr11	9	36	51.4254	11.6952	4.39713	51.5835	44.1833
IPO9	chr1	6	50	291.262	66.2755	4.39471	16.6726	126.051
TMC8	chr17	6	53	47.949	10.9124	4.394	12.3241	36.4859
MAN1A2	chr1	9	90	143.453	32.6559	4.39287	38.8294	73.9805
IREB2	chr15	6	43	228.529	52.0258	4.39262	17.0071	105.831
MIR224	chrX	6	3	38.9043	8.85753	4.39224	50.8708	16.9401
MAGEA8	chrX	9	30	41.4269	9.44614	4.38559	68.5348	36.4666
ZNF687	chr1	6	21	84.59	19.2922	4.38467	6.39828	30.7639
PRAP1	chr10	6	21	44.8573	10.2615	4.3714	6.50337	29.6542
EVX2	chr2	6	11	44.1764	10.1126	4.36846	11.4082	30.5105
TLN1	chr9	9	44	604.678	138.465	4.367	73.6879	132.051
BTBD9	chr6	6	60	83.9729	19.2357	4.36547	24.0129	80.2779
MIR296	chr20	6	3	34.3839	7.89812	4.35342	7.61882	2.49811
BMT2	chr7	6	26	249.21	57.2515	4.3529	25.7136	138.134
MCMBP	chr10	6	36	241.535	55.4964	4.35227	6.15652	88.5804
HLA-G	chr6	21	54	1447.06	332.556	4.35132	44.6448	165.085
PROSER3	chr19	6	32	63.2426	14.5454	4.34794	20.8209	34.9216
ASIC3	chr7	15	30	61.5439	14.1568	4.34732	83.4849	63.4715
MNX1	chr7	9	33	56.0496	12.9022	4.34418	71.1262	56.8827
APCDD1	chr18	6	19	48.3428	11.1325	4.3425	64.8937	36.4646
KCP	chr7	12	33	51.8274	11.935	4.34246	19.7335	47.867
TAS1R3	chr1	6	9	42.6217	9.81659	4.3418	9.81161	26.4773
LRRC4B	chr19	6	27	38.645	8.90285	4.34074	10.1726	31.5631
LAMA4	chr6	9	68	743.315	171.289	4.33953	62.1617	135.462
SIX2	chr2	9	32	80.1236	18.4653	4.33915	68.6695	73.442
ERC1	chr12	6	111	164.224	37.9056	4.33246	17.8766	135.505
SLC25A5-AS1	chrX	6	22	44.7903	10.3397	4.33189	11.0487	26.7914
LIMK1	chr7	9	48	178.825	41.3077	4.32911	71.4468	187.211
ACAP3	chr1	6	46	64.3875	14.8744	4.32874	12.1958	69.9172
FOSL2	chr2	9	74	328.434	75.9261	4.32571	78.2662	84.9689
SKIL	chr3	9	66	214.145	49.5222	4.32422	84.8105	183.87
MIR1-1HG	chr20	6	21	63.6163	14.712	4.32412	14.1591	62.4549
H1FNT	chr12	6	35	52.3871	12.1195	4.32255	10.6509	27.5168
TPT1-AS1	chr13	12	53	130.182	30.1214	4.32193	31.106	79.1384
ZNF28	chr19	6	27	74.3078	17.1941	4.32171	30.4958	64.1607
SNORD44	chr1	6	3	40.0478	9.27186	4.31929	53.4949	19.479
NR4A1	chr12	9	60	127.245	29.5045	4.31275	109.886	106.565
PATZ1	chr22	9	90	56.729	13.1622	4.31	52.9096	38.0471
FOXB2	chr9	6	8	67.8335	15.7407	4.30943	5.59236	39.1731
AMH	chr19	9	24	50.9337	11.8198	4.30919	72.8338	50.7485
SOWAHA	chr5	6	27	44.8922	10.4412	4.29953	5.54836	50.123
PLEKHA2	chr8	6	63	151.886	35.3332	4.29868	39.4741	124.442
C20orf166-AS1	chr20	6	28	49.4391	11.504	4.29755	14.7956	30.5475
MED13	chr17	9	57	269.297	62.6846	4.29607	42.5592	135.997
PARP14	chr3	6	46	88.8445	20.6822	4.29569	33.3094	102.074
SZRD1	chr1	6	72	497.966	115.965	4.29411	9.81466	107.539
ZNF462	chr9	6	41	131.322	30.5855	4.2936	28.3481	86.0487
CD200	chr3	6	38	87.2803	20.3288	4.29343	59.7175	46.3943
CHTF8	chr16	6	47	221.027	51.5177	4.29031	9.03079	155.031
SOS2	chr14	9	63	117.262	27.3432	4.28853	38.7104	95.4565
NAMPT	chr7	15	74	417.325	97.378	4.28562	60.1523	136.7
PLEKHA8	chr7	6	61	99.1164	23.1331	4.28461	29.7008	115.74
CDC42BPG	chr11	6	34	37.0493	8.64916	4.28357	9.73414	34.3617
DOHH	chr19	6	38	94.6236	22.117	4.27833	9.72134	79.2045
ATXN7	chr3	9	45	94.972	22.2095	4.27619	60.6681	73.5204
ZBTB1	chr14	6	39	199.541	46.6917	4.27359	31.7308	112.976
DTX2P1-UPK3BP1-PMS2P11	chr7	6	36	197.023	46.112	4.27269	22.0273	70.2383
CLDN11	chr3	6	41	2674.97	626.226	4.27158	54.3551	168.543
OMP	chr11	9	24	39.2252	9.18593	4.27014	69.6089	22.2631
CHADL	chr22	6	16	54.2559	12.7064	4.26996	10.5351	28.5979
AQP12B	chr2	6	16	40.4773	9.48245	4.26866	4.74667	14.827
OLIG1	chr21	6	27	37.8241	8.86272	4.26778	6.03878	25.7814
BAZ2A	chr12	9	48	92.0009	21.5622	4.26677	58.1127	46.1667
SELENOV	chr19	6	14	41.3865	9.71452	4.26027	9.10899	31.8193
NAV1	chr1	6	89	517.602	121.583	4.25718	15.1574	86.1344
CACNG7	chr19	6	27	38.0671	8.95442	4.25121	15.8809	19.4298
MIR194-2	chr11	6	3	50.0346	11.7711	4.25065	17.8839	14.5169
ZBTB44	chr11	6	74	181.759	42.7705	4.24962	10.6153	125.645
WTAP	chr6	12	111	409.528	96.3699	4.24954	85.6979	140.733
ZBTB41	chr1	6	27	190.939	44.9536	4.24746	18.5248	91.217
ARID5B	chr10	6	68	1130.58	266.273	4.24595	26.1305	155.643
DOT1L	chr19	6	48	96.8417	22.8209	4.24355	14.2624	55.919
PDE3A	chr12	9	40	75.6861	17.8588	4.23802	102.775	55.0332
PRR23A	chr3	6	11	43.25	10.2155	4.23378	19.7544	24.8222
LMF1	chr16	6	94	107.212	25.3495	4.22933	26.9008	66.4028
PIKFYVE	chr2	6	58	102.96	24.3579	4.22699	14.4252	133.257
LCN6	chr9	6	15	37.1952	8.80335	4.22512	24.0807	29.1183
PDXDC1	chr16	6	98	280.187	66.3487	4.22295	19.7129	200.073
PDZRN3	chr3	6	59	175.664	41.6253	4.22013	33.1497	160.336
ANKRD33B	chr5	6	24	82.5695	19.5662	4.22	14.7723	51.8318
QSER1	chr11	6	55	184.153	43.6496	4.21888	23.3848	164.568
MLNR	chr13	9	24	34.6775	8.22287	4.2172	69.1506	26.788
GPR107	chr9	6	52	170.75	40.5049	4.21554	10.8124	101.633
ANXA6	chr5	9	37	745.094	176.877	4.21249	64.8014	98.9776
MARCH8	chr10	6	62	98.3835	23.3739	4.20912	17.6359	124.701
DCAF5	chr14	6	61	237.599	56.456	4.20858	4.79118	82.6878
SNORA71A	chr20	6	17	58.8246	13.9841	4.20653	23.0958	45.3513
MIR375	chr2	6	3	49.3116	11.7276	4.20475	15.072	31.8056
SOX3	chrX	9	37	47.8633	11.3857	4.20379	67.3673	55.3745
DIO3OS	chr14	6	36	41.1421	9.78856	4.20308	7.75285	22.7654
GAN	chr16	9	31	67.7207	16.1142	4.20256	66.1343	43.7715
SORT1	chr1	6	43	242.273	57.6704	4.20099	41.5437	89.1729
UBR4	chr1	6	63	487.007	115.934	4.20071	36.7651	147.458
MIR320A	chr8	6	3	45.1827	10.7582	4.19982	12.474	30.7366
CPT1A	chr11	9	70	169.328	40.335	4.19803	68.947	137.036
FGF22	chr19	9	38	44.0233	10.4943	4.19497	58.7285	36.7493
FGF5	chr4	9	54	126.599	30.1822	4.1945	139.962	74.8365
PRDM12	chr9	9	24	40.5516	9.67242	4.1925	70.9402	47.7569
SEPT5	chr22	6	33	93.2543	22.2467	4.19182	15.9366	140.727
RETN	chr19	9	24	43.0479	10.283	4.18631	53.9922	36.3153
LY6G5B	chr6	12	21	55.4066	13.2446	4.18335	31.8794	35.0516
RPS4Y1	chrY	9	18	607.742	145.277	4.18332	69.4609	259.224
RBMXL2	chr11	9	26	38.1322	9.12239	4.18007	61.0859	19.6583
ARHGEF11	chr1	6	57	91.6815	21.9433	4.17812	10.671	71.495
SLC39A9	chr14	6	45	280.202	67.0673	4.17792	13.1453	156.634
LMBR1	chr7	6	56	186.122	44.567	4.17622	11.8306	112.95
NUMA1	chr11	9	60	172.067	41.296	4.16668	54.6078	118.64
ZRANB1	chr10	6	47	385.743	92.5954	4.1659	15.9656	80.2442
ZBTB10	chr8	6	70	63.9236	15.3512	4.16407	10.1161	71.5207
ZIC2	chr13	6	15	45.7679	10.9998	4.16079	9.22052	34.9588
FAM69B	chr9	6	58	44.977	10.8411	4.14875	7.75567	36.9423
PCMTD1	chr8	6	55	282.05	67.9864	4.14863	15.7497	123.73
TTC24	chr1	6	5	38.9461	9.39772	4.1442	12.8854	18.5563
PDK1	chr2	9	41	143.714	34.7461	4.13613	71.96	84.0063
B3GALNT2	chr1	6	48	142.828	34.5324	4.13605	17.9217	121.538
GLCCI1	chr7	6	55	92.2235	22.3	4.13558	44.2073	62.9395
HTR1B	chr6	9	24	41.9056	10.1353	4.13462	57.5764	27.6763
AP5B1	chr11	6	33	56.6718	13.7335	4.12652	8.00007	50.2336
PACRGL	chr4	6	48	78.1035	18.9295	4.12602	13.0375	61.4398
GATAD2B	chr1	6	28	182.761	44.3212	4.12356	16.9935	62.4933
PRTN3	chr19	9	24	44.5784	10.8116	4.12319	69.1194	28.1583
NCOR1	chr17	9	67	192.667	46.7347	4.12257	49.5384	84.5763
LCE1F	chr1	6	14	46.0567	11.1734	4.12198	8.627	44.2299
MIOX	chr22	6	21	47.2449	11.4769	4.11651	11.6917	23.9112
KREMEN2	chr16	6	36	89.9876	21.864	4.11578	10.978	136.119
JPH4	chr14	6	11	47.131	11.4581	4.11335	5.70508	29.8261
KRTAP2-4	chr17	12	31	118.011	28.6902	4.11328	30.8535	103.692
DGKA	chr12	9	68	142.208	34.6164	4.10812	72.2276	116.761
CDKAL1	chr6	6	56	66.7876	16.2584	4.10789	8.76425	66.6999
KRTAP12-3	chr21	6	8	41.8382	10.1896	4.10596	20.6374	25.5617
LOC440934	chr2	6	22	36.6041	8.91491	4.10594	16.3254	22.6214
AKAP13	chr15	6	124	139.761	34.0427	4.10545	24.7507	98.7262
CHD3	chr17	9	38	169.326	41.2881	4.10109	57.3744	71.8997
TMEM127	chr2	6	39	353.472	86.2044	4.10039	13.0447	68.5534
ZNF445	chr3	6	34	65.4496	15.9635	4.09996	7.06736	72.2916
DMBX1	chr1	6	21	38.7452	9.46353	4.09416	12.0091	31.7114
A2M	chr12	9	31	152.64	37.3155	4.09053	78.8012	110.088
TNFRSF10D	chr8	9	31	452.493	110.715	4.08699	81.819	228.452
SOS1	chr2	6	51	182.253	44.6159	4.08494	19.8159	115.265
LCE3A	chr1	6	14	41.7019	10.2119	4.08368	14.1785	43.0074
ZFX	chrX	9	59	144.513	35.4713	4.07408	75.8292	83.6764
ZNF784	chr19	6	21	104.711	25.7236	4.07061	16.7284	45.8266
MAPK1	chr22	9	89	505.96	124.361	4.06847	48.1582	143.127
AMIGO1	chr1	6	27	53.0566	13.0441	4.06746	14.0216	52.6101
CDC42EP1	chr22	9	36	205.104	50.4792	4.06314	60.2735	78.9902
SHISA9	chr16	6	32	46.3855	11.4176	4.06263	13.875	30.5146
ZNF703	chr8	6	38	136.897	33.711	4.0609	14.7968	146.454
PIEZO2	chr18	18	86	46.2401	11.3985	4.0567	74.4045	53.6895
TGFB1	chr19	9	32	230.249	56.8128	4.05278	52.8211	116.391
KIAA0368	chr9	6	54	372.482	91.9142	4.0525	16.6644	116.171
EMX1	chr2	6	36	66.9716	16.5341	4.05051	12.5432	88.2326
WDR5	chr9	6	44	174.485	43.0774	4.0505	12.8047	83.812
ZDHHC18	chr1	6	43	121.593	30.0215	4.05019	19.134	87.1852
CNPY3	chr6	9	65	192.548	47.5459	4.04973	60.9356	68.2644
PRAM1	chr19	6	21	39.2812	9.70113	4.04914	10.7414	29.9234
PCP2	chr19	6	21	41.6334	10.2822	4.04906	15.5782	31.4653
SYMPK	chr19	9	46	115.699	28.5744	4.04905	68.3345	81.1304
TMPO	chr12	9	88	143.183	35.3631	4.04895	83.9544	116.623
RAMP3	chr7	9	30	46.562	11.502	4.04817	50.4115	31.7217
IGFBP5	chr2	9	81	1669.53	412.48	4.04754	102.191	174.743
C6orf99	chr6	6	13	31.6376	7.8214	4.045	20.574	22.1784
SLC12A4	chr16	9	53	168.67	41.7076	4.04411	69.6445	100.161
APOL6	chr22	9	63	87.3367	21.6056	4.04232	56.4764	53.3144
CC2D1A	chr19	6	52	89.9745	22.26	4.04199	12.3485	61.1445
MIA3	chr1	6	67	111.804	27.6665	4.04113	21.6651	77.068
EME2	chr16	6	35	70.7166	17.5289	4.03428	16.7641	54.0764
SLC40A1	chr2	6	34	98.3017	24.3702	4.03369	68.6787	82.6149
DNAJC16	chr1	6	44	153.055	37.9744	4.03048	15.0061	81.8264
MARCH6	chr5	9	92	292.674	72.6194	4.03024	59.9938	123.98
USP9Y	chrY	9	25	39.7046	9.8592	4.02716	75.8856	38.4658
C9orf139	chr9	6	14	31.796	7.90183	4.02388	11.1409	32.8926
SLC43A3	chr11	6	58	175.604	43.8005	4.00919	83.303	84.5441
CDC73	chr1	6	42	224.856	56.0854	4.00917	15.7948	67.9195
CERS4	chr19	6	22	57.0818	14.2423	4.0079	22.8421	38.4609
DOCK5	chr8	6	78	103.828	25.9226	4.0053	53.2409	114.163
C6orf89	chr6	6	67	348.374	86.9836	4.00506	35.449	76.17
CAMK2N1	chr1	6	48	234.661	58.6065	4.00401	36.5128	97.7249
BROX	chr1	6	35	336.395	84.1271	3.99865	15.652	175.222
TNS2	chr12	6	44	130.325	32.6031	3.99731	25.2687	59.9376
ARHGAP29	chr1	9	57	187.14	46.8861	3.99137	52.3961	180.899
BOD1L1	chr4	6	47	110.263	27.6382	3.9895	16.0839	86.189
FBRSL1	chr12	6	68	158.373	39.7223	3.98701	11.0148	80.1121
DTX4	chr11	6	22	43.9075	11.0151	3.98613	15.4315	27.8418
ITGA3	chr17	9	32	220.973	55.5403	3.97861	140.101	141.067
NFATC4	chr14	9	39	122.551	30.8131	3.97724	56.7129	41.1983
TERF2	chr16	9	49	163.318	41.1119	3.97252	43.7747	101.87
ZNF566	chr19	6	33	58.1147	14.6298	3.97234	30.7854	77.153
LINC00482	chr17	6	27	53.1511	13.3909	3.96921	14.2137	38.6672
ZXDC	chr3	12	81	83.8015	21.1187	3.96812	86.7588	51.8012
PPP6R1	chr19	6	28	191.806	48.3399	3.96786	13.8591	80.8473
TRIM65	chr17	6	34	88.1636	22.2198	3.96779	10.5852	60.0637
ZNF710	chr15	6	51	99.4858	25.0763	3.96732	9.72791	101.305
BRWD3	chrX	6	47	62.1259	15.6603	3.9671	26.2129	54.4636
ARHGAP26	chr5	6	51	76.5466	19.3122	3.96365	43.9909	56.359
PTGFRN	chr1	6	34	402.102	101.467	3.96288	28.3787	87.91
PNCK	chrX	6	15	54.7598	13.8239	3.96125	5.93489	30.8227
ID4	chr6	9	54	174.737	44.1211	3.9604	62.7367	132.387
IDS	chrX	18	139	278.799	70.4516	3.95732	66.0023	116.874
WNT1	chr12	9	24	37.2019	9.4046	3.95572	60.1748	17.32
GSR	chr8	9	43	213.76	54.0614	3.95403	67.0953	67.5392
ARPIN	chr15	6	39	112.779	28.5291	3.95313	16.6904	82.4092
FLT3LG	chr19	9	32	82.7066	20.9231	3.95289	66.6232	50.7223
MIEF2	chr17	6	29	74.1631	18.7747	3.95016	13.3118	45.8644
EIF4EBP2	chr10	9	71	357.497	90.5242	3.94919	64.7299	115.972
SPDYE5	chr7	6	6	32.4362	8.21504	3.94839	9.41218	19.0947
RABL3	chr3	6	54	160.643	40.6947	3.94752	23.1237	90.2817
GET4	chr7	6	86	122.249	30.9769	3.94647	8.26219	86.7942
RNU12	chr22	6	14	46.1739	11.7033	3.94537	12.7084	25.3466
BRAF	chr7	9	47	100.896	25.5768	3.94483	64.8561	56.5571
ZNF516	chr18	6	28	94.9765	24.0898	3.9426	5.15569	57.0112
AKAP8L	chr19	9	60	104.441	26.496	3.94176	57.9656	83.8955
CPZ	chr4	6	36	76.4995	19.4206	3.93909	23.5397	70.839
SIX6	chr14	9	24	36.1405	9.17894	3.93733	60.668	26.9958
PLEKHA6	chr1	6	35	35.9303	9.12663	3.93686	16.6606	24.1552
PRRC2A	chr6	15	52	237.497	60.3411	3.93591	48.0906	90.3356
AEBP2	chr12	6	34	193.287	49.1479	3.93275	11.5982	71.8289
NPAS2	chr2	9	62	145.871	37.1151	3.93025	92.6596	78.1956
SOST	chr17	6	27	43.9329	11.1818	3.92896	10.0491	43.6348
C3	chr19	9	29	209.898	53.4808	3.92473	109.479	112.657
MCCD1	chr6	18	20	45.1043	11.5017	3.92155	17.4472	26.8935
ATP13A3	chr3	6	44	790.44	201.565	3.92151	13.7733	147.336
ZNF496	chr1	6	49	66.5616	16.9826	3.91941	12.1639	60.6829
FUS	chr16	9	62	202.215	51.5942	3.91933	50.9393	119.416
CRYGN	chr7	6	21	40.7337	10.3936	3.9191	10.1678	46.6325
KLC4	chr6	6	56	63.442	16.1899	3.91861	14.4441	61.2813
POLI	chr18	9	31	98.2999	25.0893	3.918	52.5836	106.312
MIR193A	chr17	6	3	36.9598	9.43403	3.91771	28.6045	13.8586
TMEM178A	chr2	6	27	56.77	14.4942	3.91672	11.0269	42.6844
ACVR2A	chr2	9	37	277.524	70.8839	3.91519	87.2529	104.373
SAMD10	chr20	6	28	55.8348	14.2618	3.91499	11.1993	31.6405
MROH1	chr8	12	54	76.2481	19.4823	3.91371	16.9081	95.4607
AAK1	chr2	12	96	172.574	44.1185	3.9116	29.7716	161.144
SNORD15B	chr11	6	8	69.6496	17.8285	3.90665	22.0366	50.9253
PVALEF	chr17	6	8	45.8267	11.7395	3.90363	7.21381	26.1225
KRTAP4-12	chr17	12	21	56.2822	14.4264	3.90134	11.8395	33.5168
BEX1	chrX	6	28	243.656	62.4588	3.90106	80.6497	62.9996
CASKIN2	chr17	6	44	67.9245	17.4163	3.90005	17.6598	57.5105
RCOR1	chr14	6	41	152.762	39.2078	3.8962	12.886	99.3873
EHMT2	chr6	18	68	81.9173	21.0453	3.89242	58.0429	62.9442
PXDC1	chr6	6	29	860.972	221.228	3.89179	31.447	80.9545
TMEM120B	chr12	12	32	64.641	16.6096	3.89178	45.0377	48.6284
RELA	chr11	9	45	259.611	66.7179	3.89117	48.6672	88.7651
KCNK12	chr2	9	24	39.6019	10.1908	3.88605	75.4558	26.357
PFKL	chr21	9	46	241.902	62.2679	3.88486	66.6733	117.34
ALG1	chr16	6	52	135.189	34.8004	3.8847	13.2516	61.1111
PYGO1	chr15	6	54	56.6367	14.5797	3.88463	17.2713	84.3125
ERV3-1	chr7	6	15	53.2161	13.7127	3.88078	22.4952	56.2786
ZNF836	chr19	6	17	61.9701	15.9823	3.87741	14.3021	38.8307
GPR37L1	chr1	9	35	46.6203	12.0296	3.87545	70.9125	35.9195
DCBLD2	chr3	6	69	983.841	254.02	3.87308	58.2618	102.175
H1FOO	chr3	6	21	37.3218	9.63809	3.87232	12.2142	38.8357
SNORD43	chr22	6	8	44.4823	11.4977	3.86881	37.2131	21.3177
AFDN	chr6	6	89	62.5567	16.1702	3.86865	23.4423	96.7551
CELF4	chr18	6	91	39.5271	10.2192	3.86794	16.41	41.9089
CYP2W1	chr7	6	22	44.8024	11.5838	3.86767	16.0635	43.8018
MLXIP	chr12	6	62	201.907	52.2067	3.86745	29.9198	117.418
LOC100294362	chr17	6	13	27.6839	7.16455	3.86401	5.83982	13.8992
PLEKHG5	chr1	6	56	64.0304	16.595	3.85842	17.3581	69.4395
MIR197	chr1	6	3	40.6247	10.5329	3.85694	16.1724	27.9797
EMID1	chr22	6	35	48.6415	12.6246	3.8529	9.60518	43.5565
TMEM87B	chr2	6	40	225.298	58.5093	3.85063	9.76693	67.067
PACS1	chr11	6	35	247.641	64.3158	3.85039	18.3467	94.416
LPCAT2	chr16	6	48	112.904	29.3409	3.84801	24.0531	63.3142
SMTNL2	chr17	6	15	38.0489	9.89272	3.84616	21.3156	34.2094
KRTAP10-8	chr21	6	8	38.645	10.052	3.84449	20.4187	41.11
BHLHA15	chr7	6	20	51.2004	13.321	3.84358	17.2022	37.7715
TNFRSF13B	chr17	9	18	50.3678	13.1045	3.84355	68.3852	39.0246
GSX2	chr4	6	21	38.6948	10.0731	3.84138	9.11116	42.2771
GLUL	chr1	15	71	397.876	103.58	3.84123	42.8249	187.608
RBM12	chr20	6	41	358.937	93.4575	3.84064	18.5477	82.5441
TPGS1	chr19	6	34	80.1257	20.8768	3.83803	16.0782	67.6418
MCTP2	chr15	6	50	42.2571	11.0129	3.83707	34.2981	37.185
LOC389895	chrX	6	15	40.3027	10.5052	3.83643	12.6434	42.1488
ZFAND3	chr6	6	35	359.873	93.9205	3.83168	8.55812	59.328
ETNK2	chr1	6	28	47.6046	12.4292	3.83006	33.8036	50.9511
LIFR	chr5	9	61	71.684	18.7189	3.82949	76.435	58.3698
GALNT10	chr5	6	65	287.239	75.0395	3.82784	36.4775	115.359
RMND5A	chr2	6	56	91.7058	23.9583	3.82772	33.0281	78.0507
PDLIM5	chr4	9	127	444.011	116.019	3.82704	55.2946	160.754
POLDIP3	chr22	6	58	279.376	73.0417	3.82489	12.1599	104.973
SOCS6	chr18	9	39	153.097	40.0412	3.82349	68.3006	63.8309
TP53	chr17	9	32	165.537	43.3054	3.82254	52.2595	79.0732
KRTAP12-2	chr21	6	14	37.204	9.73526	3.82157	15.9759	40.6999
NEGR1	chr1	6	42	185.991	48.6721	3.8213	27.5301	116.163
NDST1	chr5	9	45	403.004	105.496	3.8201	72.7504	91.9472
CNOT1	chr16	6	79	368.283	96.4153	3.81976	20.6888	160.369
HIPK3	chr11	9	62	190.843	49.9656	3.81948	70.0178	163.879
DCAF15	chr19	6	49	73.7636	19.3167	3.81864	7.05957	72.6865
NOL9	chr1	6	42	174.486	45.7015	3.81795	14.0737	76.2792
NAALADL2	chr3	6	15	43.5109	11.3968	3.81782	19.357	39.0879
UACA	chr15	6	70	176.643	46.2782	3.81699	26.1478	174.055
PDIA3	chr15	15	50	1497.52	392.585	3.81452	35.7986	126.738
SMC5	chr9	6	51	121.027	31.747	3.81223	19.8233	119.791
GFRA4	chr20	9	39	47.513	12.4752	3.8086	70.9542	52.7201
MCAT	chr22	6	36	138.548	36.3875	3.80758	9.61777	60.8688
SH3RF3	chr2	6	34	80.4234	21.1352	3.80518	8.7002	74.3116
SNORD116-4	chr15	6	6	29.312	7.70541	3.80408	34.6429	17.1563
ADGRA1	chr10	6	21	36.3276	9.55414	3.80229	8.7681	29.0049
LRRC27	chr10	6	49	49.142	12.9252	3.80203	10.1024	42.288
CDS2	chr20	6	57	176.637	46.4624	3.80172	6.30759	59.1795
RIMS1	chr6	6	36	61.7509	16.2479	3.80056	63.2752	74.5236
SNORD14C	chr11	6	8	98.7741	25.9897	3.80051	46.6425	34.0404
TLE3	chr15	9	53	96.5411	25.4025	3.80045	66.6334	55.1814
KRT8	chr12	9	33	126.416	33.3056	3.79566	78.3192	85.9652
ZMYM2	chr13	9	80	152.807	40.3005	3.79168	53.6754	110.526
STX17	chr9	6	50	96.2098	25.3769	3.79124	11.7903	44.1938
PPP2R1B	chr11	9	84	100.859	26.612	3.78999	49.4237	68.5211
GGTLC2	chr22	12	18	42.8989	11.3225	3.78884	21.2069	36.655
PPP1R37	chr19	6	41	68.0463	17.9638	3.78797	9.7601	59.9201
SCAMP2	chr15	9	31	298.106	78.7134	3.78723	53.6505	64.1483
KRTAP5-5	chr11	6	6	31.6527	8.36075	3.78587	24.3982	15.845
SP5	chr2	6	33	50.7566	13.4088	3.78532	10.1336	98.1233
GLTPD2	chr17	6	28	44.1935	11.6838	3.78247	23.6865	25.9774
KCTD2	chr17	6	54	147.967	39.1268	3.78172	8.72482	69.9127
UNC93B1	chr11	21	50	88.0622	23.2903	3.78108	50.2151	81.8991
INPP4A	chr2	9	78	76.4632	20.2348	3.77879	58.7335	88.734
COG5	chr7	9	53	250.309	66.2427	3.77866	67.1412	50.49
SNORA71B	chr20	6	17	45.6813	12.0913	3.77804	21.6006	23.597
KRTAP10-12	chr21	6	15	63.4614	16.7991	3.77767	8.88255	44.2159
URAD	chr13	6	3	35.6241	9.43035	3.7776	17.6247	23.7348
TTC7A	chr2	6	48	137.974	36.5298	3.77703	20.8608	111.223
FAM222A	chr12	6	21	45.5144	12.0567	3.77503	11.3298	23.9327
PLXNB2	chr22	6	50	578.495	153.355	3.77226	18.8124	101.511
KRTAP10-9	chr21	6	14	44.2479	11.7359	3.77031	11.7075	51.3952
NRN1L	chr16	6	14	40.5558	10.7608	3.76885	18.9641	24.9267
RNF152	chr18	6	34	51.3242	13.6242	3.76713	41.5978	57.7711
PIK3R1	chr5	6	66	143.062	37.9767	3.76709	41.4887	108.534
CLSTN3	chr12	6	22	55.0843	14.6269	3.76597	51.5037	30.7788
FLNA	chrX	9	40	1557.79	413.766	3.76491	69.3777	80.0905
EXD3	chr9	6	42	53.5388	14.2207	3.76485	5.70003	44.6346
SPATA5	chr4	6	41	48.4617	12.8741	3.76427	19.038	41.4753
LGALSL	chr2	6	35	68.1649	18.1096	3.76402	26.5191	42.6008
ZNF251	chr8	6	35	84.9115	22.5593	3.76393	11.8768	49.8966
S1PR5	chr19	9	44	49.7023	13.2107	3.76228	72.9844	68.2895
PTPRCAP	chr11	9	24	62.0728	16.5159	3.75837	79.0745	57.2941
PRR15	chr7	6	33	113.582	30.2249	3.75788	42.4494	110.353
DDX54	chr12	6	42	142.873	38.063	3.75359	15.6305	59.8323
SNX19	chr11	6	56	272.844	72.6988	3.75308	13.3704	109.863
NXPH4	chr12	6	52	73.6515	19.6499	3.74819	5.21034	62.212
SSBP3	chr1	6	48	155.945	41.6104	3.74774	27.2627	73.0399
ZNF41	chrX	6	52	46.1778	12.3235	3.74714	14.9511	47.5951
ADAMTS12	chr5	9	37	94.8483	25.3127	3.74707	80.3686	118.04
MTA2	chr11	6	23	292.818	78.1573	3.74652	13.6769	138.994
BARX1	chr9	9	18	43.4088	11.6	3.74213	68.8366	41.0977
ZNF592	chr15	6	37	157.771	42.1627	3.74195	19.1224	68.7203
AKR1E2	chr10	6	51	52.4641	14.0245	3.7409	17.783	46.9476
PITPNM2	chr12	6	41	51.7684	13.8403	3.7404	15.2833	49.6074
POU3F3	chr2	9	32	31.3239	8.38574	3.73537	69.4475	20.4522
VSTM4	chr10	6	73	94.2929	25.2551	3.73362	11.7251	60.6627
NKX2-1-AS1	chr14	6	7	36.9888	9.90959	3.73263	10.7768	13.5678
PRPF40B	chr12	6	29	69.1716	18.5365	3.73164	15.8949	42.8007
LIMD1	chr3	9	53	71.5614	19.182	3.73066	52.5527	87.2572
SPPL3	chr12	6	67	246.639	66.1529	3.72831	13.1664	121.248
FCF1	chr14	6	43	79.307	21.2723	3.72819	23.6299	52.8862
NIPBL	chr5	6	81	166.593	44.7019	3.72676	17.6299	84.1328
SPDYC	chr11	6	8	46.8187	12.5654	3.72601	11.9865	20.786
NRTN	chr19	9	24	33.4633	8.98386	3.72483	73.4938	32.8231
SMAD3	chr15	9	54	278.711	74.8311	3.72454	83.8292	99.2659
USF3	chr3	6	61	75.5247	20.2952	3.72131	24.6978	95.0766
CYP2S1	chr19	6	29	35.4058	9.51742	3.7201	9.52736	26.7016
HDLBP	chr2	15	89	790.037	212.371	3.72008	112.259	208.553
SVEP1	chr9	9	77	254.253	68.3651	3.71905	87.8845	238.321
ZNF160	chr19	6	88	90.6603	24.3776	3.719	8.84013	96.4016
ACTN4	chr19	9	30	1240.48	334.123	3.71265	70.8919	116.99
FEM1B	chr15	9	40	209.018	56.3057	3.71221	67.1451	46.94
UBAP2L	chr1	6	58	406.757	109.599	3.71133	18.1252	130.146
MAGI1	chr3	15	133	88.3313	23.8155	3.70899	107.166	123.862
MON2	chr12	6	52	192.265	51.8426	3.70863	11.9827	122.645
TSGA10IP	chr11	6	21	42.7429	11.5261	3.70835	9.41387	35.8002
ATG4D	chr19	6	27	92.2097	24.9099	3.70173	18.6567	62.277
ZER1	chr9	9	53	127.554	34.4677	3.70069	67.7328	79.2152
SENP3	chr17	9	46	130.005	35.1432	3.6993	54.3808	90.5666
RARG	chr12	9	46	87.639	23.6922	3.69906	64.235	87.6789
TCTN2	chr12	6	29	82.1884	22.221	3.69868	39.5824	83.5715
NHEJ1	chr2	6	22	82.1665	22.2262	3.69684	14.7618	65.8447
NEXN-AS1	chr1	6	21	32.6572	8.83756	3.69528	9.9156	25.7578
PLPPR3	chr19	6	14	50.9059	13.7773	3.6949	12.1192	54.1965
SEL1L	chr14	9	54	350.059	94.7438	3.6948	29.5164	155.879
MIR425	chr3	6	3	28.1289	7.61435	3.6942	6.50976	13.0342
KCNG2	chr18	9	26	45.1008	12.2176	3.69146	72.3062	50.7056
NPLOC4	chr17	6	28	450.625	122.149	3.68913	9.87463	77.0556
CEP89	chr19	6	68	93.7651	25.4382	3.686	4.70159	68.714
ADSSL1	chr14	6	44	82.5841	22.4114	3.68491	23.2396	59.8844
DIDO1	chr20	9	78	107.018	29.0539	3.68343	67.8616	56.8941
SCAI	chr9	6	54	57.5969	15.641	3.68244	16.4408	65.167
POU5F2	chr5	6	21	37.5263	10.1909	3.68234	7.19647	43.586
EPN3	chr17	6	35	38.0506	10.3372	3.68092	8.76397	46.786
DICER1	chr14	9	92	128.486	34.9203	3.6794	52.8405	129.539
ZNF785	chr16	6	38	63.3369	17.2213	3.67782	8.58458	46.9029
PLVAP	chr19	6	22	40.4487	11.0053	3.67539	7.90158	22.7003
TINAGL1	chr1	9	30	204.898	55.7563	3.67488	77.5664	205.419
FGFR1	chr8	9	109	179.012	48.7257	3.67388	35.2725	156.26
CPEB2	chr4	6	49	207.613	56.5233	3.67305	29.1735	122.03
NOC2L	chr1	6	41	171.081	46.5876	3.67224	11.3378	109.036
RHOBTB1	chr10	6	46	112.996	30.7932	3.66951	39.3946	122.123
FXYD7	chr19	9	24	35.7381	9.75036	3.66531	52.3152	26.0457
CARMIL1	chr6	6	52	90.4134	24.6752	3.66414	36.1996	85.9452
SYT8	chr11	6	21	40.5309	11.0626	3.66378	8.67574	44.8534
CDK16	chrX	9	48	177.447	48.4516	3.66235	62.2146	81.905
MBNL2	chr13	9	74	526.009	143.739	3.65948	75.9595	152.797
TBC1D25	chrX	6	42	94.2165	25.746	3.65946	7.73886	70.2388
MRPL45	chr17	6	37	569.029	155.507	3.65919	17.8344	54.3634
NUS1	chr6	6	54	260.063	71.1004	3.65769	9.35124	83.5803
CEP295NL	chr17	6	6	30.3464	8.30152	3.65553	16.5548	5.59908
MYOCD	chr17	6	28	57.7352	15.8003	3.65406	51.8042	57.6276
SPNS2	chr17	6	25	50.2545	13.755	3.65355	10.1329	32.5493
TKFC	chr11	6	29	77.4364	21.1988	3.65288	11.2713	71.813
RNF41	chr12	6	57	185.898	50.9006	3.65218	22.8206	69.2282
YBX2	chr17	9	24	47.5042	13.0072	3.65213	62.6664	20.4433
C5orf24	chr5	6	62	329.894	90.3307	3.65207	9.72873	141.571
CXorf67	chrX	6	15	32.283	8.8434	3.65052	13.0852	35.6607
CTDSPL2	chr15	6	54	159.612	43.7668	3.64688	17.8315	65.2369
MECR	chr1	6	30	133.892	36.7297	3.64532	12.1412	62.8643
FAM171A2	chr17	6	15	37.1331	10.1972	3.64151	15.9001	27.0977
LOC102723968	chr13	6	20	38.7795	10.6494	3.64146	21.1775	31.5363
Hs.660609	chr19	6	6	28.2921	7.77175	3.64037	16.232	19.1936
C17orf50	chr17	6	21	44.5888	12.2524	3.6392	11.5596	34.4844
ZNF585B	chr19	6	40	71.1153	19.5473	3.63811	25.2725	83.1856
WNT10A	chr2	6	34	40.1071	11.0274	3.63705	19.9619	27.3572
STEAP2	chr7	6	33	217.236	59.7493	3.63579	40.3451	83.9295
KSR1	chr17	6	63	60.189	16.5625	3.63406	30.7452	62.0253
GAB1	chr4	15	99	55.7067	15.3319	3.6334	69.1924	50.4971
PPP4R2	chr3	6	56	223.748	61.5931	3.63268	10.3574	153.179
SYTL1	chr1	6	27	32.9025	9.05815	3.63236	17.7914	24.4863
ARL17B	chr17	18	62	54.4804	15.0002	3.63197	14.7564	69.776
ANKRD42	chr11	6	23	39.688	10.9429	3.62684	14.2574	32.819
DHX57	chr2	6	51	57.7108	15.9187	3.62536	14.4703	60.6195
DPP7	chr9	6	57	314.048	86.6884	3.62273	11.8613	69.5844
GUCA2B	chr1	9	24	38.1602	10.5352	3.62218	68.3085	29.1963
TMOD3	chr15	9	53	195.865	54.0797	3.62179	66.5949	157.695
SCN4B	chr11	6	21	37.6793	10.4048	3.62132	15.5964	43.8333
USP33	chr1	6	56	272.673	75.3353	3.61946	13.9273	123.842
GPC3	chrX	9	31	57.1506	15.7901	3.61939	83.1802	58.318
ZNF383	chr19	6	21	76.0494	21.0223	3.61757	14.2295	50.8099
FOXD4L6	chr9	36	3	27.2123	7.5244	3.61654	19.9047	28.8297
TRIM16	chr17	9	42	81.3894	22.5154	3.61483	33.2158	84.941
FAM131B	chr7	6	44	60.3796	16.7033	3.61482	44.4079	62.6454
NFYC-AS1	chr1	6	13	57.2125	15.8348	3.61309	14.3302	42.9237
FUZ	chr19	6	28	82.9106	22.9524	3.61229	8.7628	59.9022
FAM126A	chr7	6	54	293.469	81.2737	3.61087	8.21953	146.937
WDR86	chr7	6	25	45.477	12.6065	3.60744	9.35649	37.2306
PTGDR2	chr11	9	32	43.3535	12.0254	3.60515	59.35	45.2462
RETREG3	chr17	6	28	253.936	70.4383	3.60508	14.9128	98.3652
GRAMD1A	chr19	6	28	221.175	61.3699	3.60397	21.0762	103.41
BNC2	chr9	6	75	196.865	54.6641	3.60136	42.2571	92.0391
BICD1	chr12	9	92	78.6756	21.8555	3.59981	56.6147	46.4028
PRSS33	chr16	6	34	36.617	10.1732	3.59936	18.2443	42.4778
FGFR1OP2	chr12	6	69	163.887	45.5402	3.59873	13.6943	81.6386
KRT7	chr12	9	32	646.928	179.789	3.59826	87.1652	133.569
PGAM2	chr7	9	24	35.534	9.8797	3.59667	72.4867	31.6389
CAMK2D	chr4	6	83	379.849	105.622	3.59632	25.9072	162.787
PARS2	chr1	6	27	90.1766	25.0747	3.59632	13.1938	22.0924
CAPRIN1	chr11	9	114	743.955	206.899	3.59573	59.5855	151.022
SLCO3A1	chr15	9	98	112.658	31.3399	3.59472	71.6463	81.12
ZFY	chrY	9	51	36.7512	10.2252	3.59418	89.8955	53.7318
TPRXL	chr3	6	27	33.3673	9.28621	3.59321	8.62265	32.4111
SETX	chr9	6	49	175.8	48.948	3.59157	16.6562	75.6739
EPB41L4A-AS2	chr5	6	28	48.0538	13.3823	3.59085	9.4674	43.1672
ANKRD13D	chr11	6	81	57.8855	16.1219	3.59048	17.1395	46.6554
SRMS	chr20	6	21	33.7151	9.39365	3.58913	11.0734	12.1207
NPW	chr16	6	16	56.8865	15.8557	3.58775	19.3084	98.1761
KRTAP10-10	chr21	6	25	50.3653	14.0426	3.5866	16.0733	35.9935
KRTAP4-7	chr17	6	27	33.0803	9.22669	3.58529	10.0055	40.3718
DUSP16	chr12	6	60	75.7456	21.1345	3.58398	16.0736	62.08
PLCG1	chr20	9	38	149.913	41.8382	3.58317	60.4576	88.2782
G3BP1	chr5	9	68	655.364	182.957	3.58206	55.191	194.051
LRRC41	chr1	6	50	315.697	88.1492	3.5814	15.6637	123.582
CLASP2	chr3	6	71	143.256	40.0142	3.58014	18.021	90.8461
SPIDR	chr8	6	46	148.19	41.4006	3.57941	6.0796	99.0534
NXPH3	chr17	6	35	51.578	14.4195	3.57696	10.5558	47.0193
SNORA22	chr7	6	3	43.6311	12.2003	3.57623	21.5218	34.0484
LNPEP	chr5	9	89	114.173	31.9298	3.57576	70.5796	109.809
FBXL3	chr13	6	34	378.673	105.963	3.57364	17.3944	116.807
LDLRAD3	chr11	6	24	138.659	38.824	3.57147	31.5786	77.0856
KMT2D	chr12	9	67	74.5025	20.8607	3.57142	72.6556	91.4739
SATB2	chr2	6	36	133.119	37.2835	3.57045	26.8204	87.1178
BAZ1B	chr7	9	55	252.377	70.7135	3.56901	56.3167	107.839
SERPINB9	chr6	9	51	49.674	13.9224	3.56793	53.6615	62.3972
CASD1	chr7	6	45	86.5583	24.2715	3.56625	11.8232	73.1933
CDK9	chr9	9	50	191.804	53.9124	3.5577	68.596	104.39
LINC00982	chr1	12	42	58.1312	16.3417	3.55723	33.3088	73.714
TBC1D3B	chr17	48	16	81.0571	22.7914	3.55648	23.7229	68.2186
MANEAL	chr1	6	44	35.7658	10.0568	3.55637	18.3123	43.723
NUPR2	chr7	6	6	61.9901	17.4309	3.55634	12.4718	14.5697
LINC02210	chr17	12	71	67.0825	18.8805	3.553	83.9405	111.556
SNTB1	chr8	9	53	217.522	61.2292	3.55259	77.1368	129.836
PIK3C2A	chr11	6	81	168.388	47.4197	3.55101	24.2933	144.119
GJD3	chr17	6	28	69.2967	19.5261	3.54893	19.9819	50.1189
PEAK3	chr19	6	8	40.06	11.3002	3.54508	10.7703	26.9503
PLCH2	chr1	6	40	45.8308	12.9291	3.54478	18.0641	40.0792
KIAA1549	chr7	6	47	42.0958	11.8765	3.54446	21.4259	35.1413
KCNS2	chr8	6	29	63.6684	17.9703	3.54297	40.3316	43.9216
TAF8	chr6	6	61	61.2489	17.2893	3.54258	7.42109	39.5518
BACH1	chr21	9	76	99.0022	27.948	3.54237	25.9766	167.137
NAV3	chr12	6	58	296.399	83.7287	3.54	32.1817	125.547
SPPL2C	chr17	6	18	47.1353	13.3332	3.5352	7.01986	51.3955
FBXL8	chr16	6	22	72.3817	20.4901	3.53252	10.5455	88.6347
ZFP28	chr19	6	42	49.5094	14.0179	3.53187	12.6455	31.0098
NT5E	chr6	9	57	956.746	270.925	3.5314	61.761	97.9229
SIAE	chr11	6	48	114.719	32.5255	3.52703	14.1181	131.981
TTLL5	chr14	6	68	72.615	20.5918	3.52641	20.5936	100.312
WNT6	chr2	6	52	49.5502	14.0561	3.52517	12.9221	51.1802
TMED7-TICAM2	chr5	6	6	163.358	46.3452	3.5248	7.75159	17.8804
SPRED2	chr2	6	44	254.643	72.2435	3.52479	17.971	117.161
USP31	chr16	6	58	93.3499	26.5044	3.52205	20.3659	49.9602
HMX1	chr4	9	32	45.3104	12.8655	3.52186	69.7723	40.662
REXO1	chr19	6	35	87.6056	24.8884	3.51994	13.1895	76.3971
TBL1XR1	chr3	6	93	408.565	116.155	3.51741	11.3536	156.732
MOSPD3	chr7	6	28	155.261	44.2079	3.51207	14.4054	50.5995
LOC101927770	chr20	6	14	33.1341	9.43878	3.51042	8.46098	26.2273
BCORL1	chrX	6	43	91.518	26.0724	3.51015	10.5579	75.0004
LOC100133091	chr7	6	9	67.1565	19.1372	3.50921	15.1776	54.0572
ANKRD13B	chr17	6	21	65.0862	18.5474	3.50917	17.2318	41.5167
TBC1D1	chr4	6	57	124.179	35.3889	3.50899	37.5074	98.7176
SEPT5-GP1BB	chr22	18	13	68.797	19.6135	3.50764	43.8487	65.6331
PPIL4	chr6	6	24	144.292	41.163	3.50539	11.3398	100.084
SALL1	chr16	9	25	31.0921	8.87022	3.50522	72.1723	29.3282
WFIKKN1	chr16	6	21	56.3846	16.0911	3.50408	12.6178	61.3971
SBF2	chr11	6	50	276.45	78.9168	3.50306	23.9706	130.852
KISS1R	chr19	6	21	45.3396	12.9457	3.50228	12.1594	32.2177
FOXA2	chr20	9	68	32.4785	9.27358	3.50226	69.6722	28.9677
KIAA1211L	chr2	6	39	32.6511	9.32643	3.50092	7.07149	29.954
PHF6	chrX	6	48	95.3031	27.2227	3.50087	19.2342	137.796
KIF27	chr9	18	57	41.4092	11.8306	3.50017	34.8881	44.2887
KIAA1211	chr4	6	57	41.8712	11.963	3.50004	8.28905	55.948
EXOC4	chr7	6	47	216.989	62.0245	3.49844	25.8517	132.399
TBC1D12	chr10	6	35	78.353	22.4143	3.49567	14.2743	93.9979
EFCAB14	chr1	6	73	316.056	90.415	3.49562	12.3035	104.029
SPPL2B	chr19	6	64	86.8667	24.8543	3.49503	24.3207	54.255
KIF1C	chr17	6	55	345.919	98.9806	3.49482	24.0517	127.855
KMT2A	chr11	9	131	109.464	31.3348	3.49336	65.4318	156.811
CD164L2	chr1	6	8	28.6535	8.20239	3.49332	5.52504	16.5385
KIF26A	chr14	6	23	30.9698	8.87177	3.49083	12.8346	28.4718
ARID2	chr12	6	54	84.9167	24.3344	3.48957	26.0588	62.7858
TMEM67	chr8	6	69	47.9838	13.7529	3.489	16.2507	77.7739
GIGYF2	chr2	6	68	135.371	38.8157	3.48753	13.9439	81.9569
CNOT6L	chr4	12	72	87.2491	25.0302	3.48575	40.5548	125.794
EEFSEC	chr3	6	21	90.6884	26.0191	3.48546	10.5079	82.788
TMEM179	chr14	12	24	40.3949	11.5973	3.48313	32.5754	39.9475
TMEM151A	chr11	6	45	50.6113	14.5327	3.48257	8.41411	43.8416
SEC23IP	chr10	9	53	282.437	81.1109	3.48211	58.5176	75.6463
DLX4	chr17	9	48	35.989	10.3355	3.48209	63.9376	31.2265
ZC3H13	chr13	6	46	150.43	43.2127	3.48116	11.0392	92.7236
BLOC1S3	chr19	6	22	94.7127	27.2075	3.48113	14.4785	76.642
KDM4C	chr9	6	62	72.2373	20.7607	3.47952	24.3389	72.9856
HGSNAT	chr8	6	84	226.854	65.209	3.47887	26.9089	156.216
ZXDB	chrX	6	23	134.604	38.7098	3.47727	19.0919	69.5741
PFN3	chr5	6	14	36.665	10.5527	3.47447	3.76817	44.8271
SNORD8	chr14	6	17	37.0636	10.6687	3.47404	17.9411	36.1083
UTP15	chr5	6	34	79.9314	23.0139	3.47318	22.7477	59.3275
KIAA2026	chr9	6	47	130.324	37.5454	3.47112	16.9592	93.24
TPCN2	chr11	6	55	76.3284	22.0132	3.46738	13.4383	77.0457
WWC1	chr5	6	78	46.1911	13.3294	3.46536	44.9872	45.097
MYO1B	chr2	6	62	874.171	252.512	3.4619	15.1245	163.672
TTC17	chr11	6	75	199.852	57.7379	3.46136	6.59727	97.3671
TIMM23B	chr10	6	10	302.608	87.4248	3.46136	8.03523	77.981
SSPO	chr7	12	16	50.0222	14.452	3.46127	16.0627	60.5879
CDH6	chr5	9	93	42.546	12.2932	3.46095	93.2497	74.0257
RASL10B	chr17	6	28	54.8957	15.8644	3.46031	19.9154	44.428
AMOTL1	chr11	6	60	140.497	40.603	3.46026	12.5061	153.44
NID1	chr1	9	39	299.686	86.6718	3.45771	72.8045	118.851
ARID1B	chr6	6	78	114.138	33.0148	3.45719	10.6919	88.3766
FAM92B	chr16	6	8	40.3407	11.672	3.45619	9.89929	26.5127
OTUD7A	chr15	6	52	35.7663	10.3513	3.45525	14.467	29.7553
HAGHL	chr16	6	37	74.1333	21.4564	3.45507	12.5136	44.2735
NRXN2	chr11	6	38	45.4992	13.1697	3.45483	24.8129	49.3471
ZFP1	chr16	6	47	56.7148	16.4211	3.45377	16.4335	93.994
TMEM239	chr20	6	26	43.027	12.459	3.45348	9.71629	31.6896
GRAMD1B	chr11	6	23	77.3506	22.3993	3.45326	63.3754	86.7498
FCHSD1	chr5	6	34	64.7412	18.7498	3.45289	19.8156	48.7938
SSC5D	chr19	6	29	64.6236	18.7203	3.45206	15.714	64.6152
CAMKK1	chr17	6	46	53.8162	15.5942	3.45105	26.0348	64.0615
GOPC	chr6	6	55	257.392	74.6116	3.44976	25.6562	73.5509
WFIKKN2	chr17	6	34	31.4499	9.12152	3.44787	19.5888	26.0109
IL17RC	chr3	6	75	76.8994	22.3044	3.44772	11.8955	82.781
CAMSAP3	chr19	6	34	32.5803	9.44992	3.44768	15.8886	36.4851
PCBP3	chr21	9	26	44.6898	12.963	3.4475	93	39.8759
MRVI1	chr11	6	43	145.401	42.1843	3.4468	28.8143	110.63
KRTCAP3	chr2	6	27	45.9267	13.3259	3.44644	22.3029	62.0397
SLC46A1	chr17	6	54	70.1454	20.3542	3.44623	23.6356	42.3141
RAD50	chr5	9	50	175.289	50.8677	3.44598	43.0794	82.9044
FXN	chr9	9	37	86.7406	25.1754	3.44545	55.6931	77.0346
HM13	chr20	6	74	314.761	91.3736	3.44478	6.03029	123.713
SLC27A4	chr9	6	21	111.418	32.3546	3.44366	17.0554	99.2896
THSD4	chr15	6	69	112.432	32.6627	3.44221	61.0439	168.377
PRRC2B	chr9	18	60	262.873	76.398	3.44084	77.1554	146.987
IL17C	chr16	6	15	60.6418	17.6495	3.4359	15.152	34.3486
ISL2	chr15	6	21	36.8946	10.7452	3.4336	8.69866	47.493
AQR	chr15	6	53	158.924	46.2884	3.43335	10.9381	111.293
MTSS1L	chr16	6	49	86.9932	25.3401	3.43302	16.5448	129.715
ZSCAN25	chr7	6	37	74.5352	21.7263	3.43064	19.059	49.907
CYTH2	chr19	15	55	132.916	38.7734	3.42804	85.2987	80.5066
FAM122A	chr9	6	38	152.038	44.3604	3.42734	17.2111	58.3209
RAB26	chr16	9	32	40.9907	11.9752	3.42295	52.8991	28.303
EDIL3	chr5	9	46	452.131	132.216	3.41963	104.398	230.921
KDM1B	chr6	6	34	58.8269	17.2146	3.41727	25.843	79.5597
SYDE2	chr1	6	27	47.7888	13.9854	3.41705	36.4753	72.2981
COX6A2	chr16	9	24	46.4205	13.5884	3.41619	41.7264	42.8519
MCL1	chr1	9	83	601.589	176.201	3.41421	46.6058	127.022
MPPED1	chr22	9	44	47.2023	13.8268	3.41382	50.4942	54.1288
ZNF121	chr19	6	24	90.8918	26.63	3.41314	16.1442	159.68
SNRNP200	chr2	9	42	276.762	81.1444	3.41073	40.9255	96.0745
SYNRG	chr17	6	79	99.9283	29.3053	3.40991	18.4086	85.9081
THRAP3	chr1	9	57	218.986	64.2237	3.40973	75.7808	112.265
ZBTB11-AS1	chr3	6	26	49.0542	14.3872	3.40957	13.6334	63.5029
MIR25	chr7	6	3	45.9912	13.4939	3.4083	10.5538	2.89393
ERAS	chrX	6	14	30.0321	8.81195	3.4081	13.8711	24.7653
CPA4	chr7	6	28	111.887	32.8334	3.40772	94.4838	111.002
PRDM15	chr21	6	55	47.3618	13.9043	3.40627	10.1403	54.0399
GOLM1	chr9	9	45	174.981	51.3835	3.40539	39.1866	122.665
MAPKAP1	chr9	6	63	268.695	78.9429	3.40366	10.2388	65.5407
GALR3	chr22	6	28	71.7745	21.088	3.40357	19.0682	80.9872
ALAS1	chr3	9	44	159.473	46.8637	3.40291	39.4038	118.495
FAM19A3	chr1	6	28	38.3036	11.258	3.40236	16.0792	67.4754
PIK3C3	chr18	9	67	178.936	52.5969	3.40202	45.1831	134.261
ELMO2	chr20	6	69	183.8	54.0492	3.4006	13.0587	113.708
PRR23B	chr3	6	8	26.6067	7.82773	3.39903	11.7693	23.1902
ALG12	chr22	6	22	96.4486	28.3767	3.39886	12.1783	53.76
ZNF528	chr19	6	28	43.6453	12.8412	3.39884	27.5461	50.6503
PRKAA1	chr5	9	59	241.482	71.0575	3.3984	66.8424	105.149
LOC100130744	chr5	6	13	35.288	10.3868	3.39738	15.4893	27.4821
KTN1-AS1	chr14	6	6	30.0982	8.86073	3.39681	12.5591	11.6615
FNDC3A	chr13	6	62	205.642	60.5484	3.39632	22.3296	121.092
NIPAL2	chr8	6	48	188.637	55.6076	3.3923	25.7346	118.262
ARHGEF25	chr12	6	43	68.1997	20.1049	3.39219	29.4833	64.6053
STAT5B	chr17	9	60	97.7257	28.8128	3.39174	62.2669	70.7171
SNORD94	chr2	6	3	60.596	17.869	3.39112	50.3441	39.8076
ZNF775	chr7	6	45	86.5719	25.5295	3.39105	5.89972	62.6826
IDH3A	chr15	9	51	191.698	56.5393	3.39053	48.3117	99.5469
PHF8	chrX	6	55	58.6838	17.3132	3.38954	21.827	77.2899
TMTC3	chr12	6	59	234.108	69.1118	3.38738	7.5871	109.3
NAA25	chr12	6	41	102.475	30.2686	3.38554	29.8596	74.5645
RAVER2	chr1	6	29	77.2051	22.806	3.3853	43.7087	103.038
LCE1E	chr1	6	46	44.832	13.2445	3.38494	22.4419	48.779
FAM149B1	chr10	6	37	147.067	43.4544	3.3844	16.7576	92.9234
ATXN3	chr14	9	87	94.3386	27.8847	3.38316	56.5309	116.063
TTC21B	chr2	6	28	42.1121	12.4499	3.38251	15.507	57.4311
ZBED3	chr5	6	28	75.1053	22.2193	3.38018	12.9574	46.7255
SMIM8	chr6	6	52	70.0163	20.7159	3.37984	23.0252	51.5203
GRTP1	chr13	6	35	50.2434	14.8713	3.37853	15.8454	61.2368
GPR135	chr14	9	64	38.9683	11.5385	3.37723	74.3779	41.7377
STRN	chr2	9	120	89.9936	26.6612	3.37546	61.506	116.313
TOM1L2	chr17	12	64	114.884	34.0358	3.3754	38.8152	80.1582
GLI4	chr8	6	35	56.7579	16.833	3.37182	15.7958	55.7261
SLC38A10	chr17	6	94	178.469	52.9781	3.36873	14.1861	109.113
CCDC149	chr4	6	48	64.1664	19.0531	3.36777	15.2221	44.2397
WNT9A	chr1	6	31	44.0178	13.0713	3.36751	8.76221	41.0959
POU3F1	chr1	9	38	37.1912	11.0488	3.36609	60.0189	35.1828
SMIM24	chr19	6	13	38.6221	11.4748	3.36581	16.4672	28.0882
DNMBP	chr10	6	29	172.005	51.1047	3.36573	31.535	111.135
TLR4	chr9	9	51	91.2281	27.1121	3.36484	66.2737	55.3477
TM9SF3	chr10	9	58	793.212	235.787	3.3641	51.9762	109.276
ERCC6L2	chr9	18	59	65.2087	19.3875	3.36343	30.7384	86.1504
CAPS	chr19	6	56	61.7319	18.3566	3.36294	18.4443	52.31
COL12A1	chr6	6	57	1978.61	588.678	3.3611	38.204	154.953
SLC9A8	chr20	6	28	74.655	22.2135	3.36079	17.7865	55.9367
ZNF414	chr19	6	34	74.1082	22.0528	3.36049	7.35857	69.6347
PGPEP1L	chr15	6	6	29.028	8.63892	3.36015	13.9936	12.2139
CTAG1B	chrX	15	40	41.4227	12.3283	3.35997	52.3473	57.9954
TNFSF13	chr17	9	53	52.3614	15.5852	3.3597	40.3109	54.2397
LINC01963	chr2	6	14	56.2964	16.7585	3.35927	19.4099	46.0736
GXYLT2	chr3	6	32	209.142	62.2613	3.3591	45.2152	94.7239
UBR2	chr6	6	51	172.479	51.3659	3.35785	14.5144	80.3109
NANOS1	chr10	6	42	53.0393	15.8103	3.35473	11.8563	53.4301
PLEKHB2	chr2	6	71	414.013	123.465	3.35329	13.0787	134.302
FAM19A5	chr22	6	29	98.1432	29.2678	3.35328	10.8134	87.326
HOXA7	chr7	9	42	69.8546	20.8395	3.35203	67.4491	70.3916
LINC00602	chr6	6	6	21.8875	6.53177	3.35093	18.6876	17.1325
CEP104	chr1	6	49	131.791	39.3335	3.35061	14.227	74.7503
AMN	chr14	9	35	50.2429	14.9955	3.35053	62.0327	34.1422
MAPK15	chr8	6	34	38.5435	11.5041	3.35041	6.31206	41.3647
SLC30A6	chr2	6	42	146.346	43.6911	3.34956	13.6045	108.164
TSPAN14	chr10	6	61	147.818	44.1463	3.34836	28.8604	93.5088
MOB3A	chr19	6	28	274.681	82.067	3.34704	11.34	64.155
TEX261	chr2	6	42	299.826	89.6318	3.34509	18.1229	112.826
AS3MT	chr10	6	21	57.0281	17.0523	3.34431	31.3692	74.7213
ACSL4	chrX	9	55	247.496	74.0161	3.34381	68.8918	124.242
SIN3B	chr19	6	37	125.961	37.6709	3.34371	15.4124	76.9383
ADAMTS7	chr15	9	55	108.167	32.3501	3.34365	69.3724	124.037
ADGRD2	chr9	6	28	39.7074	11.8763	3.34341	5.08407	34.9822
CARNMT1	chr9	6	34	89.4142	26.7522	3.34231	12.6784	110.862
SOX11	chr2	9	48	31.3654	9.385	3.34208	65.7175	38.7562
ERP44	chr9	6	50	305.287	91.372	3.34114	4.72141	155.73
PAPPA	chr9	6	99	728.968	218.328	3.33886	29.0216	113.279
HOXD9	chr2	9	32	49.9271	14.9603	3.33731	46.652	32.3525
KIAA0319L	chr1	6	63	134.722	40.3895	3.33556	19.1987	78.1017
CCNJL	chr5	6	31	39.0845	11.7208	3.33462	13.4622	21.7817
MESP1	chr15	6	41	55.2376	16.5673	3.33413	14.8093	32.5107
FAM199X	chrX	6	41	125.684	37.7022	3.33361	10.1312	58.2454
KDM5A	chr12	9	54	119.393	35.831	3.33211	61.603	71.4447
ZNF8	chr19	6	44	66.4326	19.9459	3.33065	8.79915	54.5069
GGT7	chr20	6	82	64.7395	19.4378	3.3306	10.247	87.0008
FFAR1	chr19	6	28	39.5396	11.8737	3.33003	19.6728	54.2837
EPS8L2	chr11	6	52	87.4803	26.2741	3.32953	9.7592	125.559
AKT2	chr19	9	80	166.872	50.1596	3.32682	74.8696	184.962
RSPO3	chr6	6	27	158.173	47.5966	3.3232	145.382	140.329
CCDC155	chr19	6	24	36.5147	10.9903	3.32244	18.1032	30.7106
TAF3	chr10	6	48	72.2784	21.7551	3.32237	12.8943	67.4818
PSG4	chr19	9	43	222.203	66.8826	3.32228	110.345	127.626
C4B	chr6	18	12	41.6224	12.5321	3.32128	30.0744	32.503
PEG10	chr7	6	41	185.872	55.992	3.31963	71.8141	180.547
BPIFB3	chr20	6	14	28.6905	8.64326	3.31941	16.2881	28.8956
UBA6	chr4	6	74	165.367	49.8497	3.31732	24.832	100.591
TMEM102	chr17	6	27	38.9392	11.7385	3.31721	17.5008	21.2296
FAM71E2	chr19	12	37	40.1716	12.1147	3.31594	55.7201	29.7198
XPO7	chr8	6	37	175.015	52.7831	3.31574	14.3358	83.4023
ANO10	chr3	6	22	322.012	97.1198	3.31562	14.096	57.2725
PLD3	chr19	9	46	398.262	120.125	3.3154	59.7556	138.858
ZNF451	chr6	6	85	124.592	37.6017	3.31348	17.2277	110.518
DMRTA1	chr9	6	21	36.0186	10.8709	3.3133	10.3828	24.1107
USP10	chr16	6	36	260.644	78.6886	3.31235	25.0258	72.9476
ZNF747	chr16	6	36	100.333	30.2941	3.31196	13.323	54.0555
APPL1	chr3	9	37	189.421	57.1932	3.31196	62.6925	121.69
H2BFM	chrX	6	15	43.9895	13.2901	3.30994	13.4849	35.5467
RREB1	chr6	9	106	83.1977	25.1391	3.30949	25.976	116.305
TAPBP	chr6	21	73	244.24	73.8056	3.30923	55.6117	140.54
HERC4	chr10	6	84	276.77	83.6507	3.30863	36.6237	138.74
HECTD4	chr12	12	96	64.9736	19.6431	3.30771	25.2395	115.512
MIR99B	chr19	6	3	54.2209	16.3964	3.30688	13.6571	5.83791
ANKRD24	chr19	6	47	40.0912	12.1261	3.30619	11.1008	58.834
C20orf181	chr20	6	22	45.5514	13.7838	3.3047	16.5194	24.7982
FBXO27	chr19	6	21	48.0841	14.5518	3.30434	16.1088	84.7689
ENTPD8	chr9	6	26	38.8074	11.7589	3.30025	14.8114	68.7182
LY6D	chr8	9	24	33.5354	10.1619	3.30012	70.704	29.4092
NADK2	chr5	6	35	154.607	46.8566	3.29958	21.0568	53.8108
DUSP9	chrX	9	24	44.9142	13.6155	3.29875	67.3219	52.8318
FKBP10	chr17	6	22	577.437	175.084	3.29806	24.2422	50.0385
KDM6B	chr17	6	50	72.722	22.0604	3.29649	12.0374	67.8137
PGAP1	chr2	6	63	49.2481	14.9456	3.29516	28.1608	63.141
JRK	chr8	6	80	69.9785	21.2456	3.29379	7.29256	62.695
VPS13B	chr8	6	90	89.7508	27.2502	3.29358	22.1309	95.3118
SNORA9	chr7	6	3	33.0414	10.034	3.29295	51.6656	15.7752
PSMD11	chr17	9	38	316.622	96.1528	3.2929	36.7719	113.548
RTN4RL2	chr11	6	32	75.2568	22.8812	3.28902	17.9899	142.812
HELT	chr4	6	8	32.3564	9.84315	3.2872	16.3444	33.6658
TAB3	chrX	6	56	82.0212	24.9543	3.28686	17.4508	127.2
PEAK1	chr15	6	41	400.959	122.008	3.28632	24.0694	132.194
RABGEF1	chr7	9	59	321.196	97.7638	3.28543	44.8304	88.363
ARHGAP42	chr11	12	34	39.2746	11.9575	3.2845	22.0275	42.0823
LIPT2	chr11	6	6	31.4287	9.57361	3.28285	7.27276	29.0809
TEAD3	chr6	6	22	210.736	64.1942	3.28279	10.4818	84.2607
GALR2	chr17	9	24	26.6931	8.13169	3.28261	72.8542	32.2667
NXPE3	chr3	6	43	85.4582	26.0458	3.28108	12.4202	48.6178
ADAT2	chr6	6	37	46.3641	14.1357	3.27993	13.2087	52.3321
INSM1	chr20	9	31	43.4882	13.2599	3.27968	67.9795	87.6766
HHIPL1	chr14	6	48	52.1625	15.9073	3.27916	14.5267	40.7837
PQLC2	chr1	6	48	75.6702	23.0833	3.27813	12.0676	59.7186
PANX1	chr11	9	42	230.357	70.2876	3.27734	66.3191	73.924
CALHM5	chr6	6	31	130.292	39.7586	3.27708	37.4833	47.6827
NACC1	chr19	6	43	131.686	40.1911	3.2765	15.7813	83.0232
UCN	chr2	9	30	47.6993	14.5587	3.27634	64.5698	53.463
VEGFA	chr6	9	80	374.012	114.175	3.27577	47.6717	166.848
SLC19A1	chr21	9	65	59.0198	18.0171	3.27577	42.4014	57.5949
ICE2	chr15	6	69	83.3895	25.4573	3.27566	15.2073	67.3528
NXNL1	chr19	6	21	50.2889	15.3536	3.27538	7.26062	50.8472
CD74	chr5	9	52	40.4534	12.3534	3.27468	125.753	45.7304
RPP30	chr10	9	57	120.817	36.8959	3.27453	12.4134	143.66
LINC00917	chr16	6	12	29.476	9.00443	3.2735	34.8737	42.7277
NFKB2	chr10	9	52	77.9606	23.8239	3.27237	67.8371	100.805
ADGRA3	chr4	6	66	79.1367	24.1843	3.27224	22.5881	100.068
STKLD1	chr9	6	28	39.7663	12.154	3.27187	19.4622	26.9586
BRAP	chr12	9	48	118.579	36.2465	3.27145	64.665	72.253
SKIV2L2	chr5	6	36	414.764	126.82	3.27048	21.2098	74.7932
DCAF16	chr4	6	36	132.627	40.5553	3.27028	14.9562	93.9154
TRUB1	chr10	6	49	116.681	35.6892	3.26937	11.5068	152.376
NALCN	chr13	6	35	40.929	12.5247	3.26787	45.3561	65.1272
CCDC177	chr14	15	30	46.7737	14.315	3.26747	88.4478	42.1594
NAA30	chr14	6	57	133.759	40.9381	3.26734	4.83895	121.369
COLEC11	chr2	6	40	51.244	15.6921	3.26559	6.6405	49.5971
TMEM125	chr1	6	21	36.8295	11.2782	3.26555	9.04346	29.6277
SNORA70	chrX	12	14	352.494	107.948	3.26539	58.8913	70.0203
SNX33	chr15	6	28	231.222	70.8312	3.26441	19.0154	67.5373
ATF2	chr2	9	51	213.927	65.6051	3.26082	60.4288	111.321
PRELP	chr1	9	45	84.3272	25.8613	3.26075	64.8767	59.4088
NSD1	chr5	9	65	107.064	32.8429	3.25988	64.2443	81.1324
CPD	chr17	9	61	328.131	100.662	3.25975	50.8161	114.318
STK17B	chr2	9	58	109.64	33.6431	3.25891	72.6763	108.609
SPAST	chr2	6	50	111.172	34.1471	3.25569	12.7252	112.041
LOC100130370	chr17	6	17	46.2289	14.2074	3.25385	19.305	54.7365
CLDN19	chr1	6	35	50.8507	15.6307	3.25326	10.3077	56.2079
LINC01123	chr2	12	6	34.0785	10.4817	3.25123	31.6115	16.0684
RBM12B	chr8	6	45	71.6159	22.0281	3.25112	18.6894	72.6102
NKG7	chr19	9	24	29.9488	9.21463	3.25013	67.7505	24.3806
LINC00336	chr6	6	8	28.5635	8.78874	3.25001	9.9211	17.6025
ADAMTS2	chr5	9	59	462.874	142.426	3.24993	77.6933	106.432
INTS14	chr15	6	59	158.204	48.6809	3.24981	14.4807	69.6231
HIST1H3B	chr6	9	30	29.5387	9.09096	3.24924	159.85	28.1658
CPPED1	chr16	6	42	170.009	52.3457	3.24782	34.5898	97.5974
MCPH1	chr8	6	58	64.5607	19.8822	3.24715	9.22023	64.1964
PLPPR2	chr19	6	36	208.171	64.1495	3.24508	14.9488	92.3783
KRTAP17-1	chr17	6	21	35.5538	10.9572	3.24479	9.2568	31.0118
ZNF417	chr19	6	29	58.3485	17.989	3.24356	16.6722	99.1011
GAGE1	chrX	27	44	32.5129	10.0268	3.24261	121.168	30.3284
TCF21	chr6	9	60	39.7947	12.273	3.24245	134.833	49.4458
RNF144B	chr6	6	42	67.0077	20.6679	3.24212	51.3009	61.7038
SLC9A7	chrX	6	48	179.424	55.3421	3.24208	36.625	108.7
SLC35F3	chr1	6	44	36.501	11.2593	3.24186	9.42688	73.7254
BRICD5	chr16	6	21	62.4743	19.2741	3.24136	9.97007	48.6742
EPG5	chr18	6	94	171.22	52.8364	3.24057	29.0945	128.916
IGFBP1	chr7	9	37	30.1095	9.29666	3.23874	62.8901	35.2757
RRM2B	chr8	6	27	238.659	73.7066	3.23797	17.5743	58.1833
PLBD2	chr12	6	25	262.081	80.943	3.23785	20.816	69.7437
USP25	chr21	9	58	202.773	62.6522	3.23648	35.374	145.593
GJD4	chr10	12	21	26.9549	8.33021	3.23581	27.522	27.2922
EGFL7	chr9	9	30	65.1601	20.1487	3.23397	65.6375	52.5013
CPXM2	chr10	6	35	83.4379	25.8012	3.23388	60.2526	75.2246
NKX6-1	chr4	9	24	31.0714	9.6081	3.23387	71.7788	35.0389
HIST2H2AC	chr1	6	20	277.752	85.8888	3.23386	31.8863	138.168
ZNF587B	chr19	6	8	115.827	35.8175	3.23381	16.2898	29.76
PIANP	chr12	6	34	45.3022	14.0261	3.22986	24.9762	38.2611
H6PD	chr1	9	70	81.2429	25.1686	3.22794	81.0131	80.7692
STT3B	chr3	6	37	655.953	203.213	3.22791	6.54261	141.458
CD276	chr15	6	63	216.854	67.1836	3.22778	9.28915	147.598
KBTBD6	chr13	6	34	94.8663	29.412	3.22542	11.014	54.9463
GPR6	chr6	9	31	32.2462	10.0105	3.22122	54.4777	37.3456
PATL1	chr11	6	49	335.065	104.025	3.221	10.1555	124.172
CRYBG3	chr3	6	14	115.797	35.9567	3.22047	26.5643	81.1959
FAM43B	chr1	6	27	102.956	31.9883	3.21854	8.3299	87.0675
SGPL1	chr10	9	46	152.518	47.3909	3.21831	67.7481	75.2844
VAX2	chr2	9	24	54.2821	16.87	3.21766	56.0349	43.9399
GLIS3	chr9	6	62	136.995	42.5899	3.21661	21.7314	95.815
LMO1	chr11	9	24	29.698	9.24225	3.21329	62.9299	25.7711
HIST2H2BF	chr1	18	14	61.188	19.062	3.20995	61.0952	53.7597
ZNF768	chr16	6	22	110.733	34.4975	3.20988	15.2236	88.5924
ANGPTL6	chr19	6	21	49.1365	15.3089	3.20966	13.1995	51.8096
MEGF11	chr15	6	35	35.1781	10.9613	3.2093	12.192	45.8496
WIPF1	chr2	9	65	153.677	47.8901	3.20896	45.774	101.761
DIS3	chr13	6	60	109.469	34.1323	3.20719	9.85809	101.905
NOP9	chr14	6	28	81.6342	25.4605	3.20631	8.62814	44.3511
LCN12	chr9	6	27	34.4418	10.7423	3.2062	8.60718	28.8083
ARHGEF28	chr5	9	88	48.2916	15.0628	3.20602	104.78	59.9421
FAM118A	chr22	6	35	59.1943	18.4642	3.20589	14.7351	61.7728
CRIP3	chr6	6	21	43.9435	13.7074	3.20581	15.3491	35.3773
ELP3	chr8	6	35	207.008	64.5885	3.20503	6.53644	87.0587
ADRA2C	chr4	9	34	126.537	39.4811	3.20499	124.389	127.324
ZBTB37	chr1	6	26	34.9401	10.9029	3.20465	10.4985	23.5565
VPS13A	chr9	6	110	93.8357	29.2842	3.20431	31.5467	88.7974
ZSCAN20	chr1	6	35	37.7979	11.7971	3.204	11.597	20.3134
PLA2R1	chr2	9	50	44.5477	13.9071	3.20324	71.2991	45.6697
AFF1	chr4	9	58	171.775	53.6658	3.20082	43.3273	138.663
DBNDD1	chr16	6	28	54.4027	16.9987	3.20041	10.5047	52.8654
NNT	chr5	9	66	202.633	63.3402	3.19912	51.4619	108.517
TMEM109	chr11	6	28	525.582	164.322	3.19848	28.76	134.3
PODNL1	chr19	6	28	124.993	39.1124	3.19574	37.3511	52.6511
PICALM	chr11	9	70	650.277	203.519	3.19517	52.7397	120.674
TOX4	chr14	6	53	219.183	68.6731	3.19169	6.23375	72.2698
TNXB	chr6	27	95	146.198	45.8169	3.19092	54.3314	182.733
CCDC93	chr2	6	60	133.114	41.7551	3.18796	16.1866	100.299
FXYD2	chr11	9	62	35.1796	11.0395	3.18669	56.0705	29.1425
DHX8	chr17	9	38	107.488	33.7437	3.18541	54.8657	45.6295
MMP14	chr14	9	48	606.041	190.282	3.18497	63.8019	85.9498
ACAP2	chr3	6	52	242.561	76.1725	3.18436	16.1232	114.115
NTN4	chr12	6	27	373.706	117.385	3.18358	118.649	121.008
HIST1H2BM	chr6	9	24	46.4045	14.5851	3.18165	127.891	68.5532
NUP188	chr9	6	44	135.789	42.7018	3.17994	13.3598	127.199
PRLH	chr2	9	24	34.9943	11.0064	3.17945	49.6738	31.5522
EPHA10	chr1	6	58	37.9242	11.9332	3.17804	24.3044	45.8805
ITGA7	chr12	9	32	78.4926	24.7121	3.17628	105.023	52.8937
ASMT	chrX	15	26	29.373	9.25084	3.17517	45.2471	26.3444
DDX39B	chr6	21	47	734.191	231.275	3.17454	38.3137	136.385
NRG2	chr5	9	62	32.0506	10.097	3.17427	63.2221	48.7458
XRN1	chr3	6	56	143.893	45.3573	3.17243	19.5822	89.332
PARP6	chr15	6	46	154.034	48.5678	3.17153	20.0075	124.043
NUTM2A	chr10	24	26	41.9622	13.2323	3.1712	9.90141	41.7281
APBA2	chr15	9	38	43.8804	13.8415	3.17021	91.065	36.2476
GPATCH8	chr17	6	30	125.128	39.4745	3.16985	14.4862	38.2567
LPCAT3	chr12	9	32	126.459	39.8984	3.16953	77.0158	92.3408
TSC2	chr16	9	40	143.859	45.3956	3.16902	59.458	84.1933
PER3	chr1	9	57	56.6737	17.8859	3.16862	48.6647	83.3362
ANKRD36	chr2	12	72	41.2667	13.0239	3.16852	70.5881	53.0169
PACSIN1	chr6	6	34	35.9657	11.3575	3.16668	14.9968	37.1459
PHF12	chr17	6	44	99.9487	31.5759	3.16535	16.2957	105.893
ELOVL5	chr6	9	53	721.482	227.934	3.16531	42.7491	151.333
RNF168	chr3	6	40	114.271	36.1117	3.16438	25.4832	113.302
RFT1	chr3	12	40	84.3506	26.658	3.16417	55.0527	74.2209
SCARF2	chr22	6	47	190.139	60.0917	3.16414	20.5293	164.471
SNORA50A	chr16	6	3	26.0029	8.22061	3.16314	32.9328	5.93691
MDN1	chr6	6	36	63.0612	19.9511	3.16079	30.1725	81.0347
RNU4ATAC	chr2	6	3	31.1598	9.85914	3.1605	22.2836	20.364
WDR74	chr11	6	56	231.383	73.2364	3.1594	23.1436	61.7175
SSBP2	chr5	9	68	171.173	54.1793	3.15938	56.3267	126.091
PRDM13	chr6	9	24	36.3826	11.5167	3.15911	64.6173	76.2797
RBM27	chr5	6	29	167.927	53.1592	3.15895	9.12759	73.7544
FAM27C	chr9	24	16	51.0327	16.1635	3.15727	21.8766	27.4923
MIR429	chr1	6	3	33.0525	10.4704	3.15676	23.8983	34.889
NOTCH2	chr1	9	71	608.527	192.849	3.15547	55.7046	137.664
GALNT5	chr2	6	55	156.997	49.7688	3.15453	41.9797	82.6441
MAP3K14-AS1	chr17	6	10	28.5369	9.05253	3.15236	12.9298	18.9973
KLF5	chr13	9	38	52.7501	16.7354	3.152	69.4259	48.8099
TBX5	chr12	9	54	46.1893	14.6604	3.15062	69.1097	60.2478
LHX3	chr9	9	52	35.3715	11.2289	3.15004	48.8607	40.6859
SLC35D3	chr6	6	15	27.8421	8.83925	3.14982	14.7594	26.7607
RTN4R	chr22	6	21	43.1443	13.7069	3.14763	15.3217	38.5065
USP7	chr16	9	53	311.568	99.0252	3.14635	57.7406	87.4119
TMEM190	chr19	6	21	44.9819	14.2987	3.14587	6.79848	34.2464
HAPLN3	chr15	6	21	143.943	45.7826	3.14407	63.486	81.8218
ZNF837	chr19	6	17	47.5742	15.1349	3.14333	13.1221	61.4303
IL17D	chr13	6	33	70.4995	22.4295	3.14317	10.7435	79.6604
SNORA16A	chr1	6	3	41.9343	13.3428	3.14285	23.0124	21.8257
GSC	chr14	6	27	72.7948	23.1673	3.14213	10.8892	43.9319
ARL13B	chr3	6	35	84.4939	26.8963	3.14146	16.1184	87.6648
LINC01565	chr3	9	30	32.0824	10.2153	3.14062	71.6982	27.5887
LPCAT4	chr15	6	52	109.002	34.7164	3.1398	35.1326	122.023
RNF2	chr1	9	30	63.7976	20.3246	3.13894	66.6597	80.2291
TET2	chr4	12	41	41.7021	13.2887	3.13817	40.2171	57.4909
ABL1	chr9	9	64	399.282	127.35	3.13531	56.2694	132.915
EIF5B	chr2	6	62	324.592	103.535	3.13509	12.1289	109.012
FAM118B	chr11	6	35	141.325	45.0817	3.13486	17.8048	76.8775
SLC39A7	chr6	21	30	237.568	75.7916	3.13449	40.8526	80.08
BST1	chr4	9	24	255.128	81.4721	3.13148	67.8508	50.5823
CYTH3	chr7	9	48	223.939	71.5543	3.12964	73.1078	102.388
UCK1	chr9	6	28	152.825	48.8391	3.12914	14.3314	75.7529
SNRK	chr3	6	61	135.554	43.3243	3.12882	10.3189	122.875
HPS4	chr22	6	79	71.2517	22.7732	3.12876	8.71096	58.4986
HOXB9	chr17	6	29	51.1539	16.3511	3.12847	52.7532	69.961
NTNG2	chr9	6	21	50.6041	16.1807	3.12743	14.1308	70.9262
FBXO28	chr1	6	63	271.177	86.7207	3.12701	8.90049	69.268
SLC35G3	chr17	6	15	37.9318	12.1372	3.12525	23.4273	37.8965
ADRA1D	chr20	9	32	39.8565	12.7564	3.12444	74.6195	48.2826
GNG12	chr1	6	36	1230.94	394.093	3.12347	17.2912	108.54
KIF26B	chr1	6	44	66.1372	21.175	3.12335	34.4342	73.9162
THADA	chr2	6	79	97.8261	31.3211	3.12333	12.6946	116.697
RIMBP3C	chr22	18	3	25.7696	8.25084	3.12327	30.2748	24.7591
NRSN2	chr20	6	28	186.087	59.6022	3.12214	11.2376	95.5884
MAGI3	chr1	6	49	43.2698	13.8607	3.12176	17.7357	48.5053
C2orf81	chr2	6	13	66.8673	21.4232	3.12125	6.17659	20.0715
SNORA40	chr11	6	3	26.2163	8.40056	3.12078	26.7244	29.6486
TMEM200B	chr1	6	21	113.747	36.4505	3.12058	6.10353	89.347
WDTC1	chr1	6	44	97.5277	31.2565	3.12024	16.4327	67.2997
TMEM184C	chr4	6	31	224.371	71.9257	3.11948	12.1362	102.358
ARHGAP5	chr14	9	52	115.85	37.1381	3.11944	49.1688	117.358
SPIRE2	chr16	6	42	37.627	12.0651	3.11866	8.77366	31.7539
GAL3ST3	chr11	6	36	32.7281	10.4946	3.11856	13.8469	29.665
RALGAPA2	chr20	6	76	38.0457	12.2002	3.11844	21.5016	43.5042
DNAJC11	chr1	6	35	139.981	44.8958	3.11792	15.6466	59.5753
MAML2	chr11	6	28	167.637	53.7801	3.11708	28.0689	107.738
CANX	chr5	12	71	1190.29	382.005	3.1159	61.0345	141.897
ZNF628	chr19	6	28	71.0031	22.7913	3.11535	7.19807	41.0122
IQCE	chr7	6	36	87.0235	27.9418	3.11446	19.3472	74.0163
BCL9L	chr11	6	28	163.944	52.6417	3.11434	11.1759	75.3385
LY86-AS1	chr6	6	32	26.2643	8.43602	3.11335	18.7344	26.6189
SFRP4	chr7	9	32	715.039	229.696	3.11299	109.593	150.628
TXNIP	chr1	9	40	1644.56	528.328	3.11276	74.1917	98.1019
ELANE	chr19	9	24	40.6926	13.0741	3.11245	66.5534	37.7737
ZNF761	chr19	12	20	70.8694	22.7791	3.11117	47.4171	38.0911
SHISA7	chr19	12	25	50.6458	16.2816	3.11062	85.4636	53.1769
RSPO4	chr20	6	21	34.8369	11.206	3.10876	19.3379	33.854
ERG28	chr14	9	46	156.948	50.4865	3.10871	31.9943	94.7479
SLC6A6	chr3	9	67	136.873	44.0425	3.10775	95.0863	182.872
PLK5	chr19	6	13	44.7879	14.4183	3.10632	9.69772	34.5581
UBE2H	chr7	9	85	279.659	90.0646	3.1051	61.3518	102.849
KRTAP5-11	chr11	6	8	40.7651	13.1286	3.10505	11.3691	29.0974
SLC16A8	chr22	9	24	39.8747	12.8496	3.10318	69.8861	35.761
PLAA	chr9	9	61	136.477	43.9889	3.10253	53.1014	104.228
PRAMEF8	chr1	18	14	34.9242	11.2568	3.10249	12.2217	40.1842
ATP11C	chrX	6	48	221.637	71.5259	3.0987	22.3074	99.9948
CYP26C1	chr10	6	8	36.1619	11.6712	3.0984	15.4929	29.334
OR51S1	chr11	6	8	27.1108	8.75195	3.09769	13.076	23.819
AP1G1	chr16	9	56	307.076	99.1351	3.09755	63.8823	60.16
C10orf95	chr10	6	22	33.5968	10.8509	3.09622	9.78758	22.0371
TCF7L1	chr2	9	24	107.571	34.7446	3.09604	49.9521	50.4391
ARHGEF15	chr17	6	36	45.7095	14.7712	3.0945	11.3124	35.5103
ERAP1	chr5	6	55	91.4699	29.5747	3.09285	39.311	91.3608
TEPP	chr16	6	33	32.0552	10.3659	3.09236	17.3504	38.2425
C2orf54	chr2	6	22	30.6479	9.9136	3.0915	6.54081	35.6137
CPSF7	chr11	6	26	141.367	45.7464	3.09023	18.0951	79.1444
LRP12	chr8	9	46	144.235	46.7144	3.08758	69.4256	94.5368
C19orf67	chr19	6	9	31.4066	10.172	3.08754	7.50716	32.7598
ATF7	chr12	9	52	81.4424	26.3827	3.08696	73.1904	90.2276
NUFIP1	chr13	9	52	89.9572	29.1416	3.0869	55.9623	63.12
ARSB	chr5	9	67	158.408	51.3173	3.08684	58.5964	100.794
DDX60L	chr4	6	29	91.6978	29.7062	3.08682	33.3941	86.0456
SNAPC3	chr9	9	53	142.705	46.2335	3.08662	59.1982	83.2309
RBBP8NL	chr20	6	21	43.5351	14.1086	3.08571	14.8554	41.5263
CTR9	chr11	6	28	335.758	108.814	3.08563	13.4541	75.2528
ZNF609	chr15	6	44	131.115	42.5437	3.0819	13.1224	55.6942
CALCOCO1	chr12	6	22	250.665	81.3551	3.08112	23.2611	45.1532
ANKHD1	chr5	6	89	133.374	43.2966	3.08048	13.4417	84.791
CD2AP	chr6	9	37	121.143	39.3358	3.07972	54.0683	130.062
TMEM129	chr4	6	28	145.578	47.2728	3.07952	10.2949	70.3932
DTX3L	chr3	6	27	124.417	40.4283	3.07749	22.5584	111.872
BIN3	chr8	9	43	99.3281	32.2869	3.07642	41.1462	56.3938
GJD2	chr15	9	24	34.393	11.1824	3.07562	51.0298	33.49
STAT3	chr17	9	64	589.654	191.731	3.07542	55.4605	85.6911
GGA2	chr16	6	90	88.3997	28.7468	3.07511	13.8809	64.6819
DLK2	chr6	6	43	49.722	16.1733	3.07432	14.9358	74.7094
ZNF626	chr19	12	59	110.128	35.8311	3.07352	43.7364	62.3524
CLDN5	chr22	9	30	33.4967	10.8999	3.07312	68.6056	52.491
TYROBP	chr19	9	24	36.1074	11.7504	3.07287	64.2457	20.5155
MARVELD3	chr16	6	63	30.1315	9.80796	3.07214	9.6011	31.9145
PRSS21	chr16	9	36	35.2197	11.4675	3.07125	56.8216	31.2471
PRKCSH	chr19	9	38	413.601	134.75	3.06939	59.6882	130.698
TMBIM1	chr2	9	30	563.581	183.808	3.06614	61.5195	107.552
TFDP2	chr3	9	58	100.874	32.9184	3.06436	60.9775	61.4468
CDK13	chr7	9	82	161.745	52.7961	3.06358	49.0497	86.7613
NAA35	chr9	6	42	199.582	65.1681	3.06257	12.0687	60.5335
NOG	chr17	6	21	70.46	23.0075	3.06248	42.3305	49.9255
CDX1	chr5	9	24	48.0964	15.7095	3.06161	61.6569	69.4829
SYNE1	chr6	6	81	90.4898	29.5573	3.0615	30.5642	133.209
TMEM262	chr11	6	5	49.2591	16.0915	3.06119	33.9667	33.2504
MEX3C	chr18	6	56	258.202	84.3672	3.06046	9.11603	124.815
LRRK1	chr15	6	50	83.0246	27.1345	3.05974	27.1436	73.4797
KCTD16	chr5	6	33	89.9761	29.407	3.05968	44.9195	80.8454
NIPA1	chr15	6	34	83.1326	27.1709	3.05962	41.1566	92.2484
MIER3	chr5	6	51	69.7036	22.7827	3.0595	8.67915	94.0482
KAT6B	chr10	9	79	83.4334	27.2948	3.05675	39.2946	115.587
ARHGAP11A	chr15	6	50	54.4934	17.8351	3.05541	56.537	72.8024
KLHDC7A	chr1	6	28	41.4248	13.5602	3.05487	18.3823	23.581
PCIF1	chr20	12	53	75.8778	24.8384	3.05485	53.3951	51.941
PACSIN3	chr11	6	25	82.1715	26.8993	3.05478	19.8493	76.9501
YME1L1	chr10	21	254	252.187	82.5965	3.05324	133.981	213.856
LRP6	chr12	9	45	107.199	35.1134	3.05294	68.7265	112.383
GIGYF1	chr7	6	41	57.5687	18.8586	3.05265	15.6846	32.5707
FARSA	chr19	9	32	190.245	62.331	3.05217	63.482	51.3088
KRT6A	chr12	18	35	31.9101	10.4549	3.05217	69.8778	41.7881
LEFTY1	chr1	9	24	35.3809	11.5941	3.05163	56.8241	29.4035
ZNF865	chr19	6	18	55.5607	18.2114	3.05087	11.1268	73.6751
USP15	chr12	6	60	118.252	38.7634	3.05062	23.8603	79.6926
AGO4	chr1	6	55	53.4215	17.5149	3.05006	11.7718	64.119
C5orf22	chr5	6	36	131.934	43.2572	3.04998	23.1482	87.1964
SPECC1	chr17	6	59	69.1966	22.688	3.04992	26.4185	80.2272
SBNO2	chr19	6	30	122.617	40.2044	3.04985	15.3757	123.798
ANP32A	chr15	15	54	209.644	68.7535	3.04921	51.5611	103.338
EXOSC2	chr9	9	40	117.651	38.5898	3.04875	60.6713	79.124
SMAD4	chr18	9	53	273.31	89.7059	3.04674	55.2694	145.928
FEV	chr2	9	24	36.1017	11.8499	3.04659	69.7196	31.6248
IL34	chr16	6	21	45.5348	14.9468	3.04645	36.8191	45.3822
PDZK1IP1	chr1	9	25	30.9527	10.1623	3.04583	56.4262	21.5148
VAMP2	chr17	9	46	102.718	33.7299	3.04531	58.9386	85.9632
SALL3	chr18	6	33	45.2654	14.864	3.04531	8.87335	131.479
SV2A	chr1	6	28	73.78	24.2446	3.04315	19.3395	63.1915
ZNF543	chr19	6	27	37.8478	12.4448	3.04125	11.5057	66.7669
PLCE1	chr10	9	54	56.6298	18.6266	3.04026	77.5405	84.8674
PTER	chr10	9	45	129.658	42.672	3.03848	60.0862	121.161
BSG	chr19	9	38	795.498	261.887	3.03756	61.2925	166.408
ZBTB46	chr20	6	41	38.3476	12.6316	3.03585	6.70162	51.3382
PIK3CA	chr3	9	43	106.795	35.1801	3.03565	44.1951	78.1684
UPF1	chr19	9	32	158.126	52.1047	3.03478	54.7451	81.5858
MMP2	chr16	9	32	1964.56	647.789	3.03271	44.8077	136.407
C20orf194	chr20	6	52	111.377	36.7274	3.03254	12.006	99.4726
KRTAP1-1	chr17	15	25	81.6356	26.9226	3.03224	67.47	106.584
KCNJ12	chr17	12	47	41.3568	13.6414	3.03172	91.3696	30.1643
LINC00266-1	chr20	6	13	25.1795	8.30636	3.03135	12.3722	21.2138
NRP2	chr2	15	171	75.9902	25.0704	3.03107	69.205	108.876
TRNAU1AP	chr1	6	61	80.7512	26.6428	3.03088	26.6837	79.5709
NTN5	chr19	6	37	33.9416	11.1993	3.0307	13.9072	28.8915
ZBTB26	chr9	6	34	47.5087	15.6778	3.03033	12.2187	56.2326
SLC35F5	chr2	6	40	442.388	146.001	3.03003	21.0328	142.113
DDX42	chr17	9	52	314.939	103.953	3.02962	56.9358	141.622
KDM5C	chrX	9	31	144.496	47.7069	3.02882	60.6991	76.4196
NFS1	chr20	9	53	95.4151	31.5195	3.02718	44.6019	103.667
NDNF	chr4	6	16	105.616	34.8994	3.02628	69.1388	68.3279
TSPEAR	chr21	6	41	28.7865	9.51329	3.02593	12.322	31.4416
TLK1	chr2	9	71	130.31	43.1016	3.02333	32.4017	154.257
ECH1	chr19	9	24	506.304	167.575	3.02136	65.2098	78.6873
TRIM62	chr1	6	55	52.3211	17.3313	3.01888	12.3481	45.0297
EXD2	chr14	6	42	147.846	48.9911	3.0178	11.6968	105.91
TMEM214	chr2	6	25	432.868	143.465	3.01723	24.7583	81.8642
BVES	chr6	6	44	141.965	47.0768	3.0156	27.568	93.7314
EAF1	chr3	6	33	113.957	37.7984	3.01486	9.92826	91.2056
ARRDC4	chr15	6	27	281.788	93.4724	3.01467	29.4025	86.3066
Hs.660687	chr5	6	12	22.7704	7.5588	3.01243	29.7006	21.845
GTPBP2	chr6	9	41	157.358	52.2506	3.0116	52.4573	93.5682
LHFPL4	chr3	6	29	35.2981	11.7216	3.01137	9.9203	26.6478
RSRC1	chr3	6	48	128.631	42.7262	3.01059	22.6723	86.8724
LINC00654	chr20	6	20	32.4589	10.7822	3.01042	28.9937	24.3157
TXNRD3NB	chr3	6	11	30.1598	10.0227	3.00916	8.55317	22.4183
SNX29	chr16	12	72	78.5779	26.114	3.00903	61.8852	99.5323
RAMP1	chr2	9	24	71.6939	23.8467	3.00645	50.1361	49.3542
SBK2	chr19	6	9	36.9896	12.3104	3.00473	22.1729	31.1231
NAA15	chr4	6	69	135.779	45.191	3.00455	31.798	123.449
TNFRSF8	chr1	9	32	36.3473	12.0986	3.00425	45.91	31.811
TRIM72	chr16	6	21	32.6046	10.8539	3.00394	12.5726	37.9854
FRS2	chr12	9	58	88.0451	29.3104	3.00389	66.4938	122.141
FAM57B	chr16	6	19	42.5272	14.163	3.00269	15.9777	41.5703
DRAXIN	chr1	6	47	32.3449	10.7741	3.00209	13.6326	37.8075
LRPPRC	chr2	6	57	280.678	93.5018	3.00184	19.3767	94.7606
PCP4L1	chr1	6	18	30.6909	10.2263	3.00117	11.7599	15.3686
PDLIM7	chr5	9	90	277.945	92.6588	2.99967	71.7171	168.509
ADGRG6	chr6	6	48	81.6853	27.2465	2.99801	70.4356	115.028
PROK2	chr3	6	15	24.3573	8.12563	2.99759	6.13886	19.6794
GPRC5B	chr16	9	46	78.7284	26.268	2.99712	109.214	77.8076
JAK3	chr19	9	59	40.0526	13.3682	2.99611	49.7719	48.5144
TRIP12	chr2	9	52	463.741	154.787	2.99599	49.4084	89.2089
N4BP3	chr5	6	22	28.9907	9.68119	2.99454	17.1344	23.2833
LMX1A	chr1	6	41	29.7221	9.92921	2.9934	7.71634	30.079
PPP4R3B	chr2	6	63	182.792	61.1176	2.99082	16.5333	116.859
BMP6	chr6	9	39	138.539	46.3256	2.99055	96.7159	153.803
GNAQ	chr9	9	65	387.244	129.495	2.99041	43.0635	106.276
LCA10	chrX	6	11	42.1769	14.1047	2.99028	13.6743	24.1834
ZDHHC9	chrX	6	50	337.299	112.805	2.99011	29.9484	109.645
SYCN	chr19	6	21	30.1553	10.091	2.98833	19.1981	32.2934
FGF13	chrX	9	46	32.3388	10.8272	2.9868	61.7772	40.0583
ZNF764	chr16	6	36	61.8521	20.7137	2.98605	11.2048	38.1933
AAAS	chr12	9	24	126.683	42.4273	2.98588	60.3707	51.3308
BLID	chr11	6	21	34.0784	11.4148	2.98546	54.5664	64.5596
RUFY3	chr4	6	92	101.359	33.9694	2.98384	14.5058	77.5911
JAK1	chr1	9	54	953.733	319.666	2.98353	54.34	129.301
LOC79999	chr17	12	20	29.451	9.87156	2.98342	16.2441	24.2163
PRCC	chr1	9	32	175.759	58.9366	2.98216	62.9622	54.9147
APOA1	chr11	15	35	31.4823	10.5586	2.98166	46.8248	37.655
MBD1	chr18	9	71	156.307	52.4244	2.98158	28.7941	114.017
FAM171B	chr2	6	47	152.278	51.0956	2.98025	34.4831	154.04
HES2	chr1	6	55	33.3207	11.1835	2.97947	11.434	48.4059
NABP2	chr12	6	28	231.867	77.8277	2.97924	14.1752	79.8975
FRY	chr13	9	44	51.1253	17.161	2.97916	59.0967	57.0339
STXBP1	chr9	9	44	224.501	75.361	2.97901	51.8711	147.872
ULK2	chr17	6	51	83.4031	28.0007	2.97861	15.3129	61.2761
PPIL2	chr22	9	94	64.8451	21.7758	2.97785	70.6184	77.0692
ABCC6	chr16	15	88	36.0818	12.119	2.97729	49.474	36.5749
RAB14	chr9	9	52	330.49	111.016	2.97695	58.4779	99.1873
RGMB	chr5	6	64	320.917	107.861	2.9753	58.1043	127.496
KLF7	chr2	9	62	160.077	53.8084	2.97495	40.3737	107.64
LINC00839	chr10	6	26	40.7948	13.7189	2.97361	14.236	50.0368
MAST2	chr1	6	46	114.923	38.6631	2.97242	15.8741	66.1505
KIF13A	chr6	9	70	128.752	43.3178	2.97226	73.5641	174.671
CCDC166	chr8	6	6	30.2897	10.1914	2.97208	11.5837	3.50585
PCNX1	chr14	6	71	190.784	64.2124	2.97114	23.3713	151.551
CDX2	chr13	9	30	28.8041	9.69635	2.97061	67.0866	33.876
TWF1	chr12	15	76	307.636	103.562	2.97055	27.2322	169.5
KRBOX4	chrX	6	35	83.4449	28.1074	2.96879	31.1667	51.052
TMTC4	chr13	6	53	65.8983	22.204	2.96786	30.0949	56.8488
VSTM2L	chr20	6	21	61.9049	20.8641	2.96705	7.34446	52.1513
C9orf40	chr9	6	35	121.678	41.0141	2.96674	4.92543	61.0058
LCN1	chr9	15	24	35.1242	11.8405	2.96644	62.4163	26.4783
TRIM5	chr11	6	52	138.303	46.6283	2.96608	19.3963	88.6575
PPP1R3F	chrX	6	54	66.8859	22.5566	2.96524	13.5118	71.5032
ST3GAL3	chr1	6	75	94.238	31.782	2.96514	23.8467	94.6018
PGD	chr1	9	38	542.082	182.859	2.96448	44.3856	107.146
RHOJ	chr14	6	69	120.019	40.4892	2.96424	31.2206	104.588
PI4K2A	chr10	6	44	250.74	84.6078	2.96355	10.0101	98.4537
NUDT10	chrX	6	40	31.5281	10.64	2.96317	7.38852	44.4533
FAM83H	chr8	6	34	67.2195	22.695	2.96186	9.85627	68.0256
CNNM2	chr10	6	72	43.5625	14.7092	2.96158	11.5319	40.7716
TOLLIP	chr11	9	51	106.226	35.8739	2.96111	44.4174	74.6733
PARP8	chr5	6	64	60.9911	20.6026	2.96036	21.2159	126.92
FZD9	chr7	9	24	43.0715	14.5617	2.95786	72.2746	57.0363
UBN2	chr7	6	54	51.9381	17.5612	2.95755	16.7352	68.4813
WAPL	chr10	6	54	192.5	65.1143	2.95633	11.5093	68.2026
IGFALS	chr16	9	24	39.0313	13.2027	2.95631	54.9983	40.275
WFDC1	chr16	9	24	31.6464	10.705	2.95624	55.7064	49.7695
MLLT1	chr19	9	43	191.233	64.6906	2.95611	77.0044	198.757
RAB40A	chrX	6	16	26.5528	8.9832	2.95583	18.9579	29.078
MANEA	chr6	6	85	72.9929	24.6971	2.95553	16.5289	93.8333
LOC650293	chr4	18	20	32.834	11.1104	2.95524	40.9984	43.5659
SLC2A5	chr1	9	52	83.5453	28.2778	2.95445	80.147	102.132
CLDN23	chr8	6	35	62.2585	21.0793	2.95353	6.68266	78.9744
ABCC9	chr12	9	74	56.48	19.1398	2.95091	88.1251	65.7593
FAM86C1	chr11	6	31	82.5291	27.9684	2.9508	13.4653	87.785
ARL8A	chr1	6	27	287.688	97.4959	2.95077	16.8442	141.315
LST1	chr6	18	90	31.025	10.5158	2.95031	10.147	28.6628
NEK6	chr9	6	52	260.851	88.4746	2.94832	13.8097	98.1737
GLYR1	chr16	6	51	160.617	54.4871	2.9478	11.2686	114.248
Hs.672024	chr3	6	8	36.4146	12.3535	2.94771	9.77274	27.0956
SPART	chr13	6	50	201.779	68.4784	2.94661	22.0009	135.098
DNAJC10	chr2	6	60	402.535	136.639	2.94597	15.2966	119.086
RAET1E-AS1	chr6	6	6	29.7915	10.1129	2.94591	15.6268	21.516
PA2G4	chr12	6	51	477.128	161.974	2.9457	17.5099	117.891
ODF3L2	chr19	6	27	43.9452	14.9219	2.94501	17.7408	34.166
NKX2-5	chr5	9	24	44.7925	15.2129	2.94436	71.6317	50.0074
TAOK1	chr17	6	69	359.522	122.112	2.94421	9.26742	113.362
PRDM5	chr4	9	38	37.1289	12.6144	2.94337	45.662	34.7916
PAX8	chr2	9	94	60.2295	20.4734	2.94184	39.2935	101.944
TNFRSF13C	chr22	6	21	51.7542	17.5968	2.94111	14.8642	45.2662
TNRC6C	chr17	6	82	35.6929	12.1384	2.94049	7.47828	40.3963
CADM4	chr19	6	47	39.8797	13.571	2.9386	20.6536	40.7318
PKN3	chr9	6	21	39.855	13.5664	2.93777	13.9454	40.7787
CHST8	chr19	9	30	37.6342	12.8119	2.93744	56.9046	30.209
EEF1A2	chr20	9	24	39.0425	13.2942	2.93682	64.437	38.5406
SLC9A3R2	chr16	9	24	83.6672	28.4931	2.9364	77.3269	115.152
CAMSAP1	chr9	6	68	98.3778	33.5172	2.93514	18.7714	104.086
TBC1D10C	chr11	6	21	35.7272	12.1729	2.93498	12.6474	48.4385
HDHD5-AS1	chr22	6	21	44.3074	15.0987	2.93452	22.7674	51.8879
THG1L	chr5	6	34	106.125	36.1652	2.93445	15.3757	52.3302
HRK	chr12	9	67	93.4897	31.8866	2.93194	69.9849	258.7
G6PD	chrX	6	40	494.984	168.84	2.93167	17.4874	136.066
TSPAN3	chr15	9	61	967.274	329.965	2.93144	56.2629	97.7344
KLHL33	chr14	6	12	33.3669	11.3864	2.9304	23.9027	42.7396
FBXW2	chr9	12	64	154.484	52.7245	2.93002	61.1066	100.87
HMGA2	chr12	9	100	63.9548	21.8358	2.9289	64.9081	114.059
DAPK1	chr9	9	38	85.1062	29.0654	2.92809	87.9415	100.93
OBP2B	chr9	9	31	31.7435	10.8434	2.92745	62.3681	36.0081
RHOBTB3	chr5	6	62	840.465	287.231	2.92609	26.6356	110.048
AZU1	chr19	9	24	28.5898	9.77606	2.92447	68.538	23.3502
SLC2A14	chr12	6	30	301.247	103.067	2.92283	23.014	94.5819
CLEC4G	chr19	6	19	28.3702	9.70807	2.92234	10.4523	20.5183
IPPK	chr9	6	29	67.2544	23.0224	2.92126	17.9535	49.7049
FKBP4	chr12	9	52	140.423	48.0787	2.92068	36.3012	94.2291
KLF1	chr19	9	24	36.0996	12.3632	2.91992	61.6021	41.7461
ERI3	chr1	6	57	155.64	53.3081	2.91962	5.83638	137.987
ACSF3	chr16	6	38	59.7438	20.4794	2.91727	9.98826	63.0751
CHRNG	chr2	9	24	32.1787	11.0349	2.91608	32.3099	31.7903
TLDC2	chr20	6	15	31.7946	10.9058	2.91538	8.42542	36.8045
SHANK2	chr11	6	74	34.4371	11.8124	2.91533	29.2195	71.1247
DEPTOR	chr8	6	35	621.868	213.338	2.91493	48.4771	87.087
GSE1	chr16	6	43	225.735	77.4444	2.91481	9.17052	107.219
TSPAN2	chr1	9	50	49.7269	17.0633	2.91426	103.985	73.4458
RDH13	chr19	6	45	65.2527	22.3928	2.91401	4.50454	69.0854
DHDDS	chr1	6	47	189.574	65.0574	2.91394	13.3683	87.4267
C10orf111	chr10	6	14	22.2246	7.62822	2.91348	16.7074	37.8674
RSPO1	chr1	6	15	30.8537	10.5936	2.91248	7.55884	35.634
HBA2	chr16	12	23	41.9525	14.4073	2.91189	6.01824	47.0318
ANP32C	chr4	9	30	34.6382	11.8966	2.91161	69.8969	81.7344
UBE2Z	chr17	6	72	654.124	224.668	2.91152	8.19471	140.172
C2orf68	chr2	6	59	79.9128	27.4473	2.91149	9.50001	54.4386
GRID1	chr10	6	35	32.0781	11.0189	2.91119	18.1809	41.1765
CFC1B	chr2	12	12	37.3714	12.8387	2.91084	12.3622	24.0718
DGKH	chr13	6	50	45.306	15.5658	2.91061	30.5956	59.5936
ZDHHC21	chr9	6	107	40.2234	13.8196	2.91061	15.1241	58.0361
TDRP	chr8	6	35	35.4503	12.1801	2.91052	23.2601	34.1539
GM2A	chr5	15	93	143.33	49.263	2.90948	76.9199	155.762
PM20D2	chr6	6	35	41.1205	14.1338	2.90937	27.1123	42.4202
NEK9	chr14	6	43	208.44	71.672	2.90825	10.1262	124.061
PARVA	chr11	9	80	709.126	243.908	2.90735	75.5074	99.4575
TMEM185B	chr2	6	46	191.594	65.9196	2.90648	19.1961	79.8815
TNFAIP8L3	chr15	6	24	86.3404	29.7109	2.90602	14.2468	103.092
TMEM41A	chr3	6	28	183.021	62.9817	2.90593	19.5467	69.6676
PPP6R3	chr11	6	48	218.4	75.1636	2.90566	6.84271	104.207
COL22A1	chr8	6	29	37.793	13.0097	2.905	18.5982	48.7885
TLCD2	chr17	6	25	79.0383	27.208	2.90497	17.9943	67.7247
MAPKAPK2	chr1	9	54	193.124	66.4869	2.90469	44.4318	114.979
SETD7	chr4	6	34	481.565	165.852	2.90359	10.5732	174.625
SNORD15A	chr11	6	8	27.3196	9.4107	2.90304	30.7614	22.6532
ZNF264	chr19	9	38	101.715	35.0398	2.90285	56.9963	69.8527
NCOA2	chr8	9	51	71.1515	24.5298	2.90062	30.2321	136.61
RAB21	chr12	6	43	359.146	123.827	2.90038	15.4425	93.5375
HNRNPL	chr19	9	47	376.174	129.746	2.89931	68.966	66.5458
KIF19	chr17	6	33	33.3608	11.5083	2.89885	7.56828	32.7291
C2CD4A	chr15	6	21	26.5518	9.15978	2.89874	13.8215	29.3629
MIR134	chr14	6	3	35.2164	12.1493	2.89865	30.7254	16.3775
SPRR2G	chr1	6	21	31.7594	10.9591	2.89799	11.2391	44.2661
DCUN1D2	chr13	6	36	66.0505	22.7938	2.89775	16.1191	65.4511
MYORG	chr9	6	28	33.7028	11.6309	2.89768	19.8876	38.4421
NCOA3	chr20	9	81	179.916	62.0913	2.89761	64.0494	103.268
FEZF2	chr3	6	30	30.9542	10.6834	2.89741	9.43189	50.414
NANOS2	chr19	6	15	29.1413	10.0598	2.89679	14.3406	23.7779
KLHL28	chr14	6	42	144.337	49.8431	2.89583	22.1733	88.2164
PREPL	chr2	6	63	247.659	85.5245	2.89576	20.4929	100.973
PCGF3	chr4	9	65	85.6698	29.5856	2.89566	33.9555	92.4062
ADGRB2	chr1	9	24	44.0099	15.2056	2.89432	57.5664	44.4094
DENND5B	chr12	6	62	71.5812	24.7449	2.89277	18.2986	86.4518
ULBP3	chr6	6	21	35.2244	12.177	2.89269	29.5509	53.7941
DEFB132	chr20	6	24	23.0669	7.97424	2.89268	13.0785	28.4171
FAM201B	chr2	6	8	70.225	24.2821	2.89205	13.3293	45.9107
SLC16A13	chr17	6	14	31.2793	10.8176	2.89151	12.5705	26.9048
WHRN	chr9	6	36	44.9786	15.559	2.89085	11.7486	53.2827
TMEM92	chr17	6	34	36.2304	12.5375	2.88976	13.2237	39.7587
GPR152	chr11	6	8	26.6758	9.23233	2.88939	6.7678	31.557
SNX9	chr6	6	34	573.046	198.343	2.88917	34.6604	92.0525
H1FX-AS1	chr3	6	15	34.9427	12.0972	2.88849	4.94841	29.8331
ZNF346	chr5	6	47	55.2643	19.1364	2.88792	7.24251	74.6843
SNORA60	chr20	6	3	21.0785	7.30042	2.88729	19.8531	12.9316
BARHL1	chr9	6	27	35.6196	12.3389	2.88677	10.5434	67.7393
PARD6B	chr20	6	37	23.3042	8.07364	2.88646	24.5795	27.6319
EDEM3	chr1	6	48	229.867	79.6489	2.886	16.599	78.5544
SLC16A7	chr12	9	64	102.871	35.6473	2.8858	64.187	84.8642
OSBPL2	chr20	6	50	160.03	55.4831	2.88431	19.522	89.0109
EP400	chr12	6	63	122.287	42.3982	2.88425	17.4158	97.7582
PSMD3	chr17	9	30	318.474	110.471	2.88288	64.5636	84.5244
FOXO1	chr13	9	45	121.257	42.0822	2.88143	63.0118	86.4071
HNRNPUL2	chr11	6	66	264.125	91.6886	2.88068	11.694	105.331
ENDOV	chr17	6	42	57.58	19.9888	2.88061	16.2783	41.5035
IFT140	chr16	6	36	57.0793	19.8157	2.88051	10.3252	44.1562
C10orf88	chr10	6	29	98.4065	34.1728	2.87968	16.827	40.4187
CASK	chrX	9	65	156.841	54.4726	2.87927	43.5859	95.0007
DYRK1B	chr19	9	38	58.9986	20.4909	2.87926	68.8703	62.499
TTC36	chr11	6	13	36.7658	12.7699	2.87909	16.5467	29.4001
MIR27A	chr19	6	3	27.236	9.46266	2.87827	54.9811	12.0024
ZNF776	chr19	6	40	54.5786	18.9681	2.87738	11.2006	80.9399
PRKAR1B	chr7	6	42	72.6897	25.2646	2.87714	14.7896	80.2876
PPP1R12C	chr19	6	35	143.011	49.7099	2.87691	14.9884	83.6083
PPP1R32	chr11	6	21	39.0896	13.5954	2.8752	9.91127	40.4711
SOCS5	chr2	6	64	495.13	172.212	2.87512	7.61597	98.9914
QRICH1	chr3	6	47	264.68	92.0874	2.87423	9.78618	125.717
ITGA6	chr2	9	47	55.3011	19.2452	2.8735	78.0108	94.8961
IGLL1	chr22	9	53	33.7831	11.7578	2.87326	65.5469	27.5243
PPARGC1B	chr5	6	54	30.9349	10.768	2.87286	11.4403	38.3817
MIXL1	chr1	6	21	25.7669	8.97137	2.87213	15.1281	14.3129
DNAJB4	chr1	9	44	403.803	140.614	2.87172	67.8093	118.706
C7orf61	chr7	6	21	41.7486	14.5383	2.87163	13.8009	48.5877
EPHA4	chr2	9	64	86.4658	30.1147	2.87121	85.5896	78.3512
CCDC69	chr5	6	38	52.6784	18.3554	2.86992	56.8458	56.8613
PSD3	chr8	12	71	169.216	58.9636	2.86984	48.3526	91.6669
DCAF8	chr1	9	85	78.6787	27.4273	2.86863	50.0441	145.208
FAM107A	chr3	9	44	32.7353	11.4121	2.86846	71.233	57.2554
PPP1R16B	chr20	6	43	27.1661	9.47151	2.8682	5.97476	22.9601
GTF2A1	chr14	9	47	126.7	44.179	2.86787	70.6807	168.114
XKR4	chr8	6	21	25.5758	8.92051	2.86707	20.7497	22.6178
FAM49B	chr8	6	54	75.1939	26.2275	2.86699	27.154	87.2752
FUT10	chr8	6	47	48.0043	16.7468	2.86647	16.3998	45.4656
FLNB	chr3	9	38	681.241	237.682	2.86618	71.5474	104.96
ANKRD50	chr4	6	41	205.096	71.5728	2.86556	28.6618	107.385
MTHFD1L	chr6	6	52	407.645	142.269	2.86532	21.0389	152.956
RAET1G	chr6	6	13	68.5882	23.9409	2.86489	6.42591	41.6908
NCDN	chr1	6	51	102.096	35.6483	2.86399	16.087	75.5534
ACBD4	chr17	6	28	49.1069	17.1547	2.8626	14.8059	28.1526
MED24	chr17	6	36	180.282	62.9987	2.86168	10.5402	87.9808
VWA2	chr10	6	13	22.8202	7.97631	2.861	5.90182	40.4096
MED15	chr22	9	32	173.076	60.5276	2.85946	58.4466	85.7757
CSGALNACT2	chr10	6	43	322.311	112.728	2.85919	17.7283	113.771
XKR7	chr20	6	12	31.4595	11.0055	2.85851	12.2543	33.5398
RXFP3	chr5	9	24	27.1753	9.50844	2.85802	72.6021	30.6926
SOHLH1	chr9	6	21	35.1228	12.2912	2.85756	13.0439	50.8864
LSMEM2	chr3	6	21	30.2312	10.5797	2.85748	16.7111	35.3633
TADA1	chr1	6	34	90.4314	31.648	2.85741	14.566	61.608
LIG3	chr17	9	79	64.4227	22.5567	2.85604	56.7457	85.0141
KANK3	chr19	6	31	34.8536	12.2084	2.8549	15.7773	45.3833
BMP2K	chr4	6	88	79.9357	28.0012	2.85472	49.8075	69.6681
PATJ	chr1	9	108	36.202	12.687	2.85348	75.5502	46.3251
RANBP2	chr2	9	60	160.918	56.4519	2.85053	41.6886	104.806
SAPCD1	chr6	12	15	41.291	14.4877	2.85007	15.5057	28.7061
DDX41	chr5	9	24	454.715	159.557	2.84986	64.1673	46.8062
TSTD1	chr1	6	19	41.2629	14.4835	2.84897	28.4685	56.5368
GPR157	chr1	6	35	50.2938	17.654	2.84886	15.6251	94.5147
BCL7B	chr7	9	36	190.41	66.8512	2.84827	59.2725	77.7836
HSH2D	chr19	6	21	24.8066	8.71034	2.84795	14.012	32.3782
ACTRT2	chr1	6	24	28.3499	9.95471	2.84788	5.18073	30.0392
SLC44A2	chr19	6	34	585.777	205.707	2.84762	23.7373	134.441
SLC8A2	chr19	6	28	26.7411	9.39129	2.84743	20.8653	33.7832
SCARF1	chr17	9	39	30.6036	10.7513	2.84651	63.6475	34.4977
ARHGEF1	chr19	9	49	89.3469	31.3935	2.84603	53.0401	58.962
PRR14L	chr22	6	40	108.238	38.0321	2.84597	19.201	154.26
HEATR5A	chr14	6	24	247.728	87.06	2.84549	30.8406	98.8082
KIDINS220	chr2	6	72	285.464	100.386	2.84366	23.0678	138.23
WNT3A	chr1	6	14	24.2041	8.51312	2.84315	14.8393	27.8788
KCNC3	chr19	9	38	36.0051	12.6656	2.84274	57.6228	52.9047
ATL2	chr2	6	41	135.118	47.5315	2.84271	14.5183	88.2511
FAM20A	chr17	6	48	108.461	38.1632	2.84202	52.0555	75.0365
ATG2B	chr14	12	43	102.879	36.2119	2.84104	36.4082	65.5149
PCMTD2	chr20	6	41	177.056	62.3459	2.8399	16.6512	109.227
SNORA37	chr18	6	10	30.5617	10.7626	2.83961	13.5321	22.344
JRKL	chr11	9	31	112.519	39.6348	2.83889	54.7092	77.8794
OTX2	chr14	6	42	25.3227	8.92175	2.83831	14.0426	30.6976
FAM208A	chr3	6	43	120.561	42.4897	2.83741	7.95202	86.659
ALDH1L2	chr12	6	41	401.657	141.57	2.83717	38.4509	106.927
DPP9	chr19	6	41	159.212	56.1227	2.83686	7.39989	151.373
LPAR5	chr12	6	28	28.7749	10.1577	2.83281	15.8381	44.5407
USP46	chr4	6	56	96.679	34.136	2.83217	11.2181	84.3805
MTF2	chr1	9	56	78.8997	27.8669	2.8313	45.1149	71.809
ZNF229	chr19	6	28	34.7237	12.27	2.82997	44.2271	43.3056
GNG8	chr19	6	21	41.3426	14.6113	2.82949	14.2541	38.7027
CYLD	chr16	6	82	93.3303	32.9861	2.82938	34.0281	88.1525
PSPC1	chr13	6	61	125.549	44.417	2.82659	14.3586	90.3443
KLHL35	chr11	6	43	59.9863	21.2224	2.82655	10.5344	88.5059
NAGA	chr22	9	39	121.669	43.0487	2.82631	49.5166	56.709
SLC5A10	chr17	6	45	34.4696	12.1963	2.82622	13.0691	47.7806
CREBBP	chr16	9	64	177.701	62.902	2.82504	45.6065	126.889
PARP16	chr15	6	22	86.706	30.7095	2.82343	15.9638	32.4262
GGN	chr19	6	28	37.8069	13.3934	2.8228	9.44231	31.3443
XPO6	chr16	6	36	545.922	193.448	2.82206	20.1433	96.9122
SMPD1	chr11	9	48	232.809	82.5221	2.82117	58.3825	96.9567
USP28	chr11	6	35	81.2567	28.8033	2.82109	14.287	53.5631
CLPB	chr11	6	29	84.3068	29.8901	2.82056	13.0899	71.1171
ZC3H6	chr2	6	34	58.8075	20.8537	2.82001	21.1149	34.1563
FMR1NB	chrX	6	21	23.8059	8.44193	2.81996	14.9493	38.3717
ATG9B	chr7	6	37	30.2327	10.7212	2.81991	7.81138	39.353
CWC22	chr2	6	24	84.1544	29.8521	2.81905	14.8185	83.0306
SCT	chr11	9	24	34.4025	12.2046	2.81882	70.1443	33.3697
LINGO4	chr1	6	14	35.5961	12.6328	2.81776	10.4336	29.2484
RBP5	chr12	6	21	36.7443	13.0426	2.81726	27.393	51.3227
LOC100505549	chr18	6	17	31.3794	11.1387	2.81716	22.8615	38.1464
PEX26	chr22	6	39	108.752	38.6171	2.81616	16.7456	86.526
PPM1H	chr12	6	42	31.2762	11.1089	2.81543	8.70275	38.477
FCHSD2	chr11	6	35	156.7	55.66	2.81531	14.4653	79.1406
GNG13	chr16	9	24	35.6878	12.6764	2.8153	69.4806	58.4942
ADAM10	chr15	9	46	643.55	228.611	2.81504	43.2273	138.376
KRT33A	chr17	9	30	35.4927	12.6098	2.81469	76.0143	58.9322
STARD3	chr17	9	30	95.2828	33.8582	2.81417	58.8904	71.5204
SLC22A31	chr16	6	13	44.0959	15.6695	2.81412	20.0484	53.9809
FBXO44	chr1	6	38	43.6994	15.5326	2.8134	15.647	37.873
CCDC80	chr3	6	49	2296.86	816.452	2.81322	22.9829	107.222
DCAF12L2	chrX	6	20	28.3719	10.0866	2.81283	16.3873	31.8766
ANXA11	chr10	9	65	624.646	222.162	2.81167	43.4864	135.466
MYBBP1A	chr17	9	31	109.255	38.8724	2.81059	50.1582	62.2183
EXOC2	chr6	6	35	131.738	46.877	2.8103	10.0499	53.3324
NKX2-3	chr10	6	21	29.9556	10.6622	2.80951	8.07347	28.3477
LMOD1	chr1	9	32	106.198	37.8016	2.80935	68.88	87.6924
PRPF38A	chr1	6	46	126.003	44.8525	2.80928	6.56966	54.0432
TMEM121	chr14	6	29	71.9776	25.6304	2.80829	13.7583	108.187
ABCC1	chr16	9	38	248.992	88.672	2.80802	39.1366	99.4765
CFAP73	chr12	12	20	50.0254	17.8165	2.80781	54.3029	51.04
MRGPRE	chr11	6	12	41.8153	14.8965	2.80704	13.0199	16.9004
SLC35E1	chr19	6	74	365.281	130.185	2.80585	10.4519	90.8278
SYNGR3	chr16	9	24	29.4914	10.5116	2.8056	70.8052	28.6997
FGF8	chr10	9	30	24.7923	8.83971	2.80465	70.111	31.9169
HLA-DPA1	chr6	18	44	73.7573	26.3055	2.80387	87.375	86.1107
USP32	chr17	6	67	136.571	48.7191	2.80324	10.8037	106.022
IPP	chr1	9	55	77.9804	27.8222	2.80281	49.1649	73.3006
TXLNG	chrX	6	50	87.4608	31.2054	2.80274	36.8598	79.6409
FARP1	chr13	9	89	284.407	101.48	2.8026	58.6874	120.099
CLDN12	chr7	6	31	224.265	80.0417	2.80185	16.2176	92.1249
ATP2B1	chr12	9	54	370.621	132.323	2.80088	48.2254	107.395
BMF	chr15	6	43	35.7578	12.7671	2.80079	11.3409	34.9716
C11orf21	chr11	6	30	26.0107	9.2891	2.80013	12.805	33.2535
FAM168B	chr2	6	29	425.085	151.826	2.79982	5.44426	79.85
LSM12	chr17	12	47	318.212	113.665	2.79955	13.2661	69.8402
LY6H	chr8	9	40	35.3568	12.6336	2.79862	61.3096	63.7176
BAHCC1	chr17	6	37	60.547	21.6407	2.79783	14.5663	56.5139
CCNJ	chr10	6	36	42.9645	15.3568	2.79774	16.126	58.8499
HS3ST4	chr16	6	21	34.7303	12.4146	2.79753	17.7591	29.2656
MPDU1	chr17	9	43	198.733	71.041	2.79744	57.7994	93.0929
HSPA13	chr21	9	47	295.682	105.701	2.79734	37.3057	109.375
CARD8	chr19	6	55	51.9538	18.5769	2.79669	16.1142	62.4065
MAP7D3	chrX	6	49	80.0652	28.6335	2.79621	20.8624	59.8797
ENTPD6	chr20	9	45	134.887	48.2397	2.79618	36.0228	90.9052
ARC	chr8	6	22	55.9015	19.9927	2.7961	15.2236	74.55
[truncated: 17,289 more rows]
