# Supplementary material for: Sex-Specific Transcriptome Differences in Human Adipose Mesenchymal Stem Cells
Source: Genes (Basel). 2020 Aug 8;11(8):909. doi: 10.3390/genes11080909 (PMC7464371; doi:10.3390/genes11080909)
Supplement: Supplementary file 1 [file genes-11-00909-s001.zip › Supplementary materials/S3 Table.xlsx]

## Sheet: OVER
S3 Table. ShinyGo enrichment analysis of genes differentially expressed in hASC Male vs Female
Over-expressed genes
Enrichment FDR	Genes in list	Total genes	Functional Category	Genes
1.3E-03	14	239	Cell-matrix adhesion	ITGB3 TRPM7 ITGB8 LRP1 BCAS3 SNED1 SMAD3 ONECUT1 CSF1 NF1 LDB1 ITGA8 PTPRJ NF2
1.3E-03	17	358	Cell-substrate adhesion	ITGB3 MELTF TRPM7 ITGB8 LRP1 BCAS3 SNED1 SMAD3 ONECUT1 CSF1 NF1 LDB1 ITGA8 DOCK5 PTPRJ SRGAP2 NF2
6.0E-03	38	1541	Cell adhesion	PTPRS ITGB8 PARD3B SDK1 NLGN4Y CTNND1 ITGB3 SPON1 MELTF NF2 CD74 NTN1 ITGA8 ITCH TRPM7 LRP1 GATA5 CHL1 BCAS3 ACAN SNED1 NFASC SVEP1 SMAD3 TNXB ONECUT1 KIRREL1 CSF1 NF1 LDB1 DOCK5 PTPRJ HLA-DPA1 SRGAP2 CLDN11 HLA-DRB1 CDON MAGI1
6.0E-03	9	122	Regulation of cell-matrix adhesion	LRP1 BCAS3 SMAD3 ONECUT1 CSF1 NF1 LDB1 PTPRJ NF2
6.0E-03	38	1548	Biological adhesion	PTPRS ITGB8 PARD3B SDK1 NLGN4Y CTNND1 ITGB3 SPON1 MELTF NF2 CD74 NTN1 ITGA8 ITCH TRPM7 LRP1 GATA5 CHL1 BCAS3 ACAN SNED1 NFASC SVEP1 SMAD3 TNXB ONECUT1 KIRREL1 CSF1 NF1 LDB1 DOCK5 PTPRJ HLA-DPA1 SRGAP2 CLDN11 HLA-DRB1 CDON MAGI1
9.4E-03	73	3952	Regulation of signaling	SECTM1 KDM5D CACNG7 CACNG8 SESN3 NLGN4Y GPRC5B SIK2 PDE3A TNKS PLA2G2A SMURF1 SHISA9 ARNT CD74 SAMHD1 DOT1L USP34 C3 TRAF7 GPC3 PTPRJ WWC2 APCDD1 HIPK1 BMPER ATF6B AKAP13 SOX7 CSF1 NF2 TRIO CDON PRKACA ITGA8 ITCH PTPRS FKBP8 RASA4 SPTBN1 RALGPS2 ASH1L IQSEC3 LRP1 GATA5 SLC6A6 NUMA1 GUCY1A2 ARHGAP35 NPPC SMAD3 ONECUT1 HTRA3 PARP14 RAB11B NF1 ARHGEF12 ECE1 PLA2R1 LMTK2 FAM110C CTNND1 TBX18 HLA-DRB1…
9.4E-03	11	204	Receptor metabolic process	ITGB3 CACNG7 CACNG8 SMURF1 CALY RAB11B ITCH ECE1 LMTK2 LRP1 AP2A1
1.4E-02	11	216	Regulation of cell-substrate adhesion	MELTF LRP1 BCAS3 SMAD3 ONECUT1 CSF1 NF1 LDB1 DOCK5 PTPRJ NF2
1.9E-02	65	3529	Regulation of signal transduction	SECTM1 KDM5D CACNG7 CACNG8 SESN3 GPRC5B SIK2 PDE3A TNKS PLA2G2A SMURF1 SHISA9 ARNT CD74 SAMHD1 DOT1L USP34 C3 TRAF7 GPC3 PTPRJ WWC2 APCDD1 HIPK1 BMPER ATF6B AKAP13 SOX7 CSF1 NF2 TRIO CDON PRKACA ITGA8 ITCH FKBP8 RASA4 SPTBN1 RALGPS2 ASH1L IQSEC3 LRP1 GATA5 NUMA1 GUCY1A2 ARHGAP35 NPPC SMAD3 ONECUT1 HTRA3 PARP14 NF1 ARHGEF12 PTPRS PLA2R1 FAM110C CTNND1 TBX18 NTN1 RHOV YWHAE SRGAP1 INPP5B ITGB3 SRGA…
1.9E-02	14	357	Regulation of small GTPase mediated signal transduction	AKAP13 TRIO CDON RASA4 RALGPS2 IQSEC3 ARHGAP35 CSF1 NF1 ARHGEF12 RHOV SRGAP1 INPP5B SRGAP2
1.9E-02	18	551	Circulatory system process	YWHAE ECE1 SLC8A1 PTPRJ NPR3 ARHGAP35 NPPC SMAD3 AKAP13 DOCK5 PDE3A ELN ABCC9 PRKACA CACNG7 CACNG8 SERPING1 CES1
2.1E-02	6	67	Regulation of postsynaptic membrane neurotransmitter receptor levels	CTNND1 ITGB3 CACNG7 CACNG8 YWHAE CALY
2.1E-02	68	3789	Positive regulation of metabolic process	ITCH RHBDD1 ZNF462 SESN3 SSBP3 ZNF496 ONECUT1 TNKS TMEM259 PLA2G2A LDB1 SMURF1 ARNT CD74 RIF1 DOT1L FZR1 FAM20A C3 GATA5 TRAF7 BCAS3 FUBP1 MELTF BMPER SMAD3 ATF6B GSX1 SOX7 ATF7IP CSF1 SP1 ZFX DGAT2 CDON ITGA8 SRCAP NPR3 CCDC88A ASH1L LEPR TFAP2E LRP1 BHLHE23 SLC40A1 GPC3 ARID5B FOXK1 GPRC5B AKAP13 PYGO1 ZNF292 SPON1 VPS13D SMCHD1 ITGB8 ECE1 USP22 CACUL1 SERPINB9 PARP14 ZXDA ITGB3 BLID UBTF PTPRJ…
2.1E-02	2	2	Extension of a leading process involved in cell motility in cerebral cortex radial glia guided migration	SRGAP2C SRGAP2
2.3E-02	4	25	Neurotransmitter receptor internalization	ITGB3 CACNG7 CACNG8 CALY
2.3E-02	69	3903	Regulation of cell communication	SECTM1 KDM5D CACNG7 CACNG8 SESN3 NLGN4Y GPRC5B SIK2 PDE3A TNKS PLA2G2A SMURF1 SHISA9 ARNT CD74 SAMHD1 DOT1L USP34 C3 TRAF7 GPC3 PTPRJ WWC2 APCDD1 HIPK1 BMPER ATF6B AKAP13 SOX7 CSF1 NF2 TRIO CDON PRKACA ITGA8 ITCH PTPRS FKBP8 RASA4 SPTBN1 RALGPS2 ASH1L IQSEC3 LRP1 GATA5 SLC6A6 NUMA1 GUCY1A2 ARHGAP35 NPPC SMAD3 ONECUT1 HTRA3 PARP14 NF1 ARHGEF12 PLA2R1 FAM110C CTNND1 TBX18 HLA-DRB1 NTN1 RHOV YWHAE S…
2.3E-02	34	1506	Cell migration	ITGB8 NAV1 SDC3 SRGAP2C FAM110C SRGAP1 ITGB3 SRGAP2 PTPRJ BMPER CSF1 CD74 NTN1 OGDH YWHAE CCDC88A LRP1 ACAP3 CHL1 BCAS3 ARID5B ARHGAP35 FMNL3 SMAD3 ONECUT1 SLC8A1 POMK NF1 LDB1 TTBK2 DOCK5 SP1 GPC3 NF2
2.3E-02	53	2763	Regulation of developmental process	RHOV GPRC5B PDE3A CSF1 ARNT CD74 PRKACA NPPC MELTF SMAD3 SRGAP2C SMURF1 SRGAP2 TRIO CDON NTN1 ITCH RIF1 FZR1 PTPRS CACNG7 CCDC88A RBM19 LRP1 BHLHE23 C3 GATA5 ACAP3 NUMA1 SDK1 GPC3 SSBP3 GPAT4 ARHGAP35 FMNL3 HOOK3 AKAP13 NF2 NF1 AP2A1 LDB1 CUL7 BMPER ITGB8 DOCK5 WWC2 SLC8A1 SP1 ITGB3 TBX18 HIPK1 KIAA1109 PLA2G2A
2.3E-02	25	971	Regulation of cell development	GPRC5B PDE3A NPPC MELTF SRGAP2C CSF1 SMURF1 SRGAP2 CDON NTN1 PTPRS CACNG7 CCDC88A LRP1 BHLHE23 ACAP3 SDK1 ARHGAP35 HOOK3 AKAP13 NF2 NF1 AP2A1 CUL7 DOCK5
2.4E-02	4	30	Positive regulation of protein maturation	RHBDD1 MELTF C3 SPON1

## Sheet: UNDER
S3 Table. ShinyGo enrichment analysis of genes differentially expressed in hASC Male vs Female
Under-expressed genes
Enrichment FDR	Genes in list	Total genes	Functional Category	Genes
6.4E-11	18	106	ATP synthesis coupled electron transport	COX7C COX5B UQCRB UQCRH UQCC3 UQCRHL NDUFA12 NDUFAB1 NDUFB2 NDUFB3 NDUFA1 NDUFS4 NDUFA4 COX6B1 UQCR11 COX6C NDUFA11 COX8A
6.4E-11	18	105	Mitochondrial ATP synthesis coupled electron transport	COX7C COX5B UQCRB UQCRH UQCC3 UQCRHL NDUFA12 NDUFAB1 NDUFB2 NDUFB3 NDUFA1 NDUFS4 NDUFA4 COX6B1 UQCR11 COX6C NDUFA11 COX8A
6.9E-11	19	125	Respiratory electron transport chain	COX7C COX5B UQCRB UQCRH UQCC3 UQCRHL NDUFAF2 NDUFA12 NDUFAB1 NDUFB2 NDUFB3 NDUFA1 NDUFS4 NDUFA4 COX6B1 UQCR11 COX6C NDUFA11 COX8A
4.1E-09	21	200	Electron transport chain	COX7C COX5B UQCRB UQCRH UQCC3 UQCRHL GLRX2 COX7A2 NDUFB3 NDUFAF2 NDUFS4 COX6C COX8A NDUFA12 NDUFAB1 NDUFB2 NDUFA1 NDUFA4 COX6B1 UQCR11 NDUFA11
1.6E-08	18	153	Oxidative phosphorylation	COX7C COX5B UQCRB UQCRH UQCC3 UQCRHL NDUFA12 NDUFAB1 NDUFB2 NDUFB3 NDUFA1 NDUFS4 NDUFA4 COX6B1 UQCR11 COX6C NDUFA11 COX8A
2.5E-08	20	202	Cellular respiration	FH COX7C COX5B UQCRB NDUFAF2 UQCRH UQCC3 UQCRHL NDUFS4 NDUFA12 NDUFAB1 NDUFB2 NDUFB3 NDUFA1 NDUFA4 COX6B1 UQCR11 COX6C NDUFA11 COX8A
3.4E-06	21	297	Energy derivation by oxidation of organic compounds	FH COX7C COX5B UQCRB NDUFAF2 UQCRH UQCC3 UQCRHL GNAS NDUFS4 NDUFA12 NDUFAB1 NDUFB2 NDUFB3 NDUFA1 NDUFA4 COX6B1 UQCR11 COX6C NDUFA11 COX8A
8.7E-06	7	22	Cellular response to zinc ion	MT2A MT1B MT1X MT1H MT1A MT1HL1 TSPO
8.7E-06	6	14	Stress response to copper ion	MT2A MT1B MT1X MT1H MT1A MT1HL1
8.7E-06	6	14	Detoxification of copper ion	MT2A MT1B MT1X MT1H MT1A MT1HL1
1.9E-05	6	16	Stress response to metal ion	MT2A MT1B MT1X MT1H MT1A MT1HL1
1.9E-05	6	16	Detoxification of inorganic compound	MT2A MT1B MT1X MT1H MT1A MT1HL1
2.4E-05	22	376	Nucleoside triphosphate metabolic process	COX7C DUT COX5B UQCRB UQCRH UQCC3 UQCRHL OLA1 NME2 TSPO NDUFA12 NDUFAB1 NDUFB2 NDUFB3 NDUFA1 NDUFS4 NDUFA4 COX6B1 UQCR11 COX6C NDUFA11 COX8A
2.7E-05	21	350	Purine ribonucleoside triphosphate metabolic process	COX7C COX5B UQCRB UQCRH UQCC3 UQCRHL OLA1 TSPO NME2 NDUFA12 NDUFAB1 NDUFB2 NDUFB3 NDUFA1 NDUFS4 NDUFA4 COX6B1 UQCR11 COX6C NDUFA11 COX8A
2.7E-05	20	320	ATP metabolic process	COX7C COX5B UQCRB UQCRH UQCC3 UQCRHL OLA1 TSPO NDUFA12 NDUFAB1 NDUFB2 NDUFB3 NDUFA1 NDUFS4 NDUFA4 COX6B1 UQCR11 COX6C NDUFA11 COX8A
3.3E-05	21	357	Purine nucleoside triphosphate metabolic process	COX7C COX5B UQCRB UQCRH UQCC3 UQCRHL OLA1 TSPO NME2 NDUFA12 NDUFAB1 NDUFB2 NDUFB3 NDUFA1 NDUFS4 NDUFA4 COX6B1 UQCR11 COX6C NDUFA11 COX8A
3.3E-05	21	356	Ribonucleoside triphosphate metabolic process	COX7C COX5B UQCRB UQCRH UQCC3 UQCRHL OLA1 TSPO NME2 NDUFA12 NDUFAB1 NDUFB2 NDUFB3 NDUFA1 NDUFS4 NDUFA4 COX6B1 UQCR11 COX6C NDUFA11 COX8A
4.9E-05	28	607	Purine nucleotide metabolic process	MCEE COX7C COX5B UQCRB UQCRH UQCC3 UQCRHL OLA1 HINT1 FHIT TSPO MPC2 NME2 NDUFA12 NDUFAB1 NDUFB2 NDUFB3 NDUFA1 NDUFS4 NDUFA4 SLC35B3 COX6B1 UQCR11 DBI COX6C NDUFA11 COX8A PNP
5.2E-05	6	20	Mitochondrial electron transport, cytochrome c to oxygen	COX7C COX5B COX6B1 COX6C COX8A NDUFA4
5.2E-05	6	20	Aerobic electron transport chain	COX7C COX5B COX6B1 COX6C COX8A NDUFA4
