# Supplementary material for: Sex-Specific Transcriptome Differences in Human Adipose Mesenchymal Stem Cells
Source: Genes (Basel). 2020 Aug 8;11(8):909. doi: 10.3390/genes11080909 (PMC7464371; doi:10.3390/genes11080909)
Supplement: Supplementary file 1 [file genes-11-00909-s001.zip › Supplementary materials/S5 Table.xlsx]

## Sheet: Sheet1
S5 Table: Map mode analysis at single gene level of pool C (hADSC female +FGF) vs. pool D (hADSC female -FGF)
Genes	Chr	Location	SegmentStart	SegmentEnd	Expression C/D	P value	Q value
EIF5AL1	chr10	10q22.3	79506251	79518750	90.9516	0.0249909	0.025989
EIF5AL1	chr10	10q22.3	79512501	79525000	90.9516	0.0249909	0.025989
C9orf129	chr9	9q22.31	93331251	93343750	83.6944	0.0249909	0.025989
C9orf129	chr9	9q22.31	93337501	93350000	83.6944	0.0249909	0.025989
C9orf129	chr9	9q22.31	93343751	93356250	83.6944	0.0249909	0.025989
PPIAL4G	chr1	1q21.2	148475001	148487500	74.0947	0.0249909	0.025989
PPIAL4G	chr1	1q21.2	148481251	148493750	74.0947	0.0249909	0.025989
SLC12A1	chr15	15q21.1	48200001	48212500	67.7967	0.0249909	0.025989
SLC12A1	chr15	15q21.1	48206251	48218750	67.7967	0.0249909	0.025989
SLC12A1	chr15	15q21.1	48212501	48225000	67.7967	0.0249909	0.025989
SLC12A1	chr15	15q21.1	48218751	48231250	67.7967	0.0249909	0.025989
SLC12A1	chr15	15q21.1	48225001	48237500	67.7967	0.0249909	0.025989
SLC12A1	chr15	15q21.1	48231251	48243750	67.7967	0.0249909	0.025989
SLC12A1	chr15	15q21.1	48237501	48250000	67.7967	0.0249909	0.025989
SLC12A1	chr15	15q21.1	48243751	48256250	67.7967	0.0249909	0.025989
SLC12A1	chr15	15q21.1	48250001	48262500	67.7967	0.0249909	0.025989
SLC12A1	chr15	15q21.1	48256251	48268750	67.7967	0.0249909	0.025989
SLC12A1	chr15	15q21.1	48262501	48275000	67.7967	0.0249909	0.025989
SLC12A1	chr15	15q21.1	48268751	48281250	67.7967	0.0249909	0.025989
SLC12A1	chr15	15q21.1	48275001	48287500	67.7967	0.0249909	0.025989
SLC12A1	chr15	15q21.1	48281251	48293750	67.7967	0.0249909	0.025989
SLC12A1	chr15	15q21.1	48287501	48300000	67.7967	0.0249909	0.025989
SLC12A1	chr15	15q21.1	48293751	48306250	67.7967	0.0249909	0.025989
SLC12A1	chr15	15q21.1	48300001	48312500	67.7967	0.0249909	0.025989
ZNF676	chr19	19p12	22168751	22181250	61.8935	0.0249909	0.025989
ZNF676	chr19	19p12	22175001	22187500	61.8935	0.0249909	0.025989
ZNF676	chr19	19p12	22181251	22193750	61.8935	0.0249909	0.025989
ZNF676	chr19	19p12	22187501	22200000	61.8935	0.0249909	0.025989
ZNF676	chr19	19p12	22193751	22206250	61.8935	0.0249909	0.025989
NBPF8	chr1	1p11.2	120425001	120437500	61.1917	0.0249909	0.025989
NBPF8	chr1	1p11.2	120431251	120443750	61.1917	0.0249909	0.025989
NBPF8	chr1	1p11.2	120437501	120450000	61.1917	0.0249909	0.025989
NBPF8	chr1	1p11.2	120443751	120456250	61.1917	0.0249909	0.025989
NBPF8	chr1	1p11.2	120450001	120462500	61.1917	0.0249909	0.025989
NBPF8	chr1	1p11.2	120456251	120468750	61.1917	0.0249909	0.025989
NBPF8	chr1	1p11.2	120462501	120475000	61.1917	0.0249909	0.025989
CZ1P-ASNS	chr7	7q21.3	97900001	97912500	54.7276	0.0249909	0.025989
CZ1P-ASNS	chr7	7q21.3	97906251	97918750	54.7276	0.0249909	0.025989
CZ1P-ASNS	chr7	7q21.3	97912501	97925000	54.7276	0.0249909	0.025989
CZ1P-ASNS	chr7	7q21.3	97918751	97931250	54.7276	0.0249909	0.025989
CZ1P-ASNS	chr7	7q21.3	97925001	97937500	54.7276	0.0249909	0.025989
GSTA4- RN7SK	chr6	6p12.2	52987501	53000000	49.3177	0.0493586	0.0495276
WNK2+ C9orf129	chr9	9q22.31	93306251	93318750	42.6988	0.0493586	0.0495276
WNK2+ C9orf129	chr9	9q22.31	93312501	93325000	42.6988	0.0493586	0.0495276
WNK2+ C9orf129	chr9	9q22.31	93318751	93331250	42.6988	0.0493586	0.0495276
WNK2+ C9orf129	chr9	9q22.31	93325001	93337500	42.6988	0.0493586	0.0495276
RNU2-1	chr17	17q21.31	43225001	43237500	38.8724	0.0249909	0.025989
RNU2-1	chr17	17q21.31	43231251	43243750	38.8724	0.0249909	0.025989
RAB6D	chr2	2q21.1	131350001	131362500	37.7669	0.0249909	0.025989
RAB6D	chr2	2q21.1	131356251	131368750	37.7669	0.0249909	0.025989
RAB6D	chr2	2q21.1	131362501	131375000	37.7669	0.0249909	0.025989
PLCG2	chr16	16q23.3	81768751	81781250	36.3475	0.0249909	0.025989
PLCG2	chr16	16q23.3	81775001	81787500	36.3475	0.0249909	0.025989
PLCG2	chr16	16q23.3	81781251	81793750	36.3475	0.0249909	0.025989
PLCG2	chr16	16q23.3	81787501	81800000	36.3475	0.0249909	0.025989
PLCG2	chr16	16q23.3	81793751	81806250	36.3475	0.0249909	0.025989
PLCG2	chr16	16q23.3	81800001	81812500	36.3475	0.0249909	0.025989
PLCG2	chr16	16q23.3	81806251	81818750	36.3475	0.0249909	0.025989
PLCG2	chr16	16q23.3	81812501	81825000	36.3475	0.0249909	0.025989
PLCG2	chr16	16q23.3	81818751	81831250	36.3475	0.0249909	0.025989
PLCG2	chr16	16q23.3	81825001	81837500	36.3475	0.0249909	0.025989
PLCG2	chr16	16q23.3	81831251	81843750	36.3475	0.0249909	0.025989
PLCG2	chr16	16q23.3	81837501	81850000	36.3475	0.0249909	0.025989
PLCG2	chr16	16q23.3	81843751	81856250	36.3475	0.0249909	0.025989
PLCG2	chr16	16q23.3	81850001	81862500	36.3475	0.0249909	0.025989
PLCG2	chr16	16q23.3	81856251	81868750	36.3475	0.0249909	0.025989
PLCG2	chr16	16q23.3	81862501	81875000	36.3475	0.0249909	0.025989
PLCG2	chr16	16q23.3	81868751	81881250	36.3475	0.0249909	0.025989
PLCG2	chr16	16q23.3	81875001	81887500	36.3475	0.0249909	0.025989
PLCG2	chr16	16q23.3	81881251	81893750	36.3475	0.0249909	0.025989
PLCG2	chr16	16q23.3	81887501	81900000	36.3475	0.0249909	0.025989
PLCG2	chr16	16q23.3	81893751	81906250	36.3475	0.0249909	0.025989
PLCG2	chr16	16q23.3	81900001	81912500	36.3475	0.0249909	0.025989
PLCG2	chr16	16q23.3	81906251	81918750	36.3475	0.0249909	0.025989
PLCG2	chr16	16q23.3	81912501	81925000	36.3475	0.0249909	0.025989
PLCG2	chr16	16q23.3	81918751	81931250	36.3475	0.0249909	0.025989
PLCG2	chr16	16q23.3	81925001	81937500	36.3475	0.0249909	0.025989
PLCG2	chr16	16q23.3	81931251	81943750	36.3475	0.0249909	0.025989
PLCG2	chr16	16q23.3	81937501	81950000	36.3475	0.0249909	0.025989
PLCG2	chr16	16q23.3	81943751	81956250	36.3475	0.0249909	0.025989
PLCG2	chr16	16q23.3	81950001	81962500	36.3475	0.0249909	0.025989
PLCG2	chr16	16q23.3	81956251	81968750	36.3475	0.0249909	0.025989
PLCG2	chr16	16q23.3	81962501	81975000	36.3475	0.0249909	0.025989
CMTR1	chr6	6p21.2	37425001	37437500	33.9403	0.0249909	0.025989
CMTR1	chr6	6p21.2	37431251	37443750	33.9403	0.0249909	0.025989
CMTR1	chr6	6p21.2	37437501	37450000	33.9403	0.0249909	0.025989
CMTR1	chr6	6p21.2	37443751	37456250	33.9403	0.0249909	0.025989
CMTR1	chr6	6p21.2	37450001	37462500	33.9403	0.0249909	0.025989
CMTR1	chr6	6p21.2	37456251	37468750	33.9403	0.0249909	0.025989
CMTR1	chr6	6p21.2	37462501	37475000	33.9403	0.0249909	0.025989
CMTR1	chr6	6p21.2	37468751	37481250	33.9403	0.0249909	0.025989
RGPD1	chr2	2p11.2	86906251	86918750	32.6309	0.0249909	0.025989
RGPD1	chr2	2p11.2	86912501	86925000	32.6309	0.0249909	0.025989
RGPD1	chr2	2p11.2	86918751	86931250	32.6309	0.0249909	0.025989
RGPD1	chr2	2p11.2	86925001	86937500	32.6309	0.0249909	0.025989
RGPD1	chr2	2p11.2	86931251	86943750	32.6309	0.0249909	0.025989
RGPD1	chr2	2p11.2	86937501	86950000	32.6309	0.0249909	0.025989
RGPD1	chr2	2p11.2	86943751	86956250	32.6309	0.0249909	0.025989
RGPD1	chr2	2p11.2	86950001	86962500	32.6309	0.0249909	0.025989
RGPD1	chr2	2p11.2	86956251	86968750	32.6309	0.0249909	0.025989
RGPD1	chr2	2p11.2	86962501	86975000	32.6309	0.0249909	0.025989
RGPD1	chr2	2p11.2	86968751	86981250	32.6309	0.0249909	0.025989
RGPD1	chr2	2p11.2	86975001	86987500	32.6309	0.0249909	0.025989
RGPD1	chr2	2p11.2	86981251	86993750	32.6309	0.0249909	0.025989
RGPD1	chr2	2p11.2	86987501	87000000	32.6309	0.0249909	0.025989
RGPD1	chr2	2p11.2	86993751	87006250	32.6309	0.0249909	0.025989
LOC107984974	chr17	17q11.2	31000001	31012500	28.7022	0.0249909	0.025989
LOC107984974	chr17	17q11.2	31006251	31018750	28.7022	0.0249909	0.025989
LOC107984974	chr17	17q11.2	31012501	31025000	28.7022	0.0249909	0.025989
LOC107984974	chr17	17q11.2	31018751	31031250	28.7022	0.0249909	0.025989
LOC107984974	chr17	17q11.2	31025001	31037500	28.7022	0.0249909	0.025989
LOC107984974	chr17	17q11.2	31031251	31043750	28.7022	0.0249909	0.025989
ZNF90	chr19	19p12	20068751	20081250	26.8763	0.0249909	0.025989
ZNF90	chr19	19p12	20075001	20087500	26.8763	0.0249909	0.025989
ZNF90	chr19	19p12	20081251	20093750	26.8763	0.0249909	0.025989
ZNF90	chr19	19p12	20087501	20100000	26.8763	0.0249909	0.025989
ZNF90	chr19	19p12	20093751	20106250	26.8763	0.0249909	0.025989
ZNF90	chr19	19p12	20100001	20112500	26.8763	0.0249909	0.025989
ZNF90	chr19	19p12	20106251	20118750	26.8763	0.0249909	0.025989
ZNF90	chr19	19p12	20112501	20125000	26.8763	0.0249909	0.025989
ZNF90	chr19	19p12	20118751	20131250	26.8763	0.0249909	0.025989
ZNF90	chr19	19p12	20125001	20137500	26.8763	0.0249909	0.025989
NBPF9	chr1	1q21.2	149056251	149068750	22.9025	0.0249909	0.025989
NBPF9	chr1	1q21.2	149062501	149075000	22.9025	0.0249909	0.025989
NBPF9	chr1	1q21.2	149068751	149081250	22.9025	0.0249909	0.025989
NBPF9	chr1	1q21.2	149075001	149087500	22.9025	0.0249909	0.025989
NBPF9	chr1	1q21.2	149081251	149093750	22.9025	0.0249909	0.025989
NBPF9	chr1	1q21.2	149087501	149100000	22.9025	0.0249909	0.025989
MAP1LC3B2	chr12	12q24.22	116550001	116562500	21.5891	0.0249909	0.025989
MAP1LC3B2	chr12	12q24.22	116556251	116568750	21.5891	0.0249909	0.025989
MAP1LC3B2	chr12	12q24.22	116562501	116575000	21.5891	0.0249909	0.025989
MAP1LC3B2	chr12	12q24.22	116568751	116581250	21.5891	0.0249909	0.025989
MAP1LC3B2	chr12	12q24.22	116575001	116587500	21.5891	0.0249909	0.025989
DDX3Y	chrY	Yq11.221	12893751	12906250	21.1799	0.0249909	0.025989
DDX3Y	chrY	Yq11.221	12900001	12912500	21.1799	0.0249909	0.025989
DDX3Y	chrY	Yq11.221	12906251	12918750	21.1799	0.0249909	0.025989
DDX3Y	chrY	Yq11.221	12912501	12925000	21.1799	0.0249909	0.025989
DDX3Y	chrY	Yq11.221	12918751	12931250	21.1799	0.0249909	0.025989
KRTAP5-3	chr11	11p15.5	1600001	1612500	19.7542	0.0249909	0.025989
KRTAP5-3	chr11	11p15.5	1606251	1618750	19.7542	0.0249909	0.025989
ZNF460	chr19	19q13.43	57268751	57281250	19.5382	0.0249909	0.025989
ZNF460	chr19	19q13.43	57275001	57287500	19.5382	0.0249909	0.025989
ZNF460	chr19	19q13.43	57281251	57293750	19.5382	0.0249909	0.025989
ZNF460	chr19	19q13.43	57287501	57300000	19.5382	0.0249909	0.025989
ZNF460	chr19	19q13.43	57293751	57306250	19.5382	0.0249909	0.025989
CMTR1 CCDC167	chr6	6p21.2	37475001	37487500	17.0877	0.0493586	0.0495276
CMTR1 CCDC167	chr6	6p21.2	37481251	37493750	17.0877	0.0493586	0.0495276
RGPD1 PLGLB1-	chr2	2p11.2	87000001	87012500	16.6487	0.0493586	0.0495276
RGPD1 PLGLB1-	chr2	2p11.2	87006251	87018750	16.6487	0.0493586	0.0495276
RGPD1 PLGLB1-	chr2	2p11.2	87012501	87025000	16.6487	0.0493586	0.0495276
F8A2	chrX	Xq28	155375001	155387500	16.4133	0.0249909	0.025989
F8A2	chrX	Xq28	155381251	155393750	16.4133	0.0249909	0.025989
TMEM191C	chr22	22q11.21	21456251	21468750	16.126	0.0249909	0.025989
TMEM191C	chr22	22q11.21	21462501	21475000	16.126	0.0249909	0.025989
TMEM191C	chr22	22q11.21	21468751	21481250	16.126	0.0249909	0.025989
UNCX	chr7	7p22.3	1225001	1237500	15.8039	0.0249909	0.025989
UNCX	chr7	7p22.3	1231251	1243750	15.8039	0.0249909	0.025989
ZNF808	chr19	19q13.41	52518751	52531250	15.5765	0.0249909	0.025989
ZNF808	chr19	19q13.41	52525001	52537500	15.5765	0.0249909	0.025989
ZNF808	chr19	19q13.41	52531251	52543750	15.5765	0.0249909	0.025989
ZNF808	chr19	19q13.41	52537501	52550000	15.5765	0.0249909	0.025989
ZNF808	chr19	19q13.41	52543751	52556250	15.5765	0.0249909	0.025989
ZNF808	chr19	19q13.41	52550001	52562500	15.5765	0.0249909	0.025989
ZNF808	chr19	19q13.41	52556251	52568750	15.5765	0.0249909	0.025989
ACAA2- SCARNA17	chr18	18q21.1	49806251	49818750	14.993	0.0493586	0.0495276
RNF135- LOC107984974	chr17	17q11.2	30993751	31006250	14.7609	0.0493586	0.0495276
C2orf27B	chr2	2q21.2	131787501	131800000	14.4917	0.0249909	0.025989
C2orf27B	chr2	2q21.2	131793751	131806250	14.4917	0.0249909	0.025989
C2orf27B	chr2	2q21.2	131800001	131812500	14.4917	0.0249909	0.025989
TCF24	chr8	8q13.1	66937501	66950000	14.4718	0.0249909	0.025989
TCF24	chr8	8q13.1	66943751	66956250	14.4718	0.0249909	0.025989
TCF24	chr8	8q13.1	66950001	66962500	14.4718	0.0249909	0.025989
TCF24	chr8	8q13.1	66956251	66968750	14.4718	0.0249909	0.025989
TCF24	chr8	8q13.1	66962501	66975000	14.4718	0.0249909	0.025989
RTL8B	chrX	Xq26.3	135012501	135025000	14.1085	0.0249909	0.025989
RTL8B	chrX	Xq26.3	135018751	135031250	14.1085	0.0249909	0.025989
MIR339	chr7	7p22.3	1012501	1025000	14.0544	0.0249909	0.025989
MIR339	chr7	7p22.3	1018751	1031250	14.0544	0.0249909	0.025989
CDCP1	chr3	3p21.31	45075001	45087500	13.9981	0.0249909	0.025989
CDCP1	chr3	3p21.31	45081251	45093750	13.9981	0.0249909	0.025989
CDCP1	chr3	3p21.31	45087501	45100000	13.9981	0.0249909	0.025989
CDCP1	chr3	3p21.31	45093751	45106250	13.9981	0.0249909	0.025989
CDCP1	chr3	3p21.31	45100001	45112500	13.9981	0.0249909	0.025989
CDCP1	chr3	3p21.31	45106251	45118750	13.9981	0.0249909	0.025989
CDCP1	chr3	3p21.31	45112501	45125000	13.9981	0.0249909	0.025989
CDCP1	chr3	3p21.31	45118751	45131250	13.9981	0.0249909	0.025989
CDCP1	chr3	3p21.31	45125001	45137500	13.9981	0.0249909	0.025989
CDCP1	chr3	3p21.31	45131251	45143750	13.9981	0.0249909	0.025989
CDCP1	chr3	3p21.31	45137501	45150000	13.9981	0.0249909	0.025989
CDCP1	chr3	3p21.31	45143751	45156250	13.9981	0.0249909	0.025989
RCC1+ SNORA73A	chr1	1p35.3	28506251	28518750	13.2543	0.0493586	0.0495276
LCE3B	chr1	1q21.3	152606251	152618750	12.7432	0.0249909	0.025989
PDE4DIP+ NBPF9	chr1	1q21.2	149043751	149056250	12.6332	0.0493586	0.0495276
PDE4DIP+ NBPF9	chr1	1q21.2	149050001	149062500	12.6332	0.0493586	0.0495276
IFNL3	chr19	19q13.2	39231251	39243750	12.5728	0.0249909	0.025989
IFNL3	chr19	19q13.2	39237501	39250000	12.5728	0.0249909	0.025989
IFNL3	chr19	19q13.2	39243751	39256250	12.5728	0.0249909	0.025989
KRTAP2-1	chr17	17q21.2	41043751	41056250	11.7283	0.0249909	0.025989
POMK	chr8	8p11.21	43087501	43100000	11.3345	0.0249909	0.025989
POMK	chr8	8p11.21	43093751	43106250	11.3345	0.0249909	0.025989
POMK	chr8	8p11.21	43100001	43112500	11.3345	0.0249909	0.025989
POMK	chr8	8p11.21	43106251	43118750	11.3345	0.0249909	0.025989
POMK	chr8	8p11.21	43112501	43125000	11.3345	0.0249909	0.025989
POMK	chr8	8p11.21	43118751	43131250	11.3345	0.0249909	0.025989
ZXDA	chrX	Xp11.21	57893751	57906250	11.144	0.0249909	0.025989
ZXDA	chrX	Xp11.21	57900001	57912500	11.144	0.0249909	0.025989
ZXDA	chrX	Xp11.21	57906251	57918750	11.144	0.0249909	0.025989
CDON	chr11	11q24.2	125950001	125962500	11.1111	0.0249909	0.025989
CDON	chr11	11q24.2	125956251	125968750	11.1111	0.0249909	0.025989
CDON	chr11	11q24.2	125962501	125975000	11.1111	0.0249909	0.025989
CDON	chr11	11q24.2	125968751	125981250	11.1111	0.0249909	0.025989
CDON	chr11	11q24.2	125975001	125987500	11.1111	0.0249909	0.025989
CDON	chr11	11q24.2	125981251	125993750	11.1111	0.0249909	0.025989
CDON	chr11	11q24.2	125987501	126000000	11.1111	0.0249909	0.025989
CDON	chr11	11q24.2	125993751	126006250	11.1111	0.0249909	0.025989
CDON	chr11	11q24.2	126000001	126012500	11.1111	0.0249909	0.025989
CDON	chr11	11q24.2	126006251	126018750	11.1111	0.0249909	0.025989
CDON	chr11	11q24.2	126012501	126025000	11.1111	0.0249909	0.025989
CDON	chr11	11q24.2	126018751	126031250	11.1111	0.0249909	0.025989
CDON	chr11	11q24.2	126025001	126037500	11.1111	0.0249909	0.025989
CDON	chr11	11q24.2	126031251	126043750	11.1111	0.0249909	0.025989
CDON	chr11	11q24.2	126037501	126050000	11.1111	0.0249909	0.025989
CDON	chr11	11q24.2	126043751	126056250	11.1111	0.0249909	0.025989
CDON	chr11	11q24.2	126050001	126062500	11.1111	0.0249909	0.025989
CDON	chr11	11q24.2	126056251	126068750	11.1111	0.0249909	0.025989
CDON	chr11	11q24.2	126062501	126075000	11.1111	0.0249909	0.025989
LINC00937	chr12	12p13.31	8350001	8362500	11.0671	0.0249909	0.025989
LINC00937	chr12	12p13.31	8356251	8368750	11.0671	0.0249909	0.025989
LINC00937	chr12	12p13.31	8362501	8375000	11.0671	0.0249909	0.025989
LINC00937	chr12	12p13.31	8368751	8381250	11.0671	0.0249909	0.025989
LINC00937	chr12	12p13.31	8375001	8387500	11.0671	0.0249909	0.025989
LINC00937	chr12	12p13.31	8381251	8393750	11.0671	0.0249909	0.025989
LINC00937	chr12	12p13.31	8387501	8400000	11.0671	0.0249909	0.025989
LINC00965	chr8	8p23.1	7250001	7262500	11.0517	0.0249909	0.025989
LINC00965	chr8	8p23.1	7256251	7268750	11.0517	0.0249909	0.025989
LINC00965	chr8	8p23.1	7262501	7275000	11.0517	0.0249909	0.025989
OLFM2	chr19	19p13.2	9850001	9862500	11.0431	0.0249909	0.025989
OLFM2	chr19	19p13.2	9856251	9868750	11.0431	0.0249909	0.025989
OLFM2	chr19	19p13.2	9862501	9875000	11.0431	0.0249909	0.025989
OLFM2	chr19	19p13.2	9868751	9881250	11.0431	0.0249909	0.025989
OLFM2	chr19	19p13.2	9875001	9887500	11.0431	0.0249909	0.025989
OLFM2	chr19	19p13.2	9881251	9893750	11.0431	0.0249909	0.025989
OLFM2	chr19	19p13.2	9887501	9900000	11.0431	0.0249909	0.025989
OLFM2	chr19	19p13.2	9893751	9906250	11.0431	0.0249909	0.025989
OLFM2	chr19	19p13.2	9900001	9912500	11.0431	0.0249909	0.025989
OLFM2	chr19	19p13.2	9906251	9918750	11.0431	0.0249909	0.025989
OLFM2	chr19	19p13.2	9912501	9925000	11.0431	0.0249909	0.025989
OLFM2	chr19	19p13.2	9918751	9931250	11.0431	0.0249909	0.025989
OLFM2	chr19	19p13.2	9925001	9937500	11.0431	0.0249909	0.025989
OLFM2	chr19	19p13.2	9931251	9943750	11.0431	0.0249909	0.025989
ZBTB34	chr9	9q33.3	126850001	126862500	10.726	0.0249909	0.025989
ZBTB34	chr9	9q33.3	126856251	126868750	10.726	0.0249909	0.025989
ZBTB34	chr9	9q33.3	126862501	126875000	10.726	0.0249909	0.025989
ZBTB34	chr9	9q33.3	126868751	126881250	10.726	0.0249909	0.025989
ZBTB34	chr9	9q33.3	126875001	126887500	10.726	0.0249909	0.025989
ZBTB34	chr9	9q33.3	126881251	126893750	10.726	0.0249909	0.025989
ZNF813	chr19	19q13.42	53462501	53475000	10.7015	0.0249909	0.025989
ZNF813	chr19	19q13.42	53468751	53481250	10.7015	0.0249909	0.025989
ZNF813	chr19	19q13.42	53475001	53487500	10.7015	0.0249909	0.025989
ZNF813	chr19	19q13.42	53481251	53493750	10.7015	0.0249909	0.025989
ZNF813	chr19	19q13.42	53487501	53500000	10.7015	0.0249909	0.025989
TNPO2+ SNORD41	chr19	19p13.13	12700001	12712500	10.4879	0.0493586	0.0495276
TNPO2+ SNORD41	chr19	19p13.13	12706251	12718750	10.4879	0.0493586	0.0495276
FKBP8	chr19	19p13.11	18525001	18537500	10.3681	0.0249909	0.025989
FKBP8	chr19	19p13.11	18531251	18543750	10.3681	0.0249909	0.025989
FKBP8	chr19	19p13.11	18537501	18550000	10.3681	0.0249909	0.025989
FKBP8	chr19	19p13.11	18543751	18556250	10.3681	0.0249909	0.025989
DEGS2	chr14	14q32.2	100150001	100162500	10.3289	0.0249909	0.025989
DEGS2	chr14	14q32.2	100156251	100168750	10.3289	0.0249909	0.025989
DEGS2	chr14	14q32.2	100162501	100175000	10.3289	0.0249909	0.025989
CSF1	chr1	1p13.3	109900001	109912500	10.1553	0.0249909	0.025989
CSF1	chr1	1p13.3	109906251	109918750	10.1553	0.0249909	0.025989
CSF1	chr1	1p13.3	109912501	109925000	10.1553	0.0249909	0.025989
CSF1	chr1	1p13.3	109918751	109931250	10.1553	0.0249909	0.025989
CSF1	chr1	1p13.3	109925001	109937500	10.1553	0.0249909	0.025989
KRTAP5-7	chr11	11q13.4	71518751	71531250	10.0964	0.0249909	0.025989
KRTAP5-7	chr11	11q13.4	71525001	71537500	10.0964	0.0249909	0.025989
ZC3H7B	chr22	22q13.2	41306251	41318750	10.0455	0.0249909	0.025989
ZC3H7B	chr22	22q13.2	41312501	41325000	10.0455	0.0249909	0.025989
ZC3H7B	chr22	22q13.2	41318751	41331250	10.0455	0.0249909	0.025989
ZC3H7B	chr22	22q13.2	41325001	41337500	10.0455	0.0249909	0.025989
ZC3H7B	chr22	22q13.2	41331251	41343750	10.0455	0.0249909	0.025989
ZC3H7B	chr22	22q13.2	41337501	41350000	10.0455	0.0249909	0.025989
ZC3H7B	chr22	22q13.2	41343751	41356250	10.0455	0.0249909	0.025989
ZC3H7B	chr22	22q13.2	41350001	41362500	10.0455	0.0249909	0.025989
LRP1	chr12	12q13.3	57118751	57131250	9.99337	0.0249909	0.025989
LRP1	chr12	12q13.3	57125001	57137500	9.99337	0.0249909	0.025989
LRP1	chr12	12q13.3	57131251	57143750	9.99337	0.0249909	0.025989
LRP1	chr12	12q13.3	57137501	57150000	9.99337	0.0249909	0.025989
LRP1	chr12	12q13.3	57143751	57156250	9.99337	0.0249909	0.025989
LRP1	chr12	12q13.3	57150001	57162500	9.99337	0.0249909	0.025989
LRP1	chr12	12q13.3	57156251	57168750	9.99337	0.0249909	0.025989
LRP1	chr12	12q13.3	57162501	57175000	9.99337	0.0249909	0.025989
LRP1	chr12	12q13.3	57168751	57181250	9.99337	0.0249909	0.025989
LRP1	chr12	12q13.3	57175001	57187500	9.99337	0.0249909	0.025989
LRP1	chr12	12q13.3	57181251	57193750	9.99337	0.0249909	0.025989
LRP1	chr12	12q13.3	57187501	57200000	9.99337	0.0249909	0.025989
LRP1	chr12	12q13.3	57193751	57206250	9.99337	0.0249909	0.025989
LRP1	chr12	12q13.3	57200001	57212500	9.99337	0.0249909	0.025989
RAB11B	chr19	19p13.2	8381251	8393750	9.83145	0.0249909	0.025989
RAB11B	chr19	19p13.2	8387501	8400000	9.83145	0.0249909	0.025989
RAB11B	chr19	19p13.2	8393751	8406250	9.83145	0.0249909	0.025989
RAB11B	chr19	19p13.2	8400001	8412500	9.83145	0.0249909	0.025989
EIF1AY	chrY	Yq11.223	20568751	20581250	9.81251	0.0249909	0.025989
EIF1AY	chrY	Yq11.223	20575001	20587500	9.81251	0.0249909	0.025989
EIF1AY	chrY	Yq11.223	20581251	20593750	9.81251	0.0249909	0.025989
EIF1AY	chrY	Yq11.223	20587501	20600000	9.81251	0.0249909	0.025989
DDTL	chr22	22q11.23	23956251	23968750	9.76539	0.0249909	0.025989
PARP2- RPPH1	chr14	14q11.2	20337501	20350000	9.75189	0.0493586	0.0495276
NBPF10	chr1	1q21.1	146056251	146068750	9.47066	0.0249909	0.025989
NBPF10	chr1	1q21.1	146062501	146075000	9.47066	0.0249909	0.025989
NBPF10	chr1	1q21.1	146068751	146081250	9.47066	0.0249909	0.025989
NBPF10	chr1	1q21.1	146075001	146087500	9.47066	0.0249909	0.025989
NBPF10	chr1	1q21.1	146081251	146093750	9.47066	0.0249909	0.025989
NBPF10	chr1	1q21.1	146087501	146100000	9.47066	0.0249909	0.025989
NBPF10	chr1	1q21.1	146093751	146106250	9.47066	0.0249909	0.025989
NBPF10	chr1	1q21.1	146100001	146112500	9.47066	0.0249909	0.025989
NBPF10	chr1	1q21.1	146106251	146118750	9.47066	0.0249909	0.025989
NBPF10	chr1	1q21.1	146112501	146125000	9.47066	0.0249909	0.025989
NBPF10	chr1	1q21.1	146118751	146131250	9.47066	0.0249909	0.025989
NBPF10	chr1	1q21.1	146125001	146137500	9.47066	0.0249909	0.025989
NBPF10	chr1	1q21.1	146131251	146143750	9.47066	0.0249909	0.025989
NBPF10	chr1	1q21.1	146137501	146150000	9.47066	0.0249909	0.025989
RNF213	chr17	17q25.3	80256251	80268750	9.45846	0.0249909	0.025989
RNF213	chr17	17q25.3	80262501	80275000	9.45846	0.0249909	0.025989
RNF213	chr17	17q25.3	80268751	80281250	9.45846	0.0249909	0.025989
RNF213	chr17	17q25.3	80275001	80287500	9.45846	0.0249909	0.025989
RNF213	chr17	17q25.3	80281251	80293750	9.45846	0.0249909	0.025989
RNF213	chr17	17q25.3	80287501	80300000	9.45846	0.0249909	0.025989
RNF213	chr17	17q25.3	80293751	80306250	9.45846	0.0249909	0.025989
RNF213	chr17	17q25.3	80300001	80312500	9.45846	0.0249909	0.025989
RNF213	chr17	17q25.3	80306251	80318750	9.45846	0.0249909	0.025989
RNF213	chr17	17q25.3	80312501	80325000	9.45846	0.0249909	0.025989
RNF213	chr17	17q25.3	80318751	80331250	9.45846	0.0249909	0.025989
RNF213	chr17	17q25.3	80325001	80337500	9.45846	0.0249909	0.025989
RNF213	chr17	17q25.3	80331251	80343750	9.45846	0.0249909	0.025989
RNF213	chr17	17q25.3	80337501	80350000	9.45846	0.0249909	0.025989
FAM110C	chr2	2p25.3	31251	43750	9.27611	0.0249909	0.025989
FAM110C	chr2	2p25.3	37501	50000	9.27611	0.0249909	0.025989
FAM110C	chr2	2p25.3	43751	56250	9.27611	0.0249909	0.025989
GSX1	chr13	13q12.2	27781251	27793750	9.1296	0.0249909	0.025989
GSX1	chr13	13q12.2	27787501	27800000	9.1296	0.0249909	0.025989
GSX1	chr13	13q12.2	27793751	27806250	9.1296	0.0249909	0.025989
SESN3	chr11	11q21	95156251	95168750	9.1122	0.0249909	0.025989
SESN3	chr11	11q21	95162501	95175000	9.1122	0.0249909	0.025989
SESN3	chr11	11q21	95168751	95181250	9.1122	0.0249909	0.025989
SESN3	chr11	11q21	95175001	95187500	9.1122	0.0249909	0.025989
SESN3	chr11	11q21	95181251	95193750	9.1122	0.0249909	0.025989
SESN3	chr11	11q21	95187501	95200000	9.1122	0.0249909	0.025989
SESN3	chr11	11q21	95193751	95206250	9.1122	0.0249909	0.025989
SESN3	chr11	11q21	95200001	95212500	9.1122	0.0249909	0.025989
SESN3	chr11	11q21	95206251	95218750	9.1122	0.0249909	0.025989
SESN3	chr11	11q21	95212501	95225000	9.1122	0.0249909	0.025989
SESN3	chr11	11q21	95218751	95231250	9.1122	0.0249909	0.025989
SESN3	chr11	11q21	95225001	95237500	9.1122	0.0249909	0.025989
SESN3	chr11	11q21	95231251	95243750	9.1122	0.0249909	0.025989
NPPC	chr2	2q37.1	231912501	231925000	9.06851	0.0249909	0.025989
NPPC	chr2	2q37.1	231918751	231931250	9.06851	0.0249909	0.025989
NPPC	chr2	2q37.1	231925001	231937500	9.06851	0.0249909	0.025989
YWHAE	chr17	17p13.3	1337501	1350000	9.06379	0.0249909	0.025989
YWHAE	chr17	17p13.3	1343751	1356250	9.06379	0.0249909	0.025989
YWHAE	chr17	17p13.3	1350001	1362500	9.06379	0.0249909	0.025989
YWHAE	chr17	17p13.3	1356251	1368750	9.06379	0.0249909	0.025989
YWHAE	chr17	17p13.3	1362501	1375000	9.06379	0.0249909	0.025989
YWHAE	chr17	17p13.3	1368751	1381250	9.06379	0.0249909	0.025989
YWHAE	chr17	17p13.3	1375001	1387500	9.06379	0.0249909	0.025989
YWHAE	chr17	17p13.3	1381251	1393750	9.06379	0.0249909	0.025989
YWHAE	chr17	17p13.3	1387501	1400000	9.06379	0.0249909	0.025989
YWHAE	chr17	17p13.3	1393751	1406250	9.06379	0.0249909	0.025989
YWHAE	chr17	17p13.3	1400001	1412500	9.06379	0.0249909	0.025989
TCP11L2	chr12	12q23.3	106293751	106306250	9.06225	0.0249909	0.025989
TCP11L2	chr12	12q23.3	106300001	106312500	9.06225	0.0249909	0.025989
TCP11L2	chr12	12q23.3	106306251	106318750	9.06225	0.0249909	0.025989
TCP11L2	chr12	12q23.3	106312501	106325000	9.06225	0.0249909	0.025989
TCP11L2	chr12	12q23.3	106318751	106331250	9.06225	0.0249909	0.025989
TCP11L2	chr12	12q23.3	106325001	106337500	9.06225	0.0249909	0.025989
TCP11L2	chr12	12q23.3	106331251	106343750	9.06225	0.0249909	0.025989
TCP11L2	chr12	12q23.3	106337501	106350000	9.06225	0.0249909	0.025989
TCP11L2	chr12	12q23.3	106343751	106356250	9.06225	0.0249909	0.025989
MSL2	chr3	3q22.3	136150001	136162500	9.03985	0.0249909	0.025989
MSL2	chr3	3q22.3	136156251	136168750	9.03985	0.0249909	0.025989
MSL2	chr3	3q22.3	136162501	136175000	9.03985	0.0249909	0.025989
MSL2	chr3	3q22.3	136168751	136181250	9.03985	0.0249909	0.025989
MSL2	chr3	3q22.3	136175001	136187500	9.03985	0.0249909	0.025989
MSL2	chr3	3q22.3	136181251	136193750	9.03985	0.0249909	0.025989
MSL2	chr3	3q22.3	136187501	136200000	9.03985	0.0249909	0.025989
MSL2	chr3	3q22.3	136193751	136206250	9.03985	0.0249909	0.025989
RIF1	chr2	2q23.3	151400001	151412500	8.98645	0.0249909	0.025989
RIF1	chr2	2q23.3	151406251	151418750	8.98645	0.0249909	0.025989
RIF1	chr2	2q23.3	151412501	151425000	8.98645	0.0249909	0.025989
RIF1	chr2	2q23.3	151418751	151431250	8.98645	0.0249909	0.025989
RIF1	chr2	2q23.3	151425001	151437500	8.98645	0.0249909	0.025989
RIF1	chr2	2q23.3	151431251	151443750	8.98645	0.0249909	0.025989
RIF1	chr2	2q23.3	151437501	151450000	8.98645	0.0249909	0.025989
RIF1	chr2	2q23.3	151443751	151456250	8.98645	0.0249909	0.025989
RIF1	chr2	2q23.3	151450001	151462500	8.98645	0.0249909	0.025989
RIF1	chr2	2q23.3	151456251	151468750	8.98645	0.0249909	0.025989
RIF1	chr2	2q23.3	151462501	151475000	8.98645	0.0249909	0.025989
RIF1	chr2	2q23.3	151468751	151481250	8.98645	0.0249909	0.025989
VSTM2B	chr19	19q12	29518751	29531250	8.96788	0.0249909	0.025989
VSTM2B	chr19	19q12	29525001	29537500	8.96788	0.0249909	0.025989
VSTM2B	chr19	19q12	29531251	29543750	8.96788	0.0249909	0.025989
VSTM2B	chr19	19q12	29537501	29550000	8.96788	0.0249909	0.025989
VSTM2B	chr19	19q12	29543751	29556250	8.96788	0.0249909	0.025989
VSTM2B	chr19	19q12	29550001	29562500	8.96788	0.0249909	0.025989
VSTM2B	chr19	19q12	29556251	29568750	8.96788	0.0249909	0.025989
VSTM2B	chr19	19q12	29562501	29575000	8.96788	0.0249909	0.025989
NAA50	chr3	3q13.31	113706251	113718750	8.9572	0.0249909	0.025989
NAA50	chr3	3q13.31	113712501	113725000	8.9572	0.0249909	0.025989
NAA50	chr3	3q13.31	113718751	113731250	8.9572	0.0249909	0.025989
NAA50	chr3	3q13.31	113725001	113737500	8.9572	0.0249909	0.025989
NAA50	chr3	3q13.31	113731251	113743750	8.9572	0.0249909	0.025989
SNORD50A SNORD50B+	chr6	6q14.3	85668751	85681250	8.91872	0.0493586	0.0495276
SNORD50A SNORD50B+	chr6	6q14.3	85675001	85687500	8.91872	0.0493586	0.0495276
ECE1	chr1	1p36.12	21206251	21218750	8.83028	0.0249909	0.025989
ECE1	chr1	1p36.12	21212501	21225000	8.83028	0.0249909	0.025989
ECE1	chr1	1p36.12	21218751	21231250	8.83028	0.0249909	0.025989
ECE1	chr1	1p36.12	21225001	21237500	8.83028	0.0249909	0.025989
ECE1	chr1	1p36.12	21231251	21243750	8.83028	0.0249909	0.025989
ECE1	chr1	1p36.12	21237501	21250000	8.83028	0.0249909	0.025989
ECE1	chr1	1p36.12	21243751	21256250	8.83028	0.0249909	0.025989
ECE1	chr1	1p36.12	21250001	21262500	8.83028	0.0249909	0.025989
ECE1	chr1	1p36.12	21256251	21268750	8.83028	0.0249909	0.025989
ECE1	chr1	1p36.12	21262501	21275000	8.83028	0.0249909	0.025989
ECE1	chr1	1p36.12	21268751	21281250	8.83028	0.0249909	0.025989
ECE1	chr1	1p36.12	21275001	21287500	8.83028	0.0249909	0.025989
ECE1	chr1	1p36.12	21281251	21293750	8.83028	0.0249909	0.025989
ECE1	chr1	1p36.12	21287501	21300000	8.83028	0.0249909	0.025989
ECE1	chr1	1p36.12	21293751	21306250	8.83028	0.0249909	0.025989
ECE1	chr1	1p36.12	21300001	21312500	8.83028	0.0249909	0.025989
ECE1	chr1	1p36.12	21306251	21318750	8.83028	0.0249909	0.025989
ECE1	chr1	1p36.12	21312501	21325000	8.83028	0.0249909	0.025989
ECE1	chr1	1p36.12	21318751	21331250	8.83028	0.0249909	0.025989
ECE1	chr1	1p36.12	21325001	21337500	8.83028	0.0249909	0.025989
ECE1	chr1	1p36.12	21331251	21343750	8.83028	0.0249909	0.025989
ECE1	chr1	1p36.12	21337501	21350000	8.83028	0.0249909	0.025989
ECE1	chr1	1p36.12	21343751	21356250	8.83028	0.0249909	0.025989
ZNF808 ZNF701+	chr19	19q13.41	52562501	52575000	8.77656	0.0493586	0.0495276
KRTAP4-9	chr17	17q21.2	41093751	41106250	8.76321	0.0249909	0.025989
KRTAP4-9	chr17	17q21.2	41100001	41112500	8.76321	0.0249909	0.025989
HIST1H3I HIST1H4L+	chr6	6p22.1	27868751	27881250	8.75073	0.0493586	0.0495276
ITGB3	chr17	17q21.32	47243751	47256250	8.71488	0.0249909	0.025989
ITGB3	chr17	17q21.32	47250001	47262500	8.71488	0.0249909	0.025989
ITGB3	chr17	17q21.32	47256251	47268750	8.71488	0.0249909	0.025989
ITGB3	chr17	17q21.32	47262501	47275000	8.71488	0.0249909	0.025989
ITGB3	chr17	17q21.32	47268751	47281250	8.71488	0.0249909	0.025989
ITGB3	chr17	17q21.32	47275001	47287500	8.71488	0.0249909	0.025989
ITGB3	chr17	17q21.32	47281251	47293750	8.71488	0.0249909	0.025989
ITGB3	chr17	17q21.32	47287501	47300000	8.71488	0.0249909	0.025989
ITGB3	chr17	17q21.32	47293751	47306250	8.71488	0.0249909	0.025989
ITGB3	chr17	17q21.32	47300001	47312500	8.71488	0.0249909	0.025989
ITGB3	chr17	17q21.32	47306251	47318750	8.71488	0.0249909	0.025989
ARNT	chr1	1q21.3	150812501	150825000	8.71376	0.0249909	0.025989
ARNT	chr1	1q21.3	150818751	150831250	8.71376	0.0249909	0.025989
ARNT	chr1	1q21.3	150825001	150837500	8.71376	0.0249909	0.025989
ARNT	chr1	1q21.3	150831251	150843750	8.71376	0.0249909	0.025989
ARNT	chr1	1q21.3	150837501	150850000	8.71376	0.0249909	0.025989
ARNT	chr1	1q21.3	150843751	150856250	8.71376	0.0249909	0.025989
ARNT	chr1	1q21.3	150850001	150862500	8.71376	0.0249909	0.025989
ARNT	chr1	1q21.3	150856251	150868750	8.71376	0.0249909	0.025989
ARNT	chr1	1q21.3	150862501	150875000	8.71376	0.0249909	0.025989
ARNT	chr1	1q21.3	150868751	150881250	8.71376	0.0249909	0.025989
ARNT	chr1	1q21.3	150875001	150887500	8.71376	0.0249909	0.025989
SRGAP2	chr1	1q32.1	206193751	206206250	8.55558	0.0249909	0.025989
SRGAP2	chr1	1q32.1	206200001	206212500	8.55558	0.0249909	0.025989
SRGAP2	chr1	1q32.1	206206251	206218750	8.55558	0.0249909	0.025989
SRGAP2	chr1	1q32.1	206212501	206225000	8.55558	0.0249909	0.025989
SRGAP2	chr1	1q32.1	206218751	206231250	8.55558	0.0249909	0.025989
SRGAP2	chr1	1q32.1	206225001	206237500	8.55558	0.0249909	0.025989
SRGAP2	chr1	1q32.1	206231251	206243750	8.55558	0.0249909	0.025989
SRGAP2	chr1	1q32.1	206237501	206250000	8.55558	0.0249909	0.025989
SRGAP2	chr1	1q32.1	206243751	206256250	8.55558	0.0249909	0.025989
SRGAP2	chr1	1q32.1	206250001	206262500	8.55558	0.0249909	0.025989
SRGAP2	chr1	1q32.1	206256251	206268750	8.55558	0.0249909	0.025989
SRGAP2	chr1	1q32.1	206262501	206275000	8.55558	0.0249909	0.025989
SRGAP2	chr1	1q32.1	206268751	206281250	8.55558	0.0249909	0.025989
SRGAP2	chr1	1q32.1	206275001	206287500	8.55558	0.0249909	0.025989
SRGAP2	chr1	1q32.1	206281251	206293750	8.55558	0.0249909	0.025989
SRGAP2	chr1	1q32.1	206287501	206300000	8.55558	0.0249909	0.025989
SRGAP2	chr1	1q32.1	206293751	206306250	8.55558	0.0249909	0.025989
SRGAP2	chr1	1q32.1	206300001	206312500	8.55558	0.0249909	0.025989
SRGAP2	chr1	1q32.1	206306251	206318750	8.55558	0.0249909	0.025989
SRGAP2	chr1	1q32.1	206312501	206325000	8.55558	0.0249909	0.025989
SRGAP2	chr1	1q32.1	206318751	206331250	8.55558	0.0249909	0.025989
SRGAP2	chr1	1q32.1	206325001	206337500	8.55558	0.0249909	0.025989
SRGAP2	chr1	1q32.1	206331251	206343750	8.55558	0.0249909	0.025989
SRGAP2	chr1	1q32.1	206337501	206350000	8.55558	0.0249909	0.025989
SRGAP2	chr1	1q32.1	206343751	206356250	8.55558	0.0249909	0.025989
SRGAP2	chr1	1q32.1	206350001	206362500	8.55558	0.0249909	0.025989
SRGAP2	chr1	1q32.1	206356251	206368750	8.55558	0.0249909	0.025989
SRGAP2	chr1	1q32.1	206362501	206375000	8.55558	0.0249909	0.025989
SRGAP2	chr1	1q32.1	206368751	206381250	8.55558	0.0249909	0.025989
SRGAP2	chr1	1q32.1	206375001	206387500	8.55558	0.0249909	0.025989
SRGAP2	chr1	1q32.1	206381251	206393750	8.55558	0.0249909	0.025989
SRGAP2	chr1	1q32.1	206387501	206400000	8.55558	0.0249909	0.025989
SRGAP2	chr1	1q32.1	206393751	206406250	8.55558	0.0249909	0.025989
SRGAP2	chr1	1q32.1	206400001	206412500	8.55558	0.0249909	0.025989
SRGAP2	chr1	1q32.1	206406251	206418750	8.55558	0.0249909	0.025989
SRGAP2	chr1	1q32.1	206412501	206425000	8.55558	0.0249909	0.025989
SRGAP2	chr1	1q32.1	206418751	206431250	8.55558	0.0249909	0.025989
SRGAP2	chr1	1q32.1	206425001	206437500	8.55558	0.0249909	0.025989
SRGAP2	chr1	1q32.1	206431251	206443750	8.55558	0.0249909	0.025989
SRGAP2	chr1	1q32.1	206437501	206450000	8.55558	0.0249909	0.025989
SRGAP2	chr1	1q32.1	206443751	206456250	8.55558	0.0249909	0.025989
SRGAP2	chr1	1q32.1	206450001	206462500	8.55558	0.0249909	0.025989
SRGAP2	chr1	1q32.1	206456251	206468750	8.55558	0.0249909	0.025989
LCE3B LCE3A+	chr1	1q21.3	152612501	152625000	8.41343	0.0493586	0.0495276
CES1	chr16	16q12.2	55793751	55806250	8.25549	0.0249909	0.025989
CES1	chr16	16q12.2	55800001	55812500	8.25549	0.0249909	0.025989
CES1	chr16	16q12.2	55806251	55818750	8.25549	0.0249909	0.025989
CES1	chr16	16q12.2	55812501	55825000	8.25549	0.0249909	0.025989
CES1	chr16	16q12.2	55818751	55831250	8.25549	0.0249909	0.025989
CES1	chr16	16q12.2	55825001	55837500	8.25549	0.0249909	0.025989
CES1	chr16	16q12.2	55831251	55843750	8.25549	0.0249909	0.025989
JSRP1	chr19	19p13.3	2256251	2268750	8.1608	0.0249909	0.025989
CDR1	chrX	Xq27.1	140775001	140787500	8.13569	0.0249909	0.025989
CDR1	chrX	Xq27.1	140781251	140793750	8.13569	0.0249909	0.025989
ARHGEF12	chr11	11q23.3	120337501	120350000	8.13373	0.0249909	0.025989
ARHGEF12	chr11	11q23.3	120343751	120356250	8.13373	0.0249909	0.025989
ARHGEF12	chr11	11q23.3	120350001	120362500	8.13373	0.0249909	0.025989
ARHGEF12	chr11	11q23.3	120356251	120368750	8.13373	0.0249909	0.025989
ARHGEF12	chr11	11q23.3	120362501	120375000	8.13373	0.0249909	0.025989
ARHGEF12	chr11	11q23.3	120368751	120381250	8.13373	0.0249909	0.025989
ARHGEF12	chr11	11q23.3	120375001	120387500	8.13373	0.0249909	0.025989
ARHGEF12	chr11	11q23.3	120381251	120393750	8.13373	0.0249909	0.025989
ARHGEF12	chr11	11q23.3	120387501	120400000	8.13373	0.0249909	0.025989
ARHGEF12	chr11	11q23.3	120393751	120406250	8.13373	0.0249909	0.025989
ARHGEF12	chr11	11q23.3	120400001	120412500	8.13373	0.0249909	0.025989
ARHGEF12	chr11	11q23.3	120406251	120418750	8.13373	0.0249909	0.025989
ARHGEF12	chr11	11q23.3	120412501	120425000	8.13373	0.0249909	0.025989
ARHGEF12	chr11	11q23.3	120418751	120431250	8.13373	0.0249909	0.025989
ARHGEF12	chr11	11q23.3	120425001	120437500	8.13373	0.0249909	0.025989
ARHGEF12	chr11	11q23.3	120431251	120443750	8.13373	0.0249909	0.025989
ARHGEF12	chr11	11q23.3	120437501	120450000	8.13373	0.0249909	0.025989
ARHGEF12	chr11	11q23.3	120443751	120456250	8.13373	0.0249909	0.025989
ARHGEF12	chr11	11q23.3	120450001	120462500	8.13373	0.0249909	0.025989
ARHGEF12	chr11	11q23.3	120456251	120468750	8.13373	0.0249909	0.025989
ARHGEF12	chr11	11q23.3	120462501	120475000	8.13373	0.0249909	0.025989
ARHGEF12	chr11	11q23.3	120468751	120481250	8.13373	0.0249909	0.025989
ARHGEF12	chr11	11q23.3	120475001	120487500	8.13373	0.0249909	0.025989
ARHGEF12	chr11	11q23.3	120481251	120493750	8.13373	0.0249909	0.025989
ARHGEF12	chr11	11q23.3	120487501	120500000	8.13373	0.0249909	0.025989
FOXE3	chr1	1p33	47406251	47418750	8.07726	0.0249909	0.025989
FOXE3	chr1	1p33	47412501	47425000	8.07726	0.0249909	0.025989
IQSEC3	chr12	12p13.33	56251	68750	8.04619	0.0249909	0.025989
IQSEC3	chr12	12p13.33	62501	75000	8.04619	0.0249909	0.025989
IQSEC3	chr12	12p13.33	68751	81250	8.04619	0.0249909	0.025989
IQSEC3	chr12	12p13.33	75001	87500	8.04619	0.0249909	0.025989
IQSEC3	chr12	12p13.33	81251	93750	8.04619	0.0249909	0.025989
IQSEC3	chr12	12p13.33	87501	100000	8.04619	0.0249909	0.025989
IQSEC3	chr12	12p13.33	93751	106250	8.04619	0.0249909	0.025989
IQSEC3	chr12	12p13.33	100001	112500	8.04619	0.0249909	0.025989
IQSEC3	chr12	12p13.33	106251	118750	8.04619	0.0249909	0.025989
IQSEC3	chr12	12p13.33	112501	125000	8.04619	0.0249909	0.025989
IQSEC3	chr12	12p13.33	118751	131250	8.04619	0.0249909	0.025989
IQSEC3	chr12	12p13.33	125001	137500	8.04619	0.0249909	0.025989
IQSEC3	chr12	12p13.33	131251	143750	8.04619	0.0249909	0.025989
IQSEC3	chr12	12p13.33	137501	150000	8.04619	0.0249909	0.025989
IQSEC3	chr12	12p13.33	143751	156250	8.04619	0.0249909	0.025989
IQSEC3	chr12	12p13.33	150001	162500	8.04619	0.0249909	0.025989
IQSEC3	chr12	12p13.33	156251	168750	8.04619	0.0249909	0.025989
IQSEC3	chr12	12p13.33	162501	175000	8.04619	0.0249909	0.025989
IQSEC3	chr12	12p13.33	168751	181250	8.04619	0.0249909	0.025989
IQSEC3	chr12	12p13.33	175001	187500	8.04619	0.0249909	0.025989
AFF4	chr5	5q31.1	132875001	132887500	8.03482	0.0249909	0.025989
AFF4	chr5	5q31.1	132881251	132893750	8.03482	0.0249909	0.025989
AFF4	chr5	5q31.1	132887501	132900000	8.03482	0.0249909	0.025989
AFF4	chr5	5q31.1	132893751	132906250	8.03482	0.0249909	0.025989
AFF4	chr5	5q31.1	132900001	132912500	8.03482	0.0249909	0.025989
AFF4	chr5	5q31.1	132906251	132918750	8.03482	0.0249909	0.025989
AFF4	chr5	5q31.1	132912501	132925000	8.03482	0.0249909	0.025989
AFF4	chr5	5q31.1	132918751	132931250	8.03482	0.0249909	0.025989
AFF4	chr5	5q31.1	132925001	132937500	8.03482	0.0249909	0.025989
AFF4	chr5	5q31.1	132931251	132943750	8.03482	0.0249909	0.025989
AFF4	chr5	5q31.1	132937501	132950000	8.03482	0.0249909	0.025989
AFF4	chr5	5q31.1	132943751	132956250	8.03482	0.0249909	0.025989
AFF4	chr5	5q31.1	132950001	132962500	8.03482	0.0249909	0.025989
AFF4	chr5	5q31.1	132956251	132968750	8.03482	0.0249909	0.025989
AFF4	chr5	5q31.1	132962501	132975000	8.03482	0.0249909	0.025989
WWC2	chr4	4q35.1	183100001	183112500	7.98262	0.0249909	0.025989
WWC2	chr4	4q35.1	183106251	183118750	7.98262	0.0249909	0.025989
WWC2	chr4	4q35.1	183112501	183125000	7.98262	0.0249909	0.025989
WWC2	chr4	4q35.1	183118751	183131250	7.98262	0.0249909	0.025989
WWC2	chr4	4q35.1	183125001	183137500	7.98262	0.0249909	0.025989
WWC2	chr4	4q35.1	183131251	183143750	7.98262	0.0249909	0.025989
WWC2	chr4	4q35.1	183137501	183150000	7.98262	0.0249909	0.025989
WWC2	chr4	4q35.1	183143751	183156250	7.98262	0.0249909	0.025989
WWC2	chr4	4q35.1	183150001	183162500	7.98262	0.0249909	0.025989
WWC2	chr4	4q35.1	183156251	183168750	7.98262	0.0249909	0.025989
WWC2	chr4	4q35.1	183162501	183175000	7.98262	0.0249909	0.025989
WWC2	chr4	4q35.1	183168751	183181250	7.98262	0.0249909	0.025989
WWC2	chr4	4q35.1	183175001	183187500	7.98262	0.0249909	0.025989
WWC2	chr4	4q35.1	183181251	183193750	7.98262	0.0249909	0.025989
WWC2	chr4	4q35.1	183187501	183200000	7.98262	0.0249909	0.025989
WWC2	chr4	4q35.1	183193751	183206250	7.98262	0.0249909	0.025989
WWC2	chr4	4q35.1	183200001	183212500	7.98262	0.0249909	0.025989
WWC2	chr4	4q35.1	183206251	183218750	7.98262	0.0249909	0.025989
WWC2	chr4	4q35.1	183212501	183225000	7.98262	0.0249909	0.025989
WWC2	chr4	4q35.1	183218751	183231250	7.98262	0.0249909	0.025989
WWC2	chr4	4q35.1	183225001	183237500	7.98262	0.0249909	0.025989
WWC2	chr4	4q35.1	183231251	183243750	7.98262	0.0249909	0.025989
WWC2	chr4	4q35.1	183237501	183250000	7.98262	0.0249909	0.025989
WWC2	chr4	4q35.1	183243751	183256250	7.98262	0.0249909	0.025989
WWC2	chr4	4q35.1	183250001	183262500	7.98262	0.0249909	0.025989
WWC2	chr4	4q35.1	183256251	183268750	7.98262	0.0249909	0.025989
WWC2	chr4	4q35.1	183262501	183275000	7.98262	0.0249909	0.025989
WWC2	chr4	4q35.1	183268751	183281250	7.98262	0.0249909	0.025989
WWC2	chr4	4q35.1	183275001	183287500	7.98262	0.0249909	0.025989
WWC2	chr4	4q35.1	183281251	183293750	7.98262	0.0249909	0.025989
WWC2	chr4	4q35.1	183287501	183300000	7.98262	0.0249909	0.025989
WWC2	chr4	4q35.1	183293751	183306250	7.98262	0.0249909	0.025989
WWC2	chr4	4q35.1	183300001	183312500	7.98262	0.0249909	0.025989
SLFN5	chr17	17q12	35231251	35243750	7.96216	0.0249909	0.025989
SLFN5	chr17	17q12	35237501	35250000	7.96216	0.0249909	0.025989
SLFN5	chr17	17q12	35243751	35256250	7.96216	0.0249909	0.025989
SLFN5	chr17	17q12	35250001	35262500	7.96216	0.0249909	0.025989
SLFN5	chr17	17q12	35256251	35268750	7.96216	0.0249909	0.025989
SLFN5	chr17	17q12	35262501	35275000	7.96216	0.0249909	0.025989
SLFN5	chr17	17q12	35268751	35281250	7.96216	0.0249909	0.025989
LEPR	chr1	1p31.3	65437501	65450000	7.87803	0.0249909	0.025989
LEPR	chr1	1p31.3	65443751	65456250	7.87803	0.0249909	0.025989
LEPR	chr1	1p31.3	65450001	65462500	7.87803	0.0249909	0.025989
LEPR	chr1	1p31.3	65456251	65468750	7.87803	0.0249909	0.025989
LEPR	chr1	1p31.3	65462501	65475000	7.87803	0.0249909	0.025989
LEPR	chr1	1p31.3	65468751	65481250	7.87803	0.0249909	0.025989
LEPR	chr1	1p31.3	65475001	65487500	7.87803	0.0249909	0.025989
LEPR	chr1	1p31.3	65481251	65493750	7.87803	0.0249909	0.025989
LEPR	chr1	1p31.3	65487501	65500000	7.87803	0.0249909	0.025989
LEPR	chr1	1p31.3	65493751	65506250	7.87803	0.0249909	0.025989
LEPR	chr1	1p31.3	65500001	65512500	7.87803	0.0249909	0.025989
LEPR	chr1	1p31.3	65506251	65518750	7.87803	0.0249909	0.025989
LEPR	chr1	1p31.3	65512501	65525000	7.87803	0.0249909	0.025989
LEPR	chr1	1p31.3	65518751	65531250	7.87803	0.0249909	0.025989
LEPR	chr1	1p31.3	65525001	65537500	7.87803	0.0249909	0.025989
LEPR	chr1	1p31.3	65531251	65543750	7.87803	0.0249909	0.025989
LEPR	chr1	1p31.3	65537501	65550000	7.87803	0.0249909	0.025989
LEPR	chr1	1p31.3	65543751	65556250	7.87803	0.0249909	0.025989
LEPR	chr1	1p31.3	65550001	65562500	7.87803	0.0249909	0.025989
LEPR	chr1	1p31.3	65556251	65568750	7.87803	0.0249909	0.025989
LEPR	chr1	1p31.3	65562501	65575000	7.87803	0.0249909	0.025989
LEPR	chr1	1p31.3	65568751	65581250	7.87803	0.0249909	0.025989
LEPR	chr1	1p31.3	65575001	65587500	7.87803	0.0249909	0.025989
LEPR	chr1	1p31.3	65581251	65593750	7.87803	0.0249909	0.025989
LEPR	chr1	1p31.3	65587501	65600000	7.87803	0.0249909	0.025989
LEPR	chr1	1p31.3	65593751	65606250	7.87803	0.0249909	0.025989
LEPR	chr1	1p31.3	65600001	65612500	7.87803	0.0249909	0.025989
LEPR	chr1	1p31.3	65606251	65618750	7.87803	0.0249909	0.025989
LEPR	chr1	1p31.3	65612501	65625000	7.87803	0.0249909	0.025989
LEPR	chr1	1p31.3	65618751	65631250	7.87803	0.0249909	0.025989
LEPR	chr1	1p31.3	65625001	65637500	7.87803	0.0249909	0.025989
LEPR	chr1	1p31.3	65631251	65643750	7.87803	0.0249909	0.025989
AP2A1	chr19	19q13.33	49768751	49781250	7.86222	0.0249909	0.025989
AP2A1	chr19	19q13.33	49775001	49787500	7.86222	0.0249909	0.025989
AP2A1	chr19	19q13.33	49781251	49793750	7.86222	0.0249909	0.025989
AP2A1	chr19	19q13.33	49787501	49800000	7.86222	0.0249909	0.025989
AP2A1	chr19	19q13.33	49793751	49806250	7.86222	0.0249909	0.025989
MDM2	chr12	12q15	68800001	68812500	7.84366	0.0249909	0.025989
MDM2	chr12	12q15	68806251	68818750	7.84366	0.0249909	0.025989
MDM2	chr12	12q15	68812501	68825000	7.84366	0.0249909	0.025989
MDM2	chr12	12q15	68818751	68831250	7.84366	0.0249909	0.025989
MDM2	chr12	12q15	68825001	68837500	7.84366	0.0249909	0.025989
KRTAP5-10	chr11	11q13.4	71556251	71568750	7.81814	0.0249909	0.025989
KRTAP5-10	chr11	11q13.4	71562501	71575000	7.81814	0.0249909	0.025989
KRT18	chr12	12q13.13	52950001	52962500	7.79381	0.0249909	0.025989
TBCEL	chr11	11q23.3	121012501	121025000	7.78882	0.0249909	0.025989
TBCEL	chr11	11q23.3	121018751	121031250	7.78882	0.0249909	0.025989
TBCEL	chr11	11q23.3	121025001	121037500	7.78882	0.0249909	0.025989
TBCEL	chr11	11q23.3	121031251	121043750	7.78882	0.0249909	0.025989
TBCEL	chr11	11q23.3	121037501	121050000	7.78882	0.0249909	0.025989
TBCEL	chr11	11q23.3	121043751	121056250	7.78882	0.0249909	0.025989
TBCEL	chr11	11q23.3	121050001	121062500	7.78882	0.0249909	0.025989
TBCEL	chr11	11q23.3	121056251	121068750	7.78882	0.0249909	0.025989
TBCEL	chr11	11q23.3	121062501	121075000	7.78882	0.0249909	0.025989
TBCEL	chr11	11q23.3	121068751	121081250	7.78882	0.0249909	0.025989
TBCEL	chr11	11q23.3	121075001	121087500	7.78882	0.0249909	0.025989
TBCEL	chr11	11q23.3	121081251	121093750	7.78882	0.0249909	0.025989
TBCEL	chr11	11q23.3	121087501	121100000	7.78882	0.0249909	0.025989
SETD5	chr3	3p25.3	9400001	9412500	7.76822	0.0249909	0.025989
SETD5	chr3	3p25.3	9406251	9418750	7.76822	0.0249909	0.025989
SETD5	chr3	3p25.3	9412501	9425000	7.76822	0.0249909	0.025989
SETD5	chr3	3p25.3	9418751	9431250	7.76822	0.0249909	0.025989
SETD5	chr3	3p25.3	9425001	9437500	7.76822	0.0249909	0.025989
SETD5	chr3	3p25.3	9431251	9443750	7.76822	0.0249909	0.025989
SETD5	chr3	3p25.3	9437501	9450000	7.76822	0.0249909	0.025989
SETD5	chr3	3p25.3	9443751	9456250	7.76822	0.0249909	0.025989
SETD5	chr3	3p25.3	9450001	9462500	7.76822	0.0249909	0.025989
SETD5	chr3	3p25.3	9456251	9468750	7.76822	0.0249909	0.025989
SETD5	chr3	3p25.3	9462501	9475000	7.76822	0.0249909	0.025989
SETD5	chr3	3p25.3	9468751	9481250	7.76822	0.0249909	0.025989
SETD5	chr3	3p25.3	9475001	9487500	7.76822	0.0249909	0.025989
OTOS	chr2	2q37.3	240137501	240150000	7.75272	0.0249909	0.025989
TRIM71	chr3	3p22.3	32806251	32818750	7.67132	0.0249909	0.025989
TRIM71	chr3	3p22.3	32812501	32825000	7.67132	0.0249909	0.025989
TRIM71	chr3	3p22.3	32818751	32831250	7.67132	0.0249909	0.025989
TRIM71	chr3	3p22.3	32825001	32837500	7.67132	0.0249909	0.025989
TRIM71	chr3	3p22.3	32831251	32843750	7.67132	0.0249909	0.025989
TRIM71	chr3	3p22.3	32837501	32850000	7.67132	0.0249909	0.025989
TRIM71	chr3	3p22.3	32843751	32856250	7.67132	0.0249909	0.025989
TRIM71	chr3	3p22.3	32850001	32862500	7.67132	0.0249909	0.025989
TRIM71	chr3	3p22.3	32856251	32868750	7.67132	0.0249909	0.025989
TRIM71	chr3	3p22.3	32862501	32875000	7.67132	0.0249909	0.025989
TRIM71	chr3	3p22.3	32868751	32881250	7.67132	0.0249909	0.025989
TRIM71	chr3	3p22.3	32875001	32887500	7.67132	0.0249909	0.025989
TRIM71	chr3	3p22.3	32881251	32893750	7.67132	0.0249909	0.025989
TRIM71	chr3	3p22.3	32887501	32900000	7.67132	0.0249909	0.025989
TRIM71	chr3	3p22.3	32893751	32906250	7.67132	0.0249909	0.025989
ZC3H12D	chr6	6q25.1	149437501	149450000	7.64488	0.0249909	0.025989
ZC3H12D	chr6	6q25.1	149443751	149456250	7.64488	0.0249909	0.025989
ZC3H12D	chr6	6q25.1	149450001	149462500	7.64488	0.0249909	0.025989
ZC3H12D	chr6	6q25.1	149456251	149468750	7.64488	0.0249909	0.025989
ZC3H12D	chr6	6q25.1	149462501	149475000	7.64488	0.0249909	0.025989
ZC3H12D	chr6	6q25.1	149468751	149481250	7.64488	0.0249909	0.025989
ZC3H12D	chr6	6q25.1	149475001	149487500	7.64488	0.0249909	0.025989
ZC3H12D	chr6	6q25.1	149481251	149493750	7.64488	0.0249909	0.025989
ARHGAP35	chr19	19q13.32	46856251	46868750	7.62347	0.0249909	0.025989
ARHGAP35	chr19	19q13.32	46862501	46875000	7.62347	0.0249909	0.025989
ARHGAP35	chr19	19q13.32	46868751	46881250	7.62347	0.0249909	0.025989
ARHGAP35	chr19	19q13.32	46875001	46887500	7.62347	0.0249909	0.025989
ARHGAP35	chr19	19q13.32	46881251	46893750	7.62347	0.0249909	0.025989
ARHGAP35	chr19	19q13.32	46887501	46900000	7.62347	0.0249909	0.025989
ARHGAP35	chr19	19q13.32	46893751	46906250	7.62347	0.0249909	0.025989
ARHGAP35	chr19	19q13.32	46900001	46912500	7.62347	0.0249909	0.025989
ARHGAP35	chr19	19q13.32	46906251	46918750	7.62347	0.0249909	0.025989
ARHGAP35	chr19	19q13.32	46912501	46925000	7.62347	0.0249909	0.025989
ARHGAP35	chr19	19q13.32	46918751	46931250	7.62347	0.0249909	0.025989
ARHGAP35	chr19	19q13.32	46925001	46937500	7.62347	0.0249909	0.025989
ARHGAP35	chr19	19q13.32	46931251	46943750	7.62347	0.0249909	0.025989
ARHGAP35	chr19	19q13.32	46937501	46950000	7.62347	0.0249909	0.025989
ARHGAP35	chr19	19q13.32	46943751	46956250	7.62347	0.0249909	0.025989
ARHGAP35	chr19	19q13.32	46950001	46962500	7.62347	0.0249909	0.025989
ARHGAP35	chr19	19q13.32	46956251	46968750	7.62347	0.0249909	0.025989
ARHGAP35	chr19	19q13.32	46962501	46975000	7.62347	0.0249909	0.025989
ARHGAP35	chr19	19q13.32	46968751	46981250	7.62347	0.0249909	0.025989
ARHGAP35	chr19	19q13.32	46975001	46987500	7.62347	0.0249909	0.025989
ARHGAP35	chr19	19q13.32	46981251	46993750	7.62347	0.0249909	0.025989
ARHGAP35	chr19	19q13.32	46987501	47000000	7.62347	0.0249909	0.025989
ARHGAP35	chr19	19q13.32	46993751	47006250	7.62347	0.0249909	0.025989
ARHGAP35	chr19	19q13.32	47000001	47012500	7.62347	0.0249909	0.025989
ELN	chr7	7q11.23	74018751	74031250	7.6039	0.0249909	0.025989
ELN	chr7	7q11.23	74025001	74037500	7.6039	0.0249909	0.025989
ELN	chr7	7q11.23	74031251	74043750	7.6039	0.0249909	0.025989
ELN	chr7	7q11.23	74037501	74050000	7.6039	0.0249909	0.025989
ELN	chr7	7q11.23	74043751	74056250	7.6039	0.0249909	0.025989
ELN	chr7	7q11.23	74050001	74062500	7.6039	0.0249909	0.025989
ELN	chr7	7q11.23	74056251	74068750	7.6039	0.0249909	0.025989
ELN	chr7	7q11.23	74062501	74075000	7.6039	0.0249909	0.025989
ELN	chr7	7q11.23	74068751	74081250	7.6039	0.0249909	0.025989
NOTCH2NL	chr1	1q21.1	146150001	146162500	7.60259	0.0249909	0.025989
NOTCH2NL	chr1	1q21.1	146156251	146168750	7.60259	0.0249909	0.025989
NOTCH2NL	chr1	1q21.1	146162501	146175000	7.60259	0.0249909	0.025989
NOTCH2NL	chr1	1q21.1	146168751	146181250	7.60259	0.0249909	0.025989
NOTCH2NL	chr1	1q21.1	146175001	146187500	7.60259	0.0249909	0.025989
NOTCH2NL	chr1	1q21.1	146181251	146193750	7.60259	0.0249909	0.025989
NOTCH2NL	chr1	1q21.1	146187501	146200000	7.60259	0.0249909	0.025989
NOTCH2NL	chr1	1q21.1	146193751	146206250	7.60259	0.0249909	0.025989
NOTCH2NL	chr1	1q21.1	146200001	146212500	7.60259	0.0249909	0.025989
NOTCH2NL	chr1	1q21.1	146206251	146218750	7.60259	0.0249909	0.025989
NOTCH2NL	chr1	1q21.1	146212501	146225000	7.60259	0.0249909	0.025989
NOTCH2NL	chr1	1q21.1	146218751	146231250	7.60259	0.0249909	0.025989
NOTCH2NL	chr1	1q21.1	146225001	146237500	7.60259	0.0249909	0.025989
KIAA1109	chr4	4q27	122143751	122156250	7.56563	0.0249909	0.025989
KIAA1109	chr4	4q27	122150001	122162500	7.56563	0.0249909	0.025989
KIAA1109	chr4	4q27	122156251	122168750	7.56563	0.0249909	0.025989
KIAA1109	chr4	4q27	122162501	122175000	7.56563	0.0249909	0.025989
KIAA1109	chr4	4q27	122168751	122181250	7.56563	0.0249909	0.025989
KIAA1109	chr4	4q27	122175001	122187500	7.56563	0.0249909	0.025989
KIAA1109	chr4	4q27	122181251	122193750	7.56563	0.0249909	0.025989
KIAA1109	chr4	4q27	122187501	122200000	7.56563	0.0249909	0.025989
KIAA1109	chr4	4q27	122193751	122206250	7.56563	0.0249909	0.025989
KIAA1109	chr4	4q27	122200001	122212500	7.56563	0.0249909	0.025989
KIAA1109	chr4	4q27	122206251	122218750	7.56563	0.0249909	0.025989
KIAA1109	chr4	4q27	122212501	122225000	7.56563	0.0249909	0.025989
KIAA1109	chr4	4q27	122218751	122231250	7.56563	0.0249909	0.025989
KIAA1109	chr4	4q27	122225001	122237500	7.56563	0.0249909	0.025989
KIAA1109	chr4	4q27	122231251	122243750	7.56563	0.0249909	0.025989
KIAA1109	chr4	4q27	122237501	122250000	7.56563	0.0249909	0.025989
KIAA1109	chr4	4q27	122243751	122256250	7.56563	0.0249909	0.025989
KIAA1109	chr4	4q27	122250001	122262500	7.56563	0.0249909	0.025989
KIAA1109	chr4	4q27	122256251	122268750	7.56563	0.0249909	0.025989
KIAA1109	chr4	4q27	122262501	122275000	7.56563	0.0249909	0.025989
KIAA1109	chr4	4q27	122268751	122281250	7.56563	0.0249909	0.025989
KIAA1109	chr4	4q27	122275001	122287500	7.56563	0.0249909	0.025989
KIAA1109	chr4	4q27	122281251	122293750	7.56563	0.0249909	0.025989
KIAA1109	chr4	4q27	122287501	122300000	7.56563	0.0249909	0.025989
KIAA1109	chr4	4q27	122293751	122306250	7.56563	0.0249909	0.025989
KIAA1109	chr4	4q27	122300001	122312500	7.56563	0.0249909	0.025989
KIAA1109	chr4	4q27	122306251	122318750	7.56563	0.0249909	0.025989
KIAA1109	chr4	4q27	122312501	122325000	7.56563	0.0249909	0.025989
KIAA1109	chr4	4q27	122318751	122331250	7.56563	0.0249909	0.025989
KIAA1109	chr4	4q27	122325001	122337500	7.56563	0.0249909	0.025989
KIAA1109	chr4	4q27	122331251	122343750	7.56563	0.0249909	0.025989
KIAA1109	chr4	4q27	122337501	122350000	7.56563	0.0249909	0.025989
KIAA1109	chr4	4q27	122343751	122356250	7.56563	0.0249909	0.025989
KIAA1109	chr4	4q27	122350001	122362500	7.56563	0.0249909	0.025989
KIAA1109	chr4	4q27	122356251	122368750	7.56563	0.0249909	0.025989
KIAA1109	chr4	4q27	122362501	122375000	7.56563	0.0249909	0.025989
GPATCH2L	chr14	14q24.3	76143751	76156250	7.56227	0.0249909	0.025989
GPATCH2L	chr14	14q24.3	76150001	76162500	7.56227	0.0249909	0.025989
GPATCH2L	chr14	14q24.3	76156251	76168750	7.56227	0.0249909	0.025989
GPATCH2L	chr14	14q24.3	76162501	76175000	7.56227	0.0249909	0.025989
GPATCH2L	chr14	14q24.3	76168751	76181250	7.56227	0.0249909	0.025989
GPATCH2L	chr14	14q24.3	76175001	76187500	7.56227	0.0249909	0.025989
GPATCH2L	chr14	14q24.3	76181251	76193750	7.56227	0.0249909	0.025989
GPATCH2L	chr14	14q24.3	76187501	76200000	7.56227	0.0249909	0.025989
GPATCH2L	chr14	14q24.3	76193751	76206250	7.56227	0.0249909	0.025989
GPATCH2L	chr14	14q24.3	76200001	76212500	7.56227	0.0249909	0.025989
GPATCH2L	chr14	14q24.3	76206251	76218750	7.56227	0.0249909	0.025989
GPATCH2L	chr14	14q24.3	76212501	76225000	7.56227	0.0249909	0.025989
ABHD13	chr13	13q33.3	108218751	108231250	7.51177	0.0249909	0.025989
ABHD13	chr13	13q33.3	108225001	108237500	7.51177	0.0249909	0.025989
ABHD13	chr13	13q33.3	108231251	108243750	7.51177	0.0249909	0.025989
TMEM63A	chr1	1q42.12	225850001	225862500	7.4884	0.0249909	0.025989
TMEM63A	chr1	1q42.12	225856251	225868750	7.4884	0.0249909	0.025989
TMEM63A	chr1	1q42.12	225862501	225875000	7.4884	0.0249909	0.025989
TMEM63A	chr1	1q42.12	225868751	225881250	7.4884	0.0249909	0.025989
SMG1	chr16	16p12.3	18806251	18818750	7.38956	0.0249909	0.025989
SMG1	chr16	16p12.3	18812501	18825000	7.38956	0.0249909	0.025989
SMG1	chr16	16p12.3	18818751	18831250	7.38956	0.0249909	0.025989
SMG1	chr16	16p12.3	18825001	18837500	7.38956	0.0249909	0.025989
SMG1	chr16	16p12.3	18831251	18843750	7.38956	0.0249909	0.025989
SMG1	chr16	16p12.3	18837501	18850000	7.38956	0.0249909	0.025989
SMG1	chr16	16p12.3	18843751	18856250	7.38956	0.0249909	0.025989
SMG1	chr16	16p12.3	18850001	18862500	7.38956	0.0249909	0.025989
SMG1	chr16	16p12.3	18856251	18868750	7.38956	0.0249909	0.025989
SMG1	chr16	16p12.3	18862501	18875000	7.38956	0.0249909	0.025989
SMG1	chr16	16p12.3	18868751	18881250	7.38956	0.0249909	0.025989
SMG1	chr16	16p12.3	18875001	18887500	7.38956	0.0249909	0.025989
SMG1	chr16	16p12.3	18881251	18893750	7.38956	0.0249909	0.025989
SMG1	chr16	16p12.3	18887501	18900000	7.38956	0.0249909	0.025989
SMG1	chr16	16p12.3	18893751	18906250	7.38956	0.0249909	0.025989
SMG1	chr16	16p12.3	18900001	18912500	7.38956	0.0249909	0.025989
SMG1	chr16	16p12.3	18906251	18918750	7.38956	0.0249909	0.025989
SMG1	chr16	16p12.3	18912501	18925000	7.38956	0.0249909	0.025989
SMG1	chr16	16p12.3	18918751	18931250	7.38956	0.0249909	0.025989
SMG1	chr16	16p12.3	18925001	18937500	7.38956	0.0249909	0.025989
KRTAP1-1+ KRTAP2-1	chr17	17q21.2	41037501	41050000	7.38027	0.0493586	0.0495276
ABCA2	chr9	9q34.3	137000001	137012500	7.37726	0.0249909	0.025989
ABCA2	chr9	9q34.3	137006251	137018750	7.37726	0.0249909	0.025989
ABCA2	chr9	9q34.3	137012501	137025000	7.37726	0.0249909	0.025989
SMCHD1	chr18	18p11.32	2643751	2656250	7.37699	0.0249909	0.025989
SMCHD1	chr18	18p11.32	2650001	2662500	7.37699	0.0249909	0.025989
SMCHD1	chr18	18p11.32	2656251	2668750	7.37699	0.0249909	0.025989
SMCHD1	chr18	18p11.32	2662501	2675000	7.37699	0.0249909	0.025989
SMCHD1	chr18	18p11.32	2668751	2681250	7.37699	0.0249909	0.025989
SMCHD1	chr18	18p11.32	2675001	2687500	7.37699	0.0249909	0.025989
SMCHD1	chr18	18p11.32	2681251	2693750	7.37699	0.0249909	0.025989
SMCHD1	chr18	18p11.32	2687501	2700000	7.37699	0.0249909	0.025989
SMCHD1	chr18	18p11.32	2693751	2706250	7.37699	0.0249909	0.025989
SMCHD1	chr18	18p11.32	2700001	2712500	7.37699	0.0249909	0.025989
SMCHD1	chr18	18p11.32	2706251	2718750	7.37699	0.0249909	0.025989
SMCHD1	chr18	18p11.32	2712501	2725000	7.37699	0.0249909	0.025989
SMCHD1	chr18	18p11.32	2718751	2731250	7.37699	0.0249909	0.025989
SMCHD1	chr18	18p11.32	2725001	2737500	7.37699	0.0249909	0.025989
SMCHD1	chr18	18p11.32	2731251	2743750	7.37699	0.0249909	0.025989
SMCHD1	chr18	18p11.32	2737501	2750000	7.37699	0.0249909	0.025989
SMCHD1	chr18	18p11.32	2743751	2756250	7.37699	0.0249909	0.025989
SMCHD1	chr18	18p11.32	2750001	2762500	7.37699	0.0249909	0.025989
SMCHD1	chr18	18p11.32	2756251	2768750	7.37699	0.0249909	0.025989
SMCHD1	chr18	18p11.32	2762501	2775000	7.37699	0.0249909	0.025989
SMCHD1	chr18	18p11.32	2768751	2781250	7.37699	0.0249909	0.025989
SMCHD1	chr18	18p11.32	2775001	2787500	7.37699	0.0249909	0.025989
SMCHD1	chr18	18p11.32	2781251	2793750	7.37699	0.0249909	0.025989
SMCHD1	chr18	18p11.32	2787501	2800000	7.37699	0.0249909	0.025989
SMCHD1	chr18	18p11.32	2793751	2806250	7.37699	0.0249909	0.025989
SMCHD1	chr18	18p11.32	2800001	2812500	7.37699	0.0249909	0.025989
ARHGAP31	chr3	3q13.32-q13.33	119287501	119300000	7.35535	0.0249909	0.025989
ARHGAP31	chr3	3q13.32-q13.33	119293751	119306250	7.35535	0.0249909	0.025989
ARHGAP31	chr3	3q13.32-q13.33	119300001	119312500	7.35535	0.0249909	0.025989
ARHGAP31	chr3	3q13.32-q13.33	119306251	119318750	7.35535	0.0249909	0.025989
ARHGAP31	chr3	3q13.32-q13.33	119312501	119325000	7.35535	0.0249909	0.025989
ARHGAP31	chr3	3q13.32-q13.33	119318751	119331250	7.35535	0.0249909	0.025989
ARHGAP31	chr3	3q13.32-q13.33	119325001	119337500	7.35535	0.0249909	0.025989
ARHGAP31	chr3	3q13.32-q13.33	119331251	119343750	7.35535	0.0249909	0.025989
ARHGAP31	chr3	3q13.32-q13.33	119337501	119350000	7.35535	0.0249909	0.025989
ARHGAP31	chr3	3q13.32-q13.33	119343751	119356250	7.35535	0.0249909	0.025989
ARHGAP31	chr3	3q13.32-q13.33	119350001	119362500	7.35535	0.0249909	0.025989
ARHGAP31	chr3	3q13.32-q13.33	119356251	119368750	7.35535	0.0249909	0.025989
ARHGAP31	chr3	3q13.32-q13.33	119362501	119375000	7.35535	0.0249909	0.025989
ARHGAP31	chr3	3q13.32-q13.33	119368751	119381250	7.35535	0.0249909	0.025989
ARHGAP31	chr3	3q13.32-q13.33	119375001	119387500	7.35535	0.0249909	0.025989
ARHGAP31	chr3	3q13.32-q13.33	119381251	119393750	7.35535	0.0249909	0.025989
ARHGAP31	chr3	3q13.32-q13.33	119387501	119400000	7.35535	0.0249909	0.025989
ARHGAP31	chr3	3q13.32-q13.33	119393751	119406250	7.35535	0.0249909	0.025989
ARHGAP31	chr3	3q13.32-q13.33	119400001	119412500	7.35535	0.0249909	0.025989
ARHGAP31	chr3	3q13.32-q13.33	119406251	119418750	7.35535	0.0249909	0.025989
ARHGAP31	chr3	3q13.32-q13.33	119412501	119425000	7.35535	0.0249909	0.025989
HIST1H1E HIST1H2BD-	chr6	6p22.2	26150001	26162500	7.2714	0.0493586	0.0495276
HIST1H1E HIST1H2BD-	chr6	6p22.2	26156251	26168750	7.2714	0.0493586	0.0495276
ACTA1	chr1	1q42.13	229418751	229431250	7.25189	0.0249909	0.025989
ACTA1	chr1	1q42.13	229425001	229437500	7.25189	0.0249909	0.025989
ITGA8	chr10	10p13	15506251	15518750	7.24485	0.0249909	0.025989
ITGA8	chr10	10p13	15512501	15525000	7.24485	0.0249909	0.025989
ITGA8	chr10	10p13	15518751	15531250	7.24485	0.0249909	0.025989
ITGA8	chr10	10p13	15525001	15537500	7.24485	0.0249909	0.025989
ITGA8	chr10	10p13	15531251	15543750	7.24485	0.0249909	0.025989
ITGA8	chr10	10p13	15537501	15550000	7.24485	0.0249909	0.025989
ITGA8	chr10	10p13	15543751	15556250	7.24485	0.0249909	0.025989
ITGA8	chr10	10p13	15550001	15562500	7.24485	0.0249909	0.025989
ITGA8	chr10	10p13	15556251	15568750	7.24485	0.0249909	0.025989
ITGA8	chr10	10p13	15562501	15575000	7.24485	0.0249909	0.025989
ITGA8	chr10	10p13	15568751	15581250	7.24485	0.0249909	0.025989
ITGA8	chr10	10p13	15575001	15587500	7.24485	0.0249909	0.025989
ITGA8	chr10	10p13	15581251	15593750	7.24485	0.0249909	0.025989
ITGA8	chr10	10p13	15587501	15600000	7.24485	0.0249909	0.025989
ITGA8	chr10	10p13	15593751	15606250	7.24485	0.0249909	0.025989
ITGA8	chr10	10p13	15600001	15612500	7.24485	0.0249909	0.025989
ITGA8	chr10	10p13	15606251	15618750	7.24485	0.0249909	0.025989
ITGA8	chr10	10p13	15612501	15625000	7.24485	0.0249909	0.025989
ITGA8	chr10	10p13	15618751	15631250	7.24485	0.0249909	0.025989
ITGA8	chr10	10p13	15625001	15637500	7.24485	0.0249909	0.025989
ITGA8	chr10	10p13	15631251	15643750	7.24485	0.0249909	0.025989
ITGA8	chr10	10p13	15637501	15650000	7.24485	0.0249909	0.025989
ITGA8	chr10	10p13	15643751	15656250	7.24485	0.0249909	0.025989
ITGA8	chr10	10p13	15650001	15662500	7.24485	0.0249909	0.025989
ITGA8	chr10	10p13	15656251	15668750	7.24485	0.0249909	0.025989
ITGA8	chr10	10p13	15662501	15675000	7.24485	0.0249909	0.025989
ITGA8	chr10	10p13	15668751	15681250	7.24485	0.0249909	0.025989
ITGA8	chr10	10p13	15675001	15687500	7.24485	0.0249909	0.025989
ITGA8	chr10	10p13	15681251	15693750	7.24485	0.0249909	0.025989
ITGA8	chr10	10p13	15687501	15700000	7.24485	0.0249909	0.025989
ITGA8	chr10	10p13	15693751	15706250	7.24485	0.0249909	0.025989
ITGA8	chr10	10p13	15700001	15712500	7.24485	0.0249909	0.025989
ITGA8	chr10	10p13	15706251	15718750	7.24485	0.0249909	0.025989
ITGA8	chr10	10p13	15712501	15725000	7.24485	0.0249909	0.025989
ITGA8	chr10	10p13	15718751	15731250	7.24485	0.0249909	0.025989
ZNF292	chr6	6q14.3	87143751	87156250	7.23869	0.0249909	0.025989
ZNF292	chr6	6q14.3	87150001	87162500	7.23869	0.0249909	0.025989
ZNF292	chr6	6q14.3	87156251	87168750	7.23869	0.0249909	0.025989
ZNF292	chr6	6q14.3	87162501	87175000	7.23869	0.0249909	0.025989
ZNF292	chr6	6q14.3	87168751	87181250	7.23869	0.0249909	0.025989
ZNF292	chr6	6q14.3	87175001	87187500	7.23869	0.0249909	0.025989
ZNF292	chr6	6q14.3	87181251	87193750	7.23869	0.0249909	0.025989
ZNF292	chr6	6q14.3	87187501	87200000	7.23869	0.0249909	0.025989
ZNF292	chr6	6q14.3	87193751	87206250	7.23869	0.0249909	0.025989
ZNF292	chr6	6q14.3	87200001	87212500	7.23869	0.0249909	0.025989
ZNF292	chr6	6q14.3	87206251	87218750	7.23869	0.0249909	0.025989
ZNF292	chr6	6q14.3	87212501	87225000	7.23869	0.0249909	0.025989
ZNF292	chr6	6q14.3	87218751	87231250	7.23869	0.0249909	0.025989
ZNF292	chr6	6q14.3	87225001	87237500	7.23869	0.0249909	0.025989
ZNF292	chr6	6q14.3	87231251	87243750	7.23869	0.0249909	0.025989
ZNF292	chr6	6q14.3	87237501	87250000	7.23869	0.0249909	0.025989
ZNF292	chr6	6q14.3	87243751	87256250	7.23869	0.0249909	0.025989
ZNF292	chr6	6q14.3	87250001	87262500	7.23869	0.0249909	0.025989
ZNF292	chr6	6q14.3	87256251	87268750	7.23869	0.0249909	0.025989
ZNF292	chr6	6q14.3	87262501	87275000	7.23869	0.0249909	0.025989
ZNRF2	chr7	7p14.3	30275001	30287500	7.2378	0.0249909	0.025989
ZNRF2	chr7	7p14.3	30281251	30293750	7.2378	0.0249909	0.025989
ZNRF2	chr7	7p14.3	30287501	30300000	7.2378	0.0249909	0.025989
ZNRF2	chr7	7p14.3	30293751	30306250	7.2378	0.0249909	0.025989
ZNRF2	chr7	7p14.3	30300001	30312500	7.2378	0.0249909	0.025989
ZNRF2	chr7	7p14.3	30306251	30318750	7.2378	0.0249909	0.025989
ZNRF2	chr7	7p14.3	30312501	30325000	7.2378	0.0249909	0.025989
ZNRF2	chr7	7p14.3	30318751	30331250	7.2378	0.0249909	0.025989
ZNRF2	chr7	7p14.3	30325001	30337500	7.2378	0.0249909	0.025989
ZNRF2	chr7	7p14.3	30331251	30343750	7.2378	0.0249909	0.025989
ZNRF2	chr7	7p14.3	30337501	30350000	7.2378	0.0249909	0.025989
ZNRF2	chr7	7p14.3	30343751	30356250	7.2378	0.0249909	0.025989
ZNRF2	chr7	7p14.3	30350001	30362500	7.2378	0.0249909	0.025989
ZNRF2	chr7	7p14.3	30356251	30368750	7.2378	0.0249909	0.025989
ZNRF2	chr7	7p14.3	30362501	30375000	7.2378	0.0249909	0.025989
POLR1A	chr2	2p11.2	86018751	86031250	7.2281	0.0249909	0.025989
POLR1A	chr2	2p11.2	86025001	86037500	7.2281	0.0249909	0.025989
POLR1A	chr2	2p11.2	86031251	86043750	7.2281	0.0249909	0.025989
POLR1A	chr2	2p11.2	86037501	86050000	7.2281	0.0249909	0.025989
POLR1A	chr2	2p11.2	86043751	86056250	7.2281	0.0249909	0.025989
POLR1A	chr2	2p11.2	86050001	86062500	7.2281	0.0249909	0.025989
POLR1A	chr2	2p11.2	86056251	86068750	7.2281	0.0249909	0.025989
POLR1A	chr2	2p11.2	86062501	86075000	7.2281	0.0249909	0.025989
POLR1A	chr2	2p11.2	86068751	86081250	7.2281	0.0249909	0.025989
POLR1A	chr2	2p11.2	86075001	86087500	7.2281	0.0249909	0.025989
POLR1A	chr2	2p11.2	86081251	86093750	7.2281	0.0249909	0.025989
POLR1A	chr2	2p11.2	86087501	86100000	7.2281	0.0249909	0.025989
ITGB8	chr7	7p21.1	20318751	20331250	7.22797	0.0249909	0.025989
ITGB8	chr7	7p21.1	20325001	20337500	7.22797	0.0249909	0.025989
ITGB8	chr7	7p21.1	20331251	20343750	7.22797	0.0249909	0.025989
ITGB8	chr7	7p21.1	20337501	20350000	7.22797	0.0249909	0.025989
ITGB8	chr7	7p21.1	20343751	20356250	7.22797	0.0249909	0.025989
ITGB8	chr7	7p21.1	20350001	20362500	7.22797	0.0249909	0.025989
ITGB8	chr7	7p21.1	20356251	20368750	7.22797	0.0249909	0.025989
ITGB8	chr7	7p21.1	20362501	20375000	7.22797	0.0249909	0.025989
ITGB8	chr7	7p21.1	20368751	20381250	7.22797	0.0249909	0.025989
ITGB8	chr7	7p21.1	20375001	20387500	7.22797	0.0249909	0.025989
ITGB8	chr7	7p21.1	20381251	20393750	7.22797	0.0249909	0.025989
ITGB8	chr7	7p21.1	20387501	20400000	7.22797	0.0249909	0.025989
ITGB8	chr7	7p21.1	20393751	20406250	7.22797	0.0249909	0.025989
ITGB8	chr7	7p21.1	20400001	20412500	7.22797	0.0249909	0.025989
ITGB8	chr7	7p21.1	20406251	20418750	7.22797	0.0249909	0.025989
ITGB8	chr7	7p21.1	20412501	20425000	7.22797	0.0249909	0.025989
TBX18	chr6	6q14.3	84656251	84668750	7.19731	0.0249909	0.025989
TBX18	chr6	6q14.3	84662501	84675000	7.19731	0.0249909	0.025989
TBX18	chr6	6q14.3	84668751	84681250	7.19731	0.0249909	0.025989
TBX18	chr6	6q14.3	84675001	84687500	7.19731	0.0249909	0.025989
TBX18	chr6	6q14.3	84681251	84693750	7.19731	0.0249909	0.025989
TBX18	chr6	6q14.3	84687501	84700000	7.19731	0.0249909	0.025989
TBX18	chr6	6q14.3	84693751	84706250	7.19731	0.0249909	0.025989
TBX18	chr6	6q14.3	84700001	84712500	7.19731	0.0249909	0.025989
TBX18	chr6	6q14.3	84706251	84718750	7.19731	0.0249909	0.025989
TBX18	chr6	6q14.3	84712501	84725000	7.19731	0.0249909	0.025989
TBX18	chr6	6q14.3	84718751	84731250	7.19731	0.0249909	0.025989
TBX18	chr6	6q14.3	84725001	84737500	7.19731	0.0249909	0.025989
TBX18	chr6	6q14.3	84731251	84743750	7.19731	0.0249909	0.025989
TBX18	chr6	6q14.3	84737501	84750000	7.19731	0.0249909	0.025989
TBX18	chr6	6q14.3	84743751	84756250	7.19731	0.0249909	0.025989
TBX18	chr6	6q14.3	84750001	84762500	7.19731	0.0249909	0.025989
TBX18	chr6	6q14.3	84756251	84768750	7.19731	0.0249909	0.025989
TBX18	chr6	6q14.3	84762501	84775000	7.19731	0.0249909	0.025989
TNRC18	chr7	7p22.1	5306251	5318750	7.19059	0.0249909	0.025989
TNRC18	chr7	7p22.1	5312501	5325000	7.19059	0.0249909	0.025989
TNRC18	chr7	7p22.1	5318751	5331250	7.19059	0.0249909	0.025989
TNRC18	chr7	7p22.1	5325001	5337500	7.19059	0.0249909	0.025989
TNRC18	chr7	7p22.1	5331251	5343750	7.19059	0.0249909	0.025989
TNRC18	chr7	7p22.1	5337501	5350000	7.19059	0.0249909	0.025989
TNRC18	chr7	7p22.1	5343751	5356250	7.19059	0.0249909	0.025989
TNRC18	chr7	7p22.1	5350001	5362500	7.19059	0.0249909	0.025989
TNRC18	chr7	7p22.1	5356251	5368750	7.19059	0.0249909	0.025989
TNRC18	chr7	7p22.1	5362501	5375000	7.19059	0.0249909	0.025989
TNRC18	chr7	7p22.1	5368751	5381250	7.19059	0.0249909	0.025989
TNRC18	chr7	7p22.1	5375001	5387500	7.19059	0.0249909	0.025989
TNRC18	chr7	7p22.1	5381251	5393750	7.19059	0.0249909	0.025989
TNRC18	chr7	7p22.1	5387501	5400000	7.19059	0.0249909	0.025989
TNRC18	chr7	7p22.1	5393751	5406250	7.19059	0.0249909	0.025989
TNRC18	chr7	7p22.1	5400001	5412500	7.19059	0.0249909	0.025989
TNRC18	chr7	7p22.1	5406251	5418750	7.19059	0.0249909	0.025989
TNRC18	chr7	7p22.1	5412501	5425000	7.19059	0.0249909	0.025989
OGDH	chr7	7p13	44600001	44612500	7.18832	0.0249909	0.025989
OGDH	chr7	7p13	44606251	44618750	7.18832	0.0249909	0.025989
OGDH	chr7	7p13	44612501	44625000	7.18832	0.0249909	0.025989
OGDH	chr7	7p13	44618751	44631250	7.18832	0.0249909	0.025989
OGDH	chr7	7p13	44625001	44637500	7.18832	0.0249909	0.025989
OGDH	chr7	7p13	44631251	44643750	7.18832	0.0249909	0.025989
OGDH	chr7	7p13	44637501	44650000	7.18832	0.0249909	0.025989
OGDH	chr7	7p13	44643751	44656250	7.18832	0.0249909	0.025989
OGDH	chr7	7p13	44650001	44662500	7.18832	0.0249909	0.025989
OGDH	chr7	7p13	44656251	44668750	7.18832	0.0249909	0.025989
OGDH	chr7	7p13	44662501	44675000	7.18832	0.0249909	0.025989
OGDH	chr7	7p13	44668751	44681250	7.18832	0.0249909	0.025989
OGDH	chr7	7p13	44675001	44687500	7.18832	0.0249909	0.025989
OGDH	chr7	7p13	44681251	44693750	7.18832	0.0249909	0.025989
OGDH	chr7	7p13	44687501	44700000	7.18832	0.0249909	0.025989
OGDH	chr7	7p13	44693751	44706250	7.18832	0.0249909	0.025989
OGDH	chr7	7p13	44700001	44712500	7.18832	0.0249909	0.025989
OGDH	chr7	7p13	44706251	44718750	7.18832	0.0249909	0.025989
TGM2	chr20	20q11.23	38118751	38131250	7.13095	0.0249909	0.025989
TGM2	chr20	20q11.23	38125001	38137500	7.13095	0.0249909	0.025989
TGM2	chr20	20q11.23	38131251	38143750	7.13095	0.0249909	0.025989
TGM2	chr20	20q11.23	38137501	38150000	7.13095	0.0249909	0.025989
TGM2	chr20	20q11.23	38143751	38156250	7.13095	0.0249909	0.025989
TGM2	chr20	20q11.23	38150001	38162500	7.13095	0.0249909	0.025989
TGM2	chr20	20q11.23	38156251	38168750	7.13095	0.0249909	0.025989
TGM2	chr20	20q11.23	38162501	38175000	7.13095	0.0249909	0.025989
RDH10	chr8	8q21.11	73300001	73312500	7.06413	0.0249909	0.025989
RDH10	chr8	8q21.11	73306251	73318750	7.06413	0.0249909	0.025989
RDH10	chr8	8q21.11	73312501	73325000	7.06413	0.0249909	0.025989
RDH10	chr8	8q21.11	73318751	73331250	7.06413	0.0249909	0.025989
RDH10	chr8	8q21.11	73325001	73337500	7.06413	0.0249909	0.025989
C1QTNF4	chr11	11p11.2	47587501	47600000	7.04902	0.0249909	0.025989
IFITM10	chr11	11p15.5	1725001	1737500	7.04432	0.0249909	0.025989
IFITM10	chr11	11p15.5	1731251	1743750	7.04432	0.0249909	0.025989
IFITM10	chr11	11p15.5	1737501	1750000	7.04432	0.0249909	0.025989
SRGAP2C	chr1	1p11.2	121187501	121200000	7.00472	0.0249909	0.025989
SRGAP2C	chr1	1p11.2	121193751	121206250	7.00472	0.0249909	0.025989
SRGAP2C	chr1	1p11.2	121200001	121212500	7.00472	0.0249909	0.025989
SRGAP2C	chr1	1p11.2	121206251	121218750	7.00472	0.0249909	0.025989
SRGAP2C	chr1	1p11.2	121212501	121225000	7.00472	0.0249909	0.025989
SRGAP2C	chr1	1p11.2	121218751	121231250	7.00472	0.0249909	0.025989
SRGAP2C	chr1	1p11.2	121225001	121237500	7.00472	0.0249909	0.025989
SRGAP2C	chr1	1p11.2	121231251	121243750	7.00472	0.0249909	0.025989
SRGAP2C	chr1	1p11.2	121237501	121250000	7.00472	0.0249909	0.025989
SRGAP2C	chr1	1p11.2	121243751	121256250	7.00472	0.0249909	0.025989
SRGAP2C	chr1	1p11.2	121250001	121262500	7.00472	0.0249909	0.025989
SRGAP2C	chr1	1p11.2	121256251	121268750	7.00472	0.0249909	0.025989
SRGAP2C	chr1	1p11.2	121262501	121275000	7.00472	0.0249909	0.025989
SRGAP2C	chr1	1p11.2	121268751	121281250	7.00472	0.0249909	0.025989
SRGAP2C	chr1	1p11.2	121275001	121287500	7.00472	0.0249909	0.025989
SRGAP2C	chr1	1p11.2	121281251	121293750	7.00472	0.0249909	0.025989
SRGAP2C	chr1	1p11.2	121287501	121300000	7.00472	0.0249909	0.025989
SRGAP2C	chr1	1p11.2	121293751	121306250	7.00472	0.0249909	0.025989
SRGAP2C	chr1	1p11.2	121300001	121312500	7.00472	0.0249909	0.025989
SRGAP2C	chr1	1p11.2	121306251	121318750	7.00472	0.0249909	0.025989
SRGAP2C	chr1	1p11.2	121312501	121325000	7.00472	0.0249909	0.025989
SRGAP2C	chr1	1p11.2	121318751	121331250	7.00472	0.0249909	0.025989
SRGAP2C	chr1	1p11.2	121325001	121337500	7.00472	0.0249909	0.025989
SRGAP2C	chr1	1p11.2	121331251	121343750	7.00472	0.0249909	0.025989
SRGAP2C	chr1	1p11.2	121337501	121350000	7.00472	0.0249909	0.025989
SRGAP2C	chr1	1p11.2	121343751	121356250	7.00472	0.0249909	0.025989
SRGAP2C	chr1	1p11.2	121350001	121362500	7.00472	0.0249909	0.025989
SRGAP2C	chr1	1p11.2	121356251	121368750	7.00472	0.0249909	0.025989
SRGAP2C	chr1	1p11.2	121362501	121375000	7.00472	0.0249909	0.025989
SRGAP2C	chr1	1p11.2	121368751	121381250	7.00472	0.0249909	0.025989
SRGAP2C	chr1	1p11.2	121375001	121387500	7.00472	0.0249909	0.025989
SRGAP2C	chr1	1p11.2	121381251	121393750	7.00472	0.0249909	0.025989
SRGAP2C	chr1	1p11.2	121387501	121400000	7.00472	0.0249909	0.025989
CACNG8	chr19	19q13.42	53956251	53968750	6.98598	0.0249909	0.025989
CACNG8	chr19	19q13.42	53962501	53975000	6.98598	0.0249909	0.025989
CACNG8	chr19	19q13.42	53968751	53981250	6.98598	0.0249909	0.025989
CACNG8	chr19	19q13.42	53975001	53987500	6.98598	0.0249909	0.025989
RHBDD1	chr2	2q36.3	226800001	226812500	6.93238	0.0249909	0.025989
RHBDD1	chr2	2q36.3	226806251	226818750	6.93238	0.0249909	0.025989
RHBDD1	chr2	2q36.3	226812501	226825000	6.93238	0.0249909	0.025989
RHBDD1	chr2	2q36.3	226818751	226831250	6.93238	0.0249909	0.025989
RHBDD1	chr2	2q36.3	226825001	226837500	6.93238	0.0249909	0.025989
RHBDD1	chr2	2q36.3	226831251	226843750	6.93238	0.0249909	0.025989
RHBDD1	chr2	2q36.3	226837501	226850000	6.93238	0.0249909	0.025989
RHBDD1	chr2	2q36.3	226843751	226856250	6.93238	0.0249909	0.025989
RHBDD1	chr2	2q36.3	226850001	226862500	6.93238	0.0249909	0.025989
RHBDD1	chr2	2q36.3	226856251	226868750	6.93238	0.0249909	0.025989
RHBDD1	chr2	2q36.3	226862501	226875000	6.93238	0.0249909	0.025989
RHBDD1	chr2	2q36.3	226868751	226881250	6.93238	0.0249909	0.025989
RHBDD1	chr2	2q36.3	226875001	226887500	6.93238	0.0249909	0.025989
RHBDD1	chr2	2q36.3	226881251	226893750	6.93238	0.0249909	0.025989
RHBDD1	chr2	2q36.3	226887501	226900000	6.93238	0.0249909	0.025989
RHBDD1	chr2	2q36.3	226893751	226906250	6.93238	0.0249909	0.025989
RHBDD1	chr2	2q36.3	226900001	226912500	6.93238	0.0249909	0.025989
RHBDD1	chr2	2q36.3	226906251	226918750	6.93238	0.0249909	0.025989
RHBDD1	chr2	2q36.3	226912501	226925000	6.93238	0.0249909	0.025989
RHBDD1	chr2	2q36.3	226918751	226931250	6.93238	0.0249909	0.025989
RHBDD1	chr2	2q36.3	226925001	226937500	6.93238	0.0249909	0.025989
RHBDD1	chr2	2q36.3	226931251	226943750	6.93238	0.0249909	0.025989
RHBDD1	chr2	2q36.3	226937501	226950000	6.93238	0.0249909	0.025989
RHBDD1	chr2	2q36.3	226943751	226956250	6.93238	0.0249909	0.025989
RHBDD1	chr2	2q36.3	226950001	226962500	6.93238	0.0249909	0.025989
RHBDD1	chr2	2q36.3	226956251	226968750	6.93238	0.0249909	0.025989
PIP5K1A	chr1	1q21.3	151193751	151206250	6.92264	0.0249909	0.025989
PIP5K1A	chr1	1q21.3	151200001	151212500	6.92264	0.0249909	0.025989
PIP5K1A	chr1	1q21.3	151206251	151218750	6.92264	0.0249909	0.025989
PIP5K1A	chr1	1q21.3	151212501	151225000	6.92264	0.0249909	0.025989
PIP5K1A	chr1	1q21.3	151218751	151231250	6.92264	0.0249909	0.025989
PIP5K1A	chr1	1q21.3	151225001	151237500	6.92264	0.0249909	0.025989
PIP5K1A	chr1	1q21.3	151231251	151243750	6.92264	0.0249909	0.025989
PIP5K1A	chr1	1q21.3	151237501	151250000	6.92264	0.0249909	0.025989
ZNF761+ ZNF813	chr19	19q13.42	53456251	53468750	6.90633	0.0493586	0.0495276
PCSK1N	chrX	Xp11.23	48831251	48843750	6.90592	0.0249909	0.025989
LRP1 NXPH4+	chr12	12q13.3	57206251	57218750	6.87078	0.0493586	0.0495276
LRP1 NXPH4+	chr12	12q13.3	57212501	57225000	6.87078	0.0493586	0.0495276
SBNO1	chr12	12q24.31	123281251	123293750	6.84616	0.0249909	0.025989
SBNO1	chr12	12q24.31	123287501	123300000	6.84616	0.0249909	0.025989
SBNO1	chr12	12q24.31	123293751	123306250	6.84616	0.0249909	0.025989
SBNO1	chr12	12q24.31	123300001	123312500	6.84616	0.0249909	0.025989
SBNO1	chr12	12q24.31	123306251	123318750	6.84616	0.0249909	0.025989
SBNO1	chr12	12q24.31	123312501	123325000	6.84616	0.0249909	0.025989
SBNO1	chr12	12q24.31	123318751	123331250	6.84616	0.0249909	0.025989
SBNO1	chr12	12q24.31	123325001	123337500	6.84616	0.0249909	0.025989
SBNO1	chr12	12q24.31	123331251	123343750	6.84616	0.0249909	0.025989
SBNO1	chr12	12q24.31	123337501	123350000	6.84616	0.0249909	0.025989
SBNO1	chr12	12q24.31	123343751	123356250	6.84616	0.0249909	0.025989
SBNO1	chr12	12q24.31	123350001	123362500	6.84616	0.0249909	0.025989
SBNO1	chr12	12q24.31	123356251	123368750	6.84616	0.0249909	0.025989
SBNO1	chr12	12q24.31	123362501	123375000	6.84616	0.0249909	0.025989
URB1	chr21	21q22.11	32318751	32331250	6.83851	0.0249909	0.025989
URB1	chr21	21q22.11	32325001	32337500	6.83851	0.0249909	0.025989
URB1	chr21	21q22.11	32331251	32343750	6.83851	0.0249909	0.025989
URB1	chr21	21q22.11	32337501	32350000	6.83851	0.0249909	0.025989
URB1	chr21	21q22.11	32343751	32356250	6.83851	0.0249909	0.025989
URB1	chr21	21q22.11	32350001	32362500	6.83851	0.0249909	0.025989
URB1	chr21	21q22.11	32356251	32368750	6.83851	0.0249909	0.025989
URB1	chr21	21q22.11	32362501	32375000	6.83851	0.0249909	0.025989
VPS13D	chr1	1p36.22-p36.21	12218751	12231250	6.8381	0.0249909	0.025989
VPS13D	chr1	1p36.22-p36.21	12225001	12237500	6.8381	0.0249909	0.025989
VPS13D	chr1	1p36.22-p36.21	12231251	12243750	6.8381	0.0249909	0.025989
VPS13D	chr1	1p36.22-p36.21	12237501	12250000	6.8381	0.0249909	0.025989
VPS13D	chr1	1p36.22-p36.21	12243751	12256250	6.8381	0.0249909	0.025989
VPS13D	chr1	1p36.22-p36.21	12250001	12262500	6.8381	0.0249909	0.025989
VPS13D	chr1	1p36.22-p36.21	12256251	12268750	6.8381	0.0249909	0.025989
VPS13D	chr1	1p36.22-p36.21	12262501	12275000	6.8381	0.0249909	0.025989
VPS13D	chr1	1p36.22-p36.21	12268751	12281250	6.8381	0.0249909	0.025989
VPS13D	chr1	1p36.22-p36.21	12275001	12287500	6.8381	0.0249909	0.025989
VPS13D	chr1	1p36.22-p36.21	12281251	12293750	6.8381	0.0249909	0.025989
VPS13D	chr1	1p36.22-p36.21	12287501	12300000	6.8381	0.0249909	0.025989
VPS13D	chr1	1p36.22-p36.21	12293751	12306250	6.8381	0.0249909	0.025989
VPS13D	chr1	1p36.22-p36.21	12300001	12312500	6.8381	0.0249909	0.025989
VPS13D	chr1	1p36.22-p36.21	12306251	12318750	6.8381	0.0249909	0.025989
VPS13D	chr1	1p36.22-p36.21	12312501	12325000	6.8381	0.0249909	0.025989
VPS13D	chr1	1p36.22-p36.21	12318751	12331250	6.8381	0.0249909	0.025989
VPS13D	chr1	1p36.22-p36.21	12325001	12337500	6.8381	0.0249909	0.025989
VPS13D	chr1	1p36.22-p36.21	12331251	12343750	6.8381	0.0249909	0.025989
VPS13D	chr1	1p36.22-p36.21	12337501	12350000	6.8381	0.0249909	0.025989
VPS13D	chr1	1p36.22-p36.21	12343751	12356250	6.8381	0.0249909	0.025989
VPS13D	chr1	1p36.22-p36.21	12350001	12362500	6.8381	0.0249909	0.025989
VPS13D	chr1	1p36.22-p36.21	12356251	12368750	6.8381	0.0249909	0.025989
VPS13D	chr1	1p36.22-p36.21	12362501	12375000	6.8381	0.0249909	0.025989
VPS13D	chr1	1p36.22-p36.21	12368751	12381250	6.8381	0.0249909	0.025989
VPS13D	chr1	1p36.22-p36.21	12375001	12387500	6.8381	0.0249909	0.025989
VPS13D	chr1	1p36.22-p36.21	12381251	12393750	6.8381	0.0249909	0.025989
VPS13D	chr1	1p36.22-p36.21	12387501	12400000	6.8381	0.0249909	0.025989
VPS13D	chr1	1p36.22-p36.21	12393751	12406250	6.8381	0.0249909	0.025989
VPS13D	chr1	1p36.22-p36.21	12400001	12412500	6.8381	0.0249909	0.025989
VPS13D	chr1	1p36.22-p36.21	12406251	12418750	6.8381	0.0249909	0.025989
VPS13D	chr1	1p36.22-p36.21	12412501	12425000	6.8381	0.0249909	0.025989
VPS13D	chr1	1p36.22-p36.21	12418751	12431250	6.8381	0.0249909	0.025989
VPS13D	chr1	1p36.22-p36.21	12425001	12437500	6.8381	0.0249909	0.025989
VPS13D	chr1	1p36.22-p36.21	12431251	12443750	6.8381	0.0249909	0.025989
VPS13D	chr1	1p36.22-p36.21	12437501	12450000	6.8381	0.0249909	0.025989
VPS13D	chr1	1p36.22-p36.21	12443751	12456250	6.8381	0.0249909	0.025989
VPS13D	chr1	1p36.22-p36.21	12450001	12462500	6.8381	0.0249909	0.025989
VPS13D	chr1	1p36.22-p36.21	12456251	12468750	6.8381	0.0249909	0.025989
VPS13D	chr1	1p36.22-p36.21	12462501	12475000	6.8381	0.0249909	0.025989
VPS13D	chr1	1p36.22-p36.21	12468751	12481250	6.8381	0.0249909	0.025989
VPS13D	chr1	1p36.22-p36.21	12475001	12487500	6.8381	0.0249909	0.025989
VPS13D	chr1	1p36.22-p36.21	12481251	12493750	6.8381	0.0249909	0.025989
VPS13D	chr1	1p36.22-p36.21	12487501	12500000	6.8381	0.0249909	0.025989
VPS13D	chr1	1p36.22-p36.21	12493751	12506250	6.8381	0.0249909	0.025989
VPS13D	chr1	1p36.22-p36.21	12500001	12512500	6.8381	0.0249909	0.025989
VPS13D	chr1	1p36.22-p36.21	12506251	12518750	6.8381	0.0249909	0.025989
CTNND1	chr11	11q12.1	57750001	57762500	6.78285	0.0249909	0.025989
CTNND1	chr11	11q12.1	57756251	57768750	6.78285	0.0249909	0.025989
CTNND1	chr11	11q12.1	57762501	57775000	6.78285	0.0249909	0.025989
CTNND1	chr11	11q12.1	57768751	57781250	6.78285	0.0249909	0.025989
CTNND1	chr11	11q12.1	57775001	57787500	6.78285	0.0249909	0.025989
CTNND1	chr11	11q12.1	57781251	57793750	6.78285	0.0249909	0.025989
CTNND1	chr11	11q12.1	57787501	57800000	6.78285	0.0249909	0.025989
CTNND1	chr11	11q12.1	57793751	57806250	6.78285	0.0249909	0.025989
CTNND1	chr11	11q12.1	57800001	57812500	6.78285	0.0249909	0.025989
CTNND1	chr11	11q12.1	57806251	57818750	6.78285	0.0249909	0.025989
CTNND1	chr11	11q12.1	57812501	57825000	6.78285	0.0249909	0.025989
CTNND1	chr11	11q12.1	57818751	57831250	6.78285	0.0249909	0.025989
TMEM221	chr19	19p13.11	17431251	17443750	6.77353	0.0249909	0.025989
TMEM221	chr19	19p13.11	17437501	17450000	6.77353	0.0249909	0.025989
C1QL1	chr17	17q21.31	44950001	44962500	6.76277	0.0249909	0.025989
C1QL1	chr17	17q21.31	44956251	44968750	6.76277	0.0249909	0.025989
C1QL1	chr17	17q21.31	44962501	44975000	6.76277	0.0249909	0.025989
BMPER	chr7	7p14.3	33893751	33906250	6.72885	0.0249909	0.025989
BMPER	chr7	7p14.3	33900001	33912500	6.72885	0.0249909	0.025989
BMPER	chr7	7p14.3	33906251	33918750	6.72885	0.0249909	0.025989
BMPER	chr7	7p14.3	33912501	33925000	6.72885	0.0249909	0.025989
BMPER	chr7	7p14.3	33918751	33931250	6.72885	0.0249909	0.025989
BMPER	chr7	7p14.3	33925001	33937500	6.72885	0.0249909	0.025989
BMPER	chr7	7p14.3	33931251	33943750	6.72885	0.0249909	0.025989
BMPER	chr7	7p14.3	33937501	33950000	6.72885	0.0249909	0.025989
BMPER	chr7	7p14.3	33943751	33956250	6.72885	0.0249909	0.025989
BMPER	chr7	7p14.3	33950001	33962500	6.72885	0.0249909	0.025989
BMPER	chr7	7p14.3	33956251	33968750	6.72885	0.0249909	0.025989
BMPER	chr7	7p14.3	33962501	33975000	6.72885	0.0249909	0.025989
BMPER	chr7	7p14.3	33968751	33981250	6.72885	0.0249909	0.025989
BMPER	chr7	7p14.3	33975001	33987500	6.72885	0.0249909	0.025989
BMPER	chr7	7p14.3	33981251	33993750	6.72885	0.0249909	0.025989
BMPER	chr7	7p14.3	33987501	34000000	6.72885	0.0249909	0.025989
BMPER	chr7	7p14.3	33993751	34006250	6.72885	0.0249909	0.025989
BMPER	chr7	7p14.3	34000001	34012500	6.72885	0.0249909	0.025989
BMPER	chr7	7p14.3	34006251	34018750	6.72885	0.0249909	0.025989
BMPER	chr7	7p14.3	34012501	34025000	6.72885	0.0249909	0.025989
BMPER	chr7	7p14.3	34018751	34031250	6.72885	0.0249909	0.025989
BMPER	chr7	7p14.3	34025001	34037500	6.72885	0.0249909	0.025989
BMPER	chr7	7p14.3	34031251	34043750	6.72885	0.0249909	0.025989
BMPER	chr7	7p14.3	34037501	34050000	6.72885	0.0249909	0.025989
BMPER	chr7	7p14.3	34043751	34056250	6.72885	0.0249909	0.025989
BMPER	chr7	7p14.3	34050001	34062500	6.72885	0.0249909	0.025989
BMPER	chr7	7p14.3	34056251	34068750	6.72885	0.0249909	0.025989
BMPER	chr7	7p14.3	34062501	34075000	6.72885	0.0249909	0.025989
BMPER	chr7	7p14.3	34068751	34081250	6.72885	0.0249909	0.025989
BMPER	chr7	7p14.3	34075001	34087500	6.72885	0.0249909	0.025989
BMPER	chr7	7p14.3	34081251	34093750	6.72885	0.0249909	0.025989
BMPER	chr7	7p14.3	34087501	34100000	6.72885	0.0249909	0.025989
BMPER	chr7	7p14.3	34093751	34106250	6.72885	0.0249909	0.025989
BMPER	chr7	7p14.3	34100001	34112500	6.72885	0.0249909	0.025989
BMPER	chr7	7p14.3	34106251	34118750	6.72885	0.0249909	0.025989
BMPER	chr7	7p14.3	34112501	34125000	6.72885	0.0249909	0.025989
BMPER	chr7	7p14.3	34118751	34131250	6.72885	0.0249909	0.025989
BMPER	chr7	7p14.3	34125001	34137500	6.72885	0.0249909	0.025989
BMPER	chr7	7p14.3	34131251	34143750	6.72885	0.0249909	0.025989
BMPER	chr7	7p14.3	34137501	34150000	6.72885	0.0249909	0.025989
BMPER	chr7	7p14.3	34143751	34156250	6.72885	0.0249909	0.025989
BMPER	chr7	7p14.3	34150001	34162500	6.72885	0.0249909	0.025989
TOR1AIP2	chr1	1q25.2	179831251	179843750	6.72402	0.0249909	0.025989
TOR1AIP2	chr1	1q25.2	179837501	179850000	6.72402	0.0249909	0.025989
TOR1AIP2	chr1	1q25.2	179843751	179856250	6.72402	0.0249909	0.025989
TOR1AIP2	chr1	1q25.2	179850001	179862500	6.72402	0.0249909	0.025989
TOR1AIP2	chr1	1q25.2	179856251	179868750	6.72402	0.0249909	0.025989
TOR1AIP2	chr1	1q25.2	179862501	179875000	6.72402	0.0249909	0.025989
TOR1AIP2	chr1	1q25.2	179868751	179881250	6.72402	0.0249909	0.025989
DDX6	chr11	11q23.3	118737501	118750000	6.70445	0.0249909	0.025989
DDX6	chr11	11q23.3	118743751	118756250	6.70445	0.0249909	0.025989
DDX6	chr11	11q23.3	118750001	118762500	6.70445	0.0249909	0.025989
DDX6	chr11	11q23.3	118756251	118768750	6.70445	0.0249909	0.025989
DDX6	chr11	11q23.3	118762501	118775000	6.70445	0.0249909	0.025989
DDX6	chr11	11q23.3	118768751	118781250	6.70445	0.0249909	0.025989
DDX6	chr11	11q23.3	118775001	118787500	6.70445	0.0249909	0.025989
DDX6	chr11	11q23.3	118781251	118793750	6.70445	0.0249909	0.025989
DDX6	chr11	11q23.3	118787501	118800000	6.70445	0.0249909	0.025989
INMT	chr7	7p14.3	30743751	30756250	6.69656	0.0249909	0.025989
INMT	chr7	7p14.3	30750001	30762500	6.69656	0.0249909	0.025989
INMT	chr7	7p14.3	30756251	30768750	6.69656	0.0249909	0.025989
IGLJ3	chr22	22q11.22	22900001	22912500	6.68849	0.0249909	0.025989
RBM14-RBM4 RBM4+	chr11	11q13.2	66631251	66643750	6.66495	0.0493586	0.0495276
RBM14-RBM4 RBM4+	chr11	11q13.2	66637501	66650000	6.66495	0.0493586	0.0495276
RBM14-RBM4 RBM4+	chr11	11q13.2	66643751	66656250	6.66495	0.0493586	0.0495276
RNF213 LOC100294362+	chr17	17q25.3	80343751	80356250	6.66124	0.0493586	0.0495276
RNF213 LOC100294362+	chr17	17q25.3	80350001	80362500	6.66124	0.0493586	0.0495276
RNF213 LOC100294362+	chr17	17q25.3	80356251	80368750	6.66124	0.0493586	0.0495276
RNF213 LOC100294362+	chr17	17q25.3	80362501	80375000	6.66124	0.0493586	0.0495276
RNF213 LOC100294362+	chr17	17q25.3	80368751	80381250	6.66124	0.0493586	0.0495276
RNF213 LOC100294362+	chr17	17q25.3	80375001	80387500	6.66124	0.0493586	0.0495276
RNF213 LOC100294362+	chr17	17q25.3	80381251	80393750	6.66124	0.0493586	0.0495276
RNF213 LOC100294362+	chr17	17q25.3	80387501	80400000	6.66124	0.0493586	0.0495276
RNF213 LOC100294362+	chr17	17q25.3	80393751	80406250	6.66124	0.0493586	0.0495276
NUDT4	chr12	12q22	93368751	93381250	6.64657	0.0249909	0.025989
NUDT4	chr12	12q22	93375001	93387500	6.64657	0.0249909	0.025989
NUDT4	chr12	12q22	93381251	93393750	6.64657	0.0249909	0.025989
NUDT4	chr12	12q22	93387501	93400000	6.64657	0.0249909	0.025989
NUDT4	chr12	12q22	93393751	93406250	6.64657	0.0249909	0.025989
TCERG1L	chr10	10q26.3	131081251	131093750	6.64303	0.0249909	0.025989
TCERG1L	chr10	10q26.3	131087501	131100000	6.64303	0.0249909	0.025989
TCERG1L	chr10	10q26.3	131093751	131106250	6.64303	0.0249909	0.025989
TCERG1L	chr10	10q26.3	131100001	131112500	6.64303	0.0249909	0.025989
TCERG1L	chr10	10q26.3	131106251	131118750	6.64303	0.0249909	0.025989
TCERG1L	chr10	10q26.3	131112501	131125000	6.64303	0.0249909	0.025989
TCERG1L	chr10	10q26.3	131118751	131131250	6.64303	0.0249909	0.025989
TCERG1L	chr10	10q26.3	131125001	131137500	6.64303	0.0249909	0.025989
TCERG1L	chr10	10q26.3	131131251	131143750	6.64303	0.0249909	0.025989
TCERG1L	chr10	10q26.3	131137501	131150000	6.64303	0.0249909	0.025989
TCERG1L	chr10	10q26.3	131143751	131156250	6.64303	0.0249909	0.025989
TCERG1L	chr10	10q26.3	131150001	131162500	6.64303	0.0249909	0.025989
TCERG1L	chr10	10q26.3	131156251	131168750	6.64303	0.0249909	0.025989
TCERG1L	chr10	10q26.3	131162501	131175000	6.64303	0.0249909	0.025989
TCERG1L	chr10	10q26.3	131168751	131181250	6.64303	0.0249909	0.025989
TCERG1L	chr10	10q26.3	131175001	131187500	6.64303	0.0249909	0.025989
TCERG1L	chr10	10q26.3	131181251	131193750	6.64303	0.0249909	0.025989
TCERG1L	chr10	10q26.3	131187501	131200000	6.64303	0.0249909	0.025989
TCERG1L	chr10	10q26.3	131193751	131206250	6.64303	0.0249909	0.025989
TCERG1L	chr10	10q26.3	131200001	131212500	6.64303	0.0249909	0.025989
TCERG1L	chr10	10q26.3	131206251	131218750	6.64303	0.0249909	0.025989
TCERG1L	chr10	10q26.3	131212501	131225000	6.64303	0.0249909	0.025989
TCERG1L	chr10	10q26.3	131218751	131231250	6.64303	0.0249909	0.025989
TCERG1L	chr10	10q26.3	131225001	131237500	6.64303	0.0249909	0.025989
TCERG1L	chr10	10q26.3	131231251	131243750	6.64303	0.0249909	0.025989
TCERG1L	chr10	10q26.3	131237501	131250000	6.64303	0.0249909	0.025989
TCERG1L	chr10	10q26.3	131243751	131256250	6.64303	0.0249909	0.025989
TCERG1L	chr10	10q26.3	131250001	131262500	6.64303	0.0249909	0.025989
TCERG1L	chr10	10q26.3	131256251	131268750	6.64303	0.0249909	0.025989
TCERG1L	chr10	10q26.3	131262501	131275000	6.64303	0.0249909	0.025989
TCERG1L	chr10	10q26.3	131268751	131281250	6.64303	0.0249909	0.025989
TCERG1L	chr10	10q26.3	131275001	131287500	6.64303	0.0249909	0.025989
TCERG1L	chr10	10q26.3	131281251	131293750	6.64303	0.0249909	0.025989
TCERG1L	chr10	10q26.3	131287501	131300000	6.64303	0.0249909	0.025989
TCERG1L	chr10	10q26.3	131293751	131306250	6.64303	0.0249909	0.025989
TCERG1L	chr10	10q26.3	131300001	131312500	6.64303	0.0249909	0.025989
TCERG1L	chr10	10q26.3	131306251	131318750	6.64303	0.0249909	0.025989
SPRYD7	chr13	13q14.2	49906251	49918750	6.59343	0.0249909	0.025989
SPRYD7	chr13	13q14.2	49912501	49925000	6.59343	0.0249909	0.025989
SPRYD7	chr13	13q14.2	49918751	49931250	6.59343	0.0249909	0.025989
SPRYD7	chr13	13q14.2	49925001	49937500	6.59343	0.0249909	0.025989
SPRYD7	chr13	13q14.2	49931251	49943750	6.59343	0.0249909	0.025989
CCDC88A	chr2	2p16.1	55281251	55293750	6.57116	0.0249909	0.025989
CCDC88A	chr2	2p16.1	55287501	55300000	6.57116	0.0249909	0.025989
CCDC88A	chr2	2p16.1	55293751	55306250	6.57116	0.0249909	0.025989
CCDC88A	chr2	2p16.1	55300001	55312500	6.57116	0.0249909	0.025989
CCDC88A	chr2	2p16.1	55306251	55318750	6.57116	0.0249909	0.025989
CCDC88A	chr2	2p16.1	55312501	55325000	6.57116	0.0249909	0.025989
CCDC88A	chr2	2p16.1	55318751	55331250	6.57116	0.0249909	0.025989
CCDC88A	chr2	2p16.1	55325001	55337500	6.57116	0.0249909	0.025989
CCDC88A	chr2	2p16.1	55331251	55343750	6.57116	0.0249909	0.025989
CCDC88A	chr2	2p16.1	55337501	55350000	6.57116	0.0249909	0.025989
CCDC88A	chr2	2p16.1	55343751	55356250	6.57116	0.0249909	0.025989
CCDC88A	chr2	2p16.1	55350001	55362500	6.57116	0.0249909	0.025989
CCDC88A	chr2	2p16.1	55356251	55368750	6.57116	0.0249909	0.025989
CCDC88A	chr2	2p16.1	55362501	55375000	6.57116	0.0249909	0.025989
CCDC88A	chr2	2p16.1	55368751	55381250	6.57116	0.0249909	0.025989
CCDC88A	chr2	2p16.1	55375001	55387500	6.57116	0.0249909	0.025989
CCDC88A	chr2	2p16.1	55381251	55393750	6.57116	0.0249909	0.025989
CCDC88A	chr2	2p16.1	55387501	55400000	6.57116	0.0249909	0.025989
CCDC88A	chr2	2p16.1	55393751	55406250	6.57116	0.0249909	0.025989
CCDC88A	chr2	2p16.1	55400001	55412500	6.57116	0.0249909	0.025989
CCDC88A	chr2	2p16.1	55406251	55418750	6.57116	0.0249909	0.025989
CCDC88A	chr2	2p16.1	55412501	55425000	6.57116	0.0249909	0.025989
CCDC88A	chr2	2p16.1	55418751	55431250	6.57116	0.0249909	0.025989
PRKACA	chr19	19p13.12	14093751	14106250	6.56569	0.0249909	0.025989
PRKACA	chr19	19p13.12	14100001	14112500	6.56569	0.0249909	0.025989
PRKACA	chr19	19p13.12	14106251	14118750	6.56569	0.0249909	0.025989
PRR36	chr19	19p13.2	7868751	7881250	6.55051	0.0249909	0.025989
UBTF	chr17	17q21.31	44200001	44212500	6.5423	0.0249909	0.025989
UBTF	chr17	17q21.31	44206251	44218750	6.5423	0.0249909	0.025989
UBTF	chr17	17q21.31	44212501	44225000	6.5423	0.0249909	0.025989
UBTF	chr17	17q21.31	44218751	44231250	6.5423	0.0249909	0.025989
HAS2	chr8	8q24.13	121606251	121618750	6.53678	0.0249909	0.025989
HAS2	chr8	8q24.13	121612501	121625000	6.53678	0.0249909	0.025989
HAS2	chr8	8q24.13	121618751	121631250	6.53678	0.0249909	0.025989
HAS2	chr8	8q24.13	121625001	121637500	6.53678	0.0249909	0.025989
HAS2	chr8	8q24.13	121631251	121643750	6.53678	0.0249909	0.025989
HAS2	chr8	8q24.13	121637501	121650000	6.53678	0.0249909	0.025989
RLIM	chrX	Xq13.2	74575001	74587500	6.53458	0.0249909	0.025989
RLIM	chrX	Xq13.2	74581251	74593750	6.53458	0.0249909	0.025989
RLIM	chrX	Xq13.2	74587501	74600000	6.53458	0.0249909	0.025989
RLIM	chrX	Xq13.2	74593751	74606250	6.53458	0.0249909	0.025989
RLIM	chrX	Xq13.2	74600001	74612500	6.53458	0.0249909	0.025989
RLIM	chrX	Xq13.2	74606251	74618750	6.53458	0.0249909	0.025989
RLIM	chrX	Xq13.2	74612501	74625000	6.53458	0.0249909	0.025989
PTPRJ	chr11	11p11.2	47968751	47981250	6.49216	0.0249909	0.025989
PTPRJ	chr11	11p11.2	47975001	47987500	6.49216	0.0249909	0.025989
PTPRJ	chr11	11p11.2	47981251	47993750	6.49216	0.0249909	0.025989
PTPRJ	chr11	11p11.2	47987501	48000000	6.49216	0.0249909	0.025989
PTPRJ	chr11	11p11.2	47993751	48006250	6.49216	0.0249909	0.025989
PTPRJ	chr11	11p11.2	48000001	48012500	6.49216	0.0249909	0.025989
PTPRJ	chr11	11p11.2	48006251	48018750	6.49216	0.0249909	0.025989
PTPRJ	chr11	11p11.2	48012501	48025000	6.49216	0.0249909	0.025989
PTPRJ	chr11	11p11.2	48018751	48031250	6.49216	0.0249909	0.025989
PTPRJ	chr11	11p11.2	48025001	48037500	6.49216	0.0249909	0.025989
PTPRJ	chr11	11p11.2	48031251	48043750	6.49216	0.0249909	0.025989
PTPRJ	chr11	11p11.2	48037501	48050000	6.49216	0.0249909	0.025989
PTPRJ	chr11	11p11.2	48043751	48056250	6.49216	0.0249909	0.025989
PTPRJ	chr11	11p11.2	48050001	48062500	6.49216	0.0249909	0.025989
PTPRJ	chr11	11p11.2	48056251	48068750	6.49216	0.0249909	0.025989
PTPRJ	chr11	11p11.2	48062501	48075000	6.49216	0.0249909	0.025989
PTPRJ	chr11	11p11.2	48068751	48081250	6.49216	0.0249909	0.025989
PTPRJ	chr11	11p11.2	48075001	48087500	6.49216	0.0249909	0.025989
PTPRJ	chr11	11p11.2	48081251	48093750	6.49216	0.0249909	0.025989
PTPRJ	chr11	11p11.2	48087501	48100000	6.49216	0.0249909	0.025989
PTPRJ	chr11	11p11.2	48093751	48106250	6.49216	0.0249909	0.025989
PTPRJ	chr11	11p11.2	48100001	48112500	6.49216	0.0249909	0.025989
PTPRJ	chr11	11p11.2	48106251	48118750	6.49216	0.0249909	0.025989
PTPRJ	chr11	11p11.2	48112501	48125000	6.49216	0.0249909	0.025989
PTPRJ	chr11	11p11.2	48118751	48131250	6.49216	0.0249909	0.025989
PTPRJ	chr11	11p11.2	48125001	48137500	6.49216	0.0249909	0.025989
PTPRJ	chr11	11p11.2	48131251	48143750	6.49216	0.0249909	0.025989
PTPRJ	chr11	11p11.2	48137501	48150000	6.49216	0.0249909	0.025989
PTPRJ	chr11	11p11.2	48143751	48156250	6.49216	0.0249909	0.025989
PTPRJ	chr11	11p11.2	48150001	48162500	6.49216	0.0249909	0.025989
PTPRJ	chr11	11p11.2	48156251	48168750	6.49216	0.0249909	0.025989
PTPRJ	chr11	11p11.2	48162501	48175000	6.49216	0.0249909	0.025989
PTPRJ	chr11	11p11.2	48168751	48181250	6.49216	0.0249909	0.025989
KCNE4	chr2	2q36.1	223043751	223056250	6.48833	0.0249909	0.025989
KCNE4	chr2	2q36.1	223050001	223062500	6.48833	0.0249909	0.025989
LARP4	chr12	12q13.12	50400001	50412500	6.46707	0.0249909	0.025989
LARP4	chr12	12q13.12	50406251	50418750	6.46707	0.0249909	0.025989
LARP4	chr12	12q13.12	50412501	50425000	6.46707	0.0249909	0.025989
LARP4	chr12	12q13.12	50418751	50431250	6.46707	0.0249909	0.025989
LARP4	chr12	12q13.12	50425001	50437500	6.46707	0.0249909	0.025989
LARP4	chr12	12q13.12	50431251	50443750	6.46707	0.0249909	0.025989
LARP4	chr12	12q13.12	50437501	50450000	6.46707	0.0249909	0.025989
LARP4	chr12	12q13.12	50443751	50456250	6.46707	0.0249909	0.025989
LARP4	chr12	12q13.12	50450001	50462500	6.46707	0.0249909	0.025989
LARP4	chr12	12q13.12	50456251	50468750	6.46707	0.0249909	0.025989
LARP4	chr12	12q13.12	50462501	50475000	6.46707	0.0249909	0.025989
LARP4	chr12	12q13.12	50468751	50481250	6.46707	0.0249909	0.025989
LARP4	chr12	12q13.12	50475001	50487500	6.46707	0.0249909	0.025989
SSTR5-AS1	chr16	16p13.3	1056251	1068750	6.45519	0.0249909	0.025989
PVR	chr19	19q13.31	44637501	44650000	6.42932	0.0249909	0.025989
PVR	chr19	19q13.31	44643751	44656250	6.42932	0.0249909	0.025989
PVR	chr19	19q13.31	44650001	44662500	6.42932	0.0249909	0.025989
PVR	chr19	19q13.31	44656251	44668750	6.42932	0.0249909	0.025989
CD7	chr17	17q25.3	82306251	82318750	6.42153	0.0249909	0.025989
CALY	chr10	10q26.3	133325001	133337500	6.4182	0.0249909	0.025989
CALY	chr10	10q26.3	133331251	133343750	6.4182	0.0249909	0.025989
ARRDC3	chr5	5q14.3	91356251	91368750	6.41004	0.0249909	0.025989
ARRDC3	chr5	5q14.3	91362501	91375000	6.41004	0.0249909	0.025989
ARRDC3	chr5	5q14.3	91368751	91381250	6.41004	0.0249909	0.025989
ARRDC3	chr5	5q14.3	91375001	91387500	6.41004	0.0249909	0.025989
ARRDC3	chr5	5q14.3	91381251	91393750	6.41004	0.0249909	0.025989
DLEU7	chr13	13q14.3	50700001	50712500	6.40502	0.0249909	0.025989
DLEU7	chr13	13q14.3	50706251	50718750	6.40502	0.0249909	0.025989
DLEU7	chr13	13q14.3	50712501	50725000	6.40502	0.0249909	0.025989
DLEU7	chr13	13q14.3	50718751	50731250	6.40502	0.0249909	0.025989
DLEU7	chr13	13q14.3	50725001	50737500	6.40502	0.0249909	0.025989
DLEU7	chr13	13q14.3	50731251	50743750	6.40502	0.0249909	0.025989
DLEU7	chr13	13q14.3	50737501	50750000	6.40502	0.0249909	0.025989
DLEU7	chr13	13q14.3	50743751	50756250	6.40502	0.0249909	0.025989
DLEU7	chr13	13q14.3	50750001	50762500	6.40502	0.0249909	0.025989
DLEU7	chr13	13q14.3	50756251	50768750	6.40502	0.0249909	0.025989
DLEU7	chr13	13q14.3	50762501	50775000	6.40502	0.0249909	0.025989
DLEU7	chr13	13q14.3	50768751	50781250	6.40502	0.0249909	0.025989
DLEU7	chr13	13q14.3	50775001	50787500	6.40502	0.0249909	0.025989
DLEU7	chr13	13q14.3	50781251	50793750	6.40502	0.0249909	0.025989
DLEU7	chr13	13q14.3	50787501	50800000	6.40502	0.0249909	0.025989
DLEU7	chr13	13q14.3	50793751	50806250	6.40502	0.0249909	0.025989
DLEU7	chr13	13q14.3	50800001	50812500	6.40502	0.0249909	0.025989
DLEU7	chr13	13q14.3	50806251	50818750	6.40502	0.0249909	0.025989
DLEU7	chr13	13q14.3	50812501	50825000	6.40502	0.0249909	0.025989
DLEU7	chr13	13q14.3	50818751	50831250	6.40502	0.0249909	0.025989
DLEU7	chr13	13q14.3	50825001	50837500	6.40502	0.0249909	0.025989
DLEU7	chr13	13q14.3	50831251	50843750	6.40502	0.0249909	0.025989
DLEU7	chr13	13q14.3	50837501	50850000	6.40502	0.0249909	0.025989
DLEU7	chr13	13q14.3	50843751	50856250	6.40502	0.0249909	0.025989
VPS53	chr17	17p13.3	500001	512500	6.38428	0.0249909	0.025989
VPS53	chr17	17p13.3	506251	518750	6.38428	0.0249909	0.025989
VPS53	chr17	17p13.3	512501	525000	6.38428	0.0249909	0.025989
VPS53	chr17	17p13.3	518751	531250	6.38428	0.0249909	0.025989
VPS53	chr17	17p13.3	525001	537500	6.38428	0.0249909	0.025989
VPS53	chr17	17p13.3	531251	543750	6.38428	0.0249909	0.025989
VPS53	chr17	17p13.3	537501	550000	6.38428	0.0249909	0.025989
VPS53	chr17	17p13.3	543751	556250	6.38428	0.0249909	0.025989
VPS53	chr17	17p13.3	550001	562500	6.38428	0.0249909	0.025989
VPS53	chr17	17p13.3	556251	568750	6.38428	0.0249909	0.025989
VPS53	chr17	17p13.3	562501	575000	6.38428	0.0249909	0.025989
VPS53	chr17	17p13.3	568751	581250	6.38428	0.0249909	0.025989
VPS53	chr17	17p13.3	575001	587500	6.38428	0.0249909	0.025989
VPS53	chr17	17p13.3	581251	593750	6.38428	0.0249909	0.025989
VPS53	chr17	17p13.3	587501	600000	6.38428	0.0249909	0.025989
VPS53	chr17	17p13.3	593751	606250	6.38428	0.0249909	0.025989
VPS53	chr17	17p13.3	600001	612500	6.38428	0.0249909	0.025989
VPS53	chr17	17p13.3	606251	618750	6.38428	0.0249909	0.025989
VPS53	chr17	17p13.3	612501	625000	6.38428	0.0249909	0.025989
VPS53	chr17	17p13.3	618751	631250	6.38428	0.0249909	0.025989
VPS53	chr17	17p13.3	625001	637500	6.38428	0.0249909	0.025989
VPS53	chr17	17p13.3	631251	643750	6.38428	0.0249909	0.025989
VPS53	chr17	17p13.3	637501	650000	6.38428	0.0249909	0.025989
VPS53	chr17	17p13.3	643751	656250	6.38428	0.0249909	0.025989
VPS53	chr17	17p13.3	650001	662500	6.38428	0.0249909	0.025989
VPS53	chr17	17p13.3	656251	668750	6.38428	0.0249909	0.025989
VPS53	chr17	17p13.3	662501	675000	6.38428	0.0249909	0.025989
VPS53	chr17	17p13.3	668751	681250	6.38428	0.0249909	0.025989
VPS53	chr17	17p13.3	675001	687500	6.38428	0.0249909	0.025989
VPS53	chr17	17p13.3	681251	693750	6.38428	0.0249909	0.025989
VPS53	chr17	17p13.3	687501	700000	6.38428	0.0249909	0.025989
VPS53	chr17	17p13.3	693751	706250	6.38428	0.0249909	0.025989
VPS53	chr17	17p13.3	700001	712500	6.38428	0.0249909	0.025989
VPS53	chr17	17p13.3	706251	718750	6.38428	0.0249909	0.025989
VPS53	chr17	17p13.3	712501	725000	6.38428	0.0249909	0.025989
NCCRP1	chr19	19q13.2	39187501	39200000	6.35971	0.0249909	0.025989
UBXN7	chr3	3q29	196343751	196356250	6.3373	0.0249909	0.025989
UBXN7	chr3	3q29	196350001	196362500	6.3373	0.0249909	0.025989
UBXN7	chr3	3q29	196356251	196368750	6.3373	0.0249909	0.025989
UBXN7	chr3	3q29	196362501	196375000	6.3373	0.0249909	0.025989
UBXN7	chr3	3q29	196368751	196381250	6.3373	0.0249909	0.025989
UBXN7	chr3	3q29	196375001	196387500	6.3373	0.0249909	0.025989
UBXN7	chr3	3q29	196381251	196393750	6.3373	0.0249909	0.025989
UBXN7	chr3	3q29	196387501	196400000	6.3373	0.0249909	0.025989
UBXN7	chr3	3q29	196393751	196406250	6.3373	0.0249909	0.025989
UBXN7	chr3	3q29	196400001	196412500	6.3373	0.0249909	0.025989
UBXN7	chr3	3q29	196406251	196418750	6.3373	0.0249909	0.025989
UBXN7	chr3	3q29	196412501	196425000	6.3373	0.0249909	0.025989
UBXN7	chr3	3q29	196418751	196431250	6.3373	0.0249909	0.025989
UBXN7	chr3	3q29	196437501	196450000	6.3373	0.0249909	0.025989
UBXN7	chr3	3q29	196443751	196456250	6.3373	0.0249909	0.025989
UBXN7	chr3	3q29	196450001	196462500	6.3373	0.0249909	0.025989
TPSD1	chr16	16p13.3	1250001	1262500	6.32638	0.0249909	0.025989
TPSD1	chr16	16p13.3	1256251	1268750	6.32638	0.0249909	0.025989
SPANXA2-OT1	chrX	Xq27.2	141493751	141506250	6.32457	0.0249909	0.025989
SPANXA2-OT1	chrX	Xq27.2	141500001	141512500	6.32457	0.0249909	0.025989
SPANXA2-OT1	chrX	Xq27.2	141506251	141518750	6.32457	0.0249909	0.025989
SPANXA2-OT1	chrX	Xq27.2	141512501	141525000	6.32457	0.0249909	0.025989
SPANXA2-OT1	chrX	Xq27.2	141518751	141531250	6.32457	0.0249909	0.025989
SPANXA2-OT1	chrX	Xq27.2	141525001	141537500	6.32457	0.0249909	0.025989
SPANXA2-OT1	chrX	Xq27.2	141531251	141543750	6.32457	0.0249909	0.025989
SPANXA2-OT1	chrX	Xq27.2	141537501	141550000	6.32457	0.0249909	0.025989
SPANXA2-OT1	chrX	Xq27.2	141543751	141556250	6.32457	0.0249909	0.025989
SPANXA2-OT1	chrX	Xq27.2	141550001	141562500	6.32457	0.0249909	0.025989
SPANXA2-OT1	chrX	Xq27.2	141556251	141568750	6.32457	0.0249909	0.025989
SPANXA2-OT1	chrX	Xq27.2	141562501	141575000	6.32457	0.0249909	0.025989
SPANXA2-OT1	chrX	Xq27.2	141568751	141581250	6.32457	0.0249909	0.025989
SPANXA2-OT1	chrX	Xq27.2	141587501	141600000	6.32457	0.0249909	0.025989
SPANXA2-OT1	chrX	Xq27.2	141593751	141606250	6.32457	0.0249909	0.025989
SPANXA2-OT1	chrX	Xq27.2	141600001	141612500	6.32457	0.0249909	0.025989
SPANXA2-OT1	chrX	Xq27.2	141606251	141618750	6.32457	0.0249909	0.025989
SPANXA2-OT1	chrX	Xq27.2	141612501	141625000	6.32457	0.0249909	0.025989
SPANXA2-OT1	chrX	Xq27.2	141631251	141643750	6.32457	0.0249909	0.025989
SPANXA2-OT1	chrX	Xq27.2	141637501	141650000	6.32457	0.0249909	0.025989
SPANXA2-OT1	chrX	Xq27.2	141643751	141656250	6.32457	0.0249909	0.025989
GPR139	chr16	16p12.3	20025001	20037500	6.31729	0.0249909	0.025989
GPR139	chr16	16p12.3	20031251	20043750	6.31729	0.0249909	0.025989
GPR139	chr16	16p12.3	20037501	20050000	6.31729	0.0249909	0.025989
GPR139	chr16	16p12.3	20043751	20056250	6.31729	0.0249909	0.025989
GPR139	chr16	16p12.3	20050001	20062500	6.31729	0.0249909	0.025989
GPR139	chr16	16p12.3	20056251	20068750	6.31729	0.0249909	0.025989
GPR139	chr16	16p12.3	20062501	20075000	6.31729	0.0249909	0.025989
GPR139	chr16	16p12.3	20068751	20081250	6.31729	0.0249909	0.025989
KRTAP4-6	chr17	17q21.2	41131251	41143750	6.31045	0.0249909	0.025989
PSG7	chr19	19q13.31	42918751	42931250	6.29882	0.0249909	0.025989
PSG7	chr19	19q13.31	42925001	42937500	6.29882	0.0249909	0.025989
PSG7	chr19	19q13.31	42931251	42943750	6.29882	0.0249909	0.025989
FOXK2	chr17	17q25.3	82512501	82525000	6.29324	0.0249909	0.025989
FOXK2	chr17	17q25.3	82518751	82531250	6.29324	0.0249909	0.025989
FOXK2	chr17	17q25.3	82525001	82537500	6.29324	0.0249909	0.025989
FOXK2	chr17	17q25.3	82531251	82543750	6.29324	0.0249909	0.025989
FOXK2	chr17	17q25.3	82537501	82550000	6.29324	0.0249909	0.025989
FOXK2	chr17	17q25.3	82543751	82556250	6.29324	0.0249909	0.025989
FOXK2	chr17	17q25.3	82550001	82562500	6.29324	0.0249909	0.025989
FOXK2	chr17	17q25.3	82556251	82568750	6.29324	0.0249909	0.025989
FOXK2	chr17	17q25.3	82562501	82575000	6.29324	0.0249909	0.025989
FOXK2	chr17	17q25.3	82568751	82581250	6.29324	0.0249909	0.025989
FOXK2	chr17	17q25.3	82575001	82587500	6.29324	0.0249909	0.025989
FOXK2	chr17	17q25.3	82581251	82593750	6.29324	0.0249909	0.025989
FOXK2	chr17	17q25.3	82587501	82600000	6.29324	0.0249909	0.025989
FOXK2	chr17	17q25.3	82593751	82606250	6.29324	0.0249909	0.025989
FOXK2	chr17	17q25.3	82600001	82612500	6.29324	0.0249909	0.025989
ANKLE2	chr12	12q24.33	132725001	132737500	6.2906	0.0249909	0.025989
ANKLE2	chr12	12q24.33	132731251	132743750	6.2906	0.0249909	0.025989
ANKLE2	chr12	12q24.33	132737501	132750000	6.2906	0.0249909	0.025989
ANKLE2	chr12	12q24.33	132743751	132756250	6.2906	0.0249909	0.025989
ANKLE2	chr12	12q24.33	132750001	132762500	6.2906	0.0249909	0.025989
ANKLE2	chr12	12q24.33	132756251	132768750	6.2906	0.0249909	0.025989
FUBP1	chr1	1p31.1	77950001	77962500	6.27684	0.0249909	0.025989
FUBP1	chr1	1p31.1	77956251	77968750	6.27684	0.0249909	0.025989
FUBP1	chr1	1p31.1	77962501	77975000	6.27684	0.0249909	0.025989
TRPM7	chr15	15q21.2	50550001	50562500	6.25389	0.0249909	0.025989
TRPM7	chr15	15q21.2	50556251	50568750	6.25389	0.0249909	0.025989
TRPM7	chr15	15q21.2	50562501	50575000	6.25389	0.0249909	0.025989
TRPM7	chr15	15q21.2	50568751	50581250	6.25389	0.0249909	0.025989
TRPM7	chr15	15q21.2	50575001	50587500	6.25389	0.0249909	0.025989
TRPM7	chr15	15q21.2	50581251	50593750	6.25389	0.0249909	0.025989
TRPM7	chr15	15q21.2	50587501	50600000	6.25389	0.0249909	0.025989
TRPM7	chr15	15q21.2	50593751	50606250	6.25389	0.0249909	0.025989
TRPM7	chr15	15q21.2	50600001	50612500	6.25389	0.0249909	0.025989
TRPM7	chr15	15q21.2	50606251	50618750	6.25389	0.0249909	0.025989
TRPM7	chr15	15q21.2	50612501	50625000	6.25389	0.0249909	0.025989
TRPM7	chr15	15q21.2	50618751	50631250	6.25389	0.0249909	0.025989
TRPM7	chr15	15q21.2	50625001	50637500	6.25389	0.0249909	0.025989
TRPM7	chr15	15q21.2	50631251	50643750	6.25389	0.0249909	0.025989
TRPM7	chr15	15q21.2	50637501	50650000	6.25389	0.0249909	0.025989
TRPM7	chr15	15q21.2	50643751	50656250	6.25389	0.0249909	0.025989
TRPM7	chr15	15q21.2	50650001	50662500	6.25389	0.0249909	0.025989
TRPM7	chr15	15q21.2	50656251	50668750	6.25389	0.0249909	0.025989
TRPM7	chr15	15q21.2	50662501	50675000	6.25389	0.0249909	0.025989
TRPM7	chr15	15q21.2	50668751	50681250	6.25389	0.0249909	0.025989
TRPM7	chr15	15q21.2	50675001	50687500	6.25389	0.0249909	0.025989
TRPM7	chr15	15q21.2	50681251	50693750	6.25389	0.0249909	0.025989
NLGN4Y	chrY	Yq11.221	14512501	14525000	6.25239	0.0249909	0.025989
NLGN4Y	chrY	Yq11.221	14518751	14531250	6.25239	0.0249909	0.025989
NLGN4Y	chrY	Yq11.221	14525001	14537500	6.25239	0.0249909	0.025989
NLGN4Y	chrY	Yq11.221	14531251	14543750	6.25239	0.0249909	0.025989
NLGN4Y	chrY	Yq11.221	14537501	14550000	6.25239	0.0249909	0.025989
NLGN4Y	chrY	Yq11.221	14543751	14556250	6.25239	0.0249909	0.025989
NLGN4Y	chrY	Yq11.221	14550001	14562500	6.25239	0.0249909	0.025989
NLGN4Y	chrY	Yq11.221	14556251	14568750	6.25239	0.0249909	0.025989
NLGN4Y	chrY	Yq11.221	14562501	14575000	6.25239	0.0249909	0.025989
NLGN4Y	chrY	Yq11.221	14568751	14581250	6.25239	0.0249909	0.025989
NLGN4Y	chrY	Yq11.221	14575001	14587500	6.25239	0.0249909	0.025989
NLGN4Y	chrY	Yq11.221	14581251	14593750	6.25239	0.0249909	0.025989
NLGN4Y	chrY	Yq11.221	14587501	14600000	6.25239	0.0249909	0.025989
NLGN4Y	chrY	Yq11.221	14593751	14606250	6.25239	0.0249909	0.025989
NLGN4Y	chrY	Yq11.221	14600001	14612500	6.25239	0.0249909	0.025989
NLGN4Y	chrY	Yq11.221	14606251	14618750	6.25239	0.0249909	0.025989
NLGN4Y	chrY	Yq11.221	14612501	14625000	6.25239	0.0249909	0.025989
NLGN4Y	chrY	Yq11.221	14618751	14631250	6.25239	0.0249909	0.025989
NLGN4Y	chrY	Yq11.221	14625001	14637500	6.25239	0.0249909	0.025989
NLGN4Y	chrY	Yq11.221	14631251	14643750	6.25239	0.0249909	0.025989
NLGN4Y	chrY	Yq11.221	14637501	14650000	6.25239	0.0249909	0.025989
NLGN4Y	chrY	Yq11.221	14643751	14656250	6.25239	0.0249909	0.025989
NLGN4Y	chrY	Yq11.221	14650001	14662500	6.25239	0.0249909	0.025989
NLGN4Y	chrY	Yq11.221	14656251	14668750	6.25239	0.0249909	0.025989
NLGN4Y	chrY	Yq11.221	14662501	14675000	6.25239	0.0249909	0.025989
NLGN4Y	chrY	Yq11.221	14668751	14681250	6.25239	0.0249909	0.025989
NLGN4Y	chrY	Yq11.221	14675001	14687500	6.25239	0.0249909	0.025989
NLGN4Y	chrY	Yq11.221	14681251	14693750	6.25239	0.0249909	0.025989
NLGN4Y	chrY	Yq11.221	14687501	14700000	6.25239	0.0249909	0.025989
NLGN4Y	chrY	Yq11.221	14693751	14706250	6.25239	0.0249909	0.025989
NLGN4Y	chrY	Yq11.221	14700001	14712500	6.25239	0.0249909	0.025989
NLGN4Y	chrY	Yq11.221	14706251	14718750	6.25239	0.0249909	0.025989
NLGN4Y	chrY	Yq11.221	14712501	14725000	6.25239	0.0249909	0.025989
NLGN4Y	chrY	Yq11.221	14718751	14731250	6.25239	0.0249909	0.025989
NLGN4Y	chrY	Yq11.221	14725001	14737500	6.25239	0.0249909	0.025989
NLGN4Y	chrY	Yq11.221	14731251	14743750	6.25239	0.0249909	0.025989
NLGN4Y	chrY	Yq11.221	14737501	14750000	6.25239	0.0249909	0.025989
NLGN4Y	chrY	Yq11.221	14743751	14756250	6.25239	0.0249909	0.025989
NLGN4Y	chrY	Yq11.221	14750001	14762500	6.25239	0.0249909	0.025989
NLGN4Y	chrY	Yq11.221	14756251	14768750	6.25239	0.0249909	0.025989
NLGN4Y	chrY	Yq11.221	14762501	14775000	6.25239	0.0249909	0.025989
NLGN4Y	chrY	Yq11.221	14768751	14781250	6.25239	0.0249909	0.025989
NLGN4Y	chrY	Yq11.221	14775001	14787500	6.25239	0.0249909	0.025989
NLGN4Y	chrY	Yq11.221	14781251	14793750	6.25239	0.0249909	0.025989
NLGN4Y	chrY	Yq11.221	14787501	14800000	6.25239	0.0249909	0.025989
NLGN4Y	chrY	Yq11.221	14793751	14806250	6.25239	0.0249909	0.025989
NLGN4Y	chrY	Yq11.221	14800001	14812500	6.25239	0.0249909	0.025989
NLGN4Y	chrY	Yq11.221	14806251	14818750	6.25239	0.0249909	0.025989
NLGN4Y	chrY	Yq11.221	14812501	14825000	6.25239	0.0249909	0.025989
NLGN4Y	chrY	Yq11.221	14818751	14831250	6.25239	0.0249909	0.025989
NLGN4Y	chrY	Yq11.221	14825001	14837500	6.25239	0.0249909	0.025989
NLGN4Y	chrY	Yq11.221	14831251	14843750	6.25239	0.0249909	0.025989
NLGN4Y	chrY	Yq11.221	14837501	14850000	6.25239	0.0249909	0.025989
NLGN4Y	chrY	Yq11.221	14843751	14856250	6.25239	0.0249909	0.025989
MELTF	chr3	3q29	196993751	197006250	6.24459	0.0249909	0.025989
MELTF	chr3	3q29	197000001	197012500	6.24459	0.0249909	0.025989
MELTF	chr3	3q29	197006251	197018750	6.24459	0.0249909	0.025989
MELTF	chr3	3q29	197012501	197025000	6.24459	0.0249909	0.025989
MELTF	chr3	3q29	197018751	197031250	6.24459	0.0249909	0.025989
MELTF	chr3	3q29	197025001	197037500	6.24459	0.0249909	0.025989
NHLRC2	chr10	10q25.3	113856251	113868750	6.23789	0.0249909	0.025989
NHLRC2	chr10	10q25.3	113862501	113875000	6.23789	0.0249909	0.025989
NHLRC2	chr10	10q25.3	113868751	113881250	6.23789	0.0249909	0.025989
NHLRC2	chr10	10q25.3	113875001	113887500	6.23789	0.0249909	0.025989
NHLRC2	chr10	10q25.3	113881251	113893750	6.23789	0.0249909	0.025989
NHLRC2	chr10	10q25.3	113887501	113900000	6.23789	0.0249909	0.025989
NHLRC2	chr10	10q25.3	113893751	113906250	6.23789	0.0249909	0.025989
NHLRC2	chr10	10q25.3	113900001	113912500	6.23789	0.0249909	0.025989
NHLRC2	chr10	10q25.3	113906251	113918750	6.23789	0.0249909	0.025989
NHLRC2	chr10	10q25.3	113912501	113925000	6.23789	0.0249909	0.025989
AMH+ JSRP1	chr19	19p13.3	2250001	2262500	6.235	0.0493586	0.0495276
RPRD1B	chr20	20q11.23	38037501	38050000	6.22534	0.0249909	0.025989
RPRD1B	chr20	20q11.23	38043751	38056250	6.22534	0.0249909	0.025989
RPRD1B	chr20	20q11.23	38050001	38062500	6.22534	0.0249909	0.025989
RPRD1B	chr20	20q11.23	38056251	38068750	6.22534	0.0249909	0.025989
RPRD1B	chr20	20q11.23	38062501	38075000	6.22534	0.0249909	0.025989
RPRD1B	chr20	20q11.23	38068751	38081250	6.22534	0.0249909	0.025989
RPRD1B	chr20	20q11.23	38075001	38087500	6.22534	0.0249909	0.025989
RPRD1B	chr20	20q11.23	38081251	38093750	6.22534	0.0249909	0.025989
RPRD1B	chr20	20q11.23	38087501	38100000	6.22534	0.0249909	0.025989
TOPAZ1	chr3	3p21.31	44231251	44243750	6.21871	0.0249909	0.025989
TOPAZ1	chr3	3p21.31	44237501	44250000	6.21871	0.0249909	0.025989
TOPAZ1	chr3	3p21.31	44243751	44256250	6.21871	0.0249909	0.025989
TOPAZ1	chr3	3p21.31	44250001	44262500	6.21871	0.0249909	0.025989
TOPAZ1	chr3	3p21.31	44256251	44268750	6.21871	0.0249909	0.025989
TOPAZ1	chr3	3p21.31	44262501	44275000	6.21871	0.0249909	0.025989
TOPAZ1	chr3	3p21.31	44268751	44281250	6.21871	0.0249909	0.025989
TOPAZ1	chr3	3p21.31	44275001	44287500	6.21871	0.0249909	0.025989
TOPAZ1	chr3	3p21.31	44281251	44293750	6.21871	0.0249909	0.025989
TOPAZ1	chr3	3p21.31	44287501	44300000	6.21871	0.0249909	0.025989
TOPAZ1	chr3	3p21.31	44293751	44306250	6.21871	0.0249909	0.025989
TOPAZ1	chr3	3p21.31	44300001	44312500	6.21871	0.0249909	0.025989
TOPAZ1	chr3	3p21.31	44306251	44318750	6.21871	0.0249909	0.025989
TOPAZ1	chr3	3p21.31	44312501	44325000	6.21871	0.0249909	0.025989
TOPAZ1	chr3	3p21.31	44318751	44331250	6.21871	0.0249909	0.025989
TOPAZ1	chr3	3p21.31	44325001	44337500	6.21871	0.0249909	0.025989
HIPK1	chr1	1p13.2	113918751	113931250	6.21569	0.0249909	0.025989
HIPK1	chr1	1p13.2	113925001	113937500	6.21569	0.0249909	0.025989
HIPK1	chr1	1p13.2	113931251	113943750	6.21569	0.0249909	0.025989
HIPK1	chr1	1p13.2	113937501	113950000	6.21569	0.0249909	0.025989
HIPK1	chr1	1p13.2	113943751	113956250	6.21569	0.0249909	0.025989
HIPK1	chr1	1p13.2	113950001	113962500	6.21569	0.0249909	0.025989
HIPK1	chr1	1p13.2	113956251	113968750	6.21569	0.0249909	0.025989
HIPK1	chr1	1p13.2	113962501	113975000	6.21569	0.0249909	0.025989
SRCAP	chr16	16p11.2	30687501	30700000	6.19554	0.0249909	0.025989
SRCAP	chr16	16p11.2	30693751	30706250	6.19554	0.0249909	0.025989
SRCAP	chr16	16p11.2	30712501	30725000	6.19554	0.0249909	0.025989
SRCAP	chr16	16p11.2	30718751	30731250	6.19554	0.0249909	0.025989
SRCAP	chr16	16p11.2	30725001	30737500	6.19554	0.0249909	0.025989
SRCAP	chr16	16p11.2	30731251	30743750	6.19554	0.0249909	0.025989
RALGPS2	chr1	1q25.2	178718751	178731250	6.17671	0.0249909	0.025989
RALGPS2	chr1	1q25.2	178725001	178737500	6.17671	0.0249909	0.025989
RALGPS2	chr1	1q25.2	178731251	178743750	6.17671	0.0249909	0.025989
RALGPS2	chr1	1q25.2	178737501	178750000	6.17671	0.0249909	0.025989
RALGPS2	chr1	1q25.2	178743751	178756250	6.17671	0.0249909	0.025989
RALGPS2	chr1	1q25.2	178750001	178762500	6.17671	0.0249909	0.025989
RALGPS2	chr1	1q25.2	178756251	178768750	6.17671	0.0249909	0.025989
RALGPS2	chr1	1q25.2	178762501	178775000	6.17671	0.0249909	0.025989
RALGPS2	chr1	1q25.2	178768751	178781250	6.17671	0.0249909	0.025989
RALGPS2	chr1	1q25.2	178775001	178787500	6.17671	0.0249909	0.025989
RALGPS2	chr1	1q25.2	178781251	178793750	6.17671	0.0249909	0.025989
RALGPS2	chr1	1q25.2	178787501	178800000	6.17671	0.0249909	0.025989
RALGPS2	chr1	1q25.2	178793751	178806250	6.17671	0.0249909	0.025989
RALGPS2	chr1	1q25.2	178800001	178812500	6.17671	0.0249909	0.025989
RALGPS2	chr1	1q25.2	178806251	178818750	6.17671	0.0249909	0.025989
RALGPS2	chr1	1q25.2	178812501	178825000	6.17671	0.0249909	0.025989
RALGPS2	chr1	1q25.2	178818751	178831250	6.17671	0.0249909	0.025989
RALGPS2	chr1	1q25.2	178825001	178837500	6.17671	0.0249909	0.025989
RALGPS2	chr1	1q25.2	178831251	178843750	6.17671	0.0249909	0.025989
RALGPS2	chr1	1q25.2	178875001	178887500	6.17671	0.0249909	0.025989
RALGPS2	chr1	1q25.2	178881251	178893750	6.17671	0.0249909	0.025989
RALGPS2	chr1	1q25.2	178887501	178900000	6.17671	0.0249909	0.025989
RALGPS2	chr1	1q25.2	178893751	178906250	6.17671	0.0249909	0.025989
RALGPS2	chr1	1q25.2	178900001	178912500	6.17671	0.0249909	0.025989
RALGPS2	chr1	1q25.2	178906251	178918750	6.17671	0.0249909	0.025989
RALGPS2	chr1	1q25.2	178912501	178925000	6.17671	0.0249909	0.025989
RALGPS2	chr1	1q25.2	178918751	178931250	6.17671	0.0249909	0.025989
MYO1E	chr15	15q22.2	59131251	59143750	6.17634	0.0249909	0.025989
MYO1E	chr15	15q22.2	59137501	59150000	6.17634	0.0249909	0.025989
MYO1E	chr15	15q22.2	59143751	59156250	6.17634	0.0249909	0.025989
MYO1E	chr15	15q22.2	59150001	59162500	6.17634	0.0249909	0.025989
MYO1E	chr15	15q22.2	59156251	59168750	6.17634	0.0249909	0.025989
MYO1E	chr15	15q22.2	59162501	59175000	6.17634	0.0249909	0.025989
MYO1E	chr15	15q22.2	59168751	59181250	6.17634	0.0249909	0.025989
MYO1E	chr15	15q22.2	59175001	59187500	6.17634	0.0249909	0.025989
MYO1E	chr15	15q22.2	59181251	59193750	6.17634	0.0249909	0.025989
MYO1E	chr15	15q22.2	59187501	59200000	6.17634	0.0249909	0.025989
MYO1E	chr15	15q22.2	59193751	59206250	6.17634	0.0249909	0.025989
MYO1E	chr15	15q22.2	59212501	59225000	6.17634	0.0249909	0.025989
MYO1E	chr15	15q22.2	59218751	59231250	6.17634	0.0249909	0.025989
MYO1E	chr15	15q22.2	59225001	59237500	6.17634	0.0249909	0.025989
MYO1E	chr15	15q22.2	59231251	59243750	6.17634	0.0249909	0.025989
MYO1E	chr15	15q22.2	59237501	59250000	6.17634	0.0249909	0.025989
MYO1E	chr15	15q22.2	59243751	59256250	6.17634	0.0249909	0.025989
MYO1E	chr15	15q22.2	59250001	59262500	6.17634	0.0249909	0.025989
MYO1E	chr15	15q22.2	59256251	59268750	6.17634	0.0249909	0.025989
MYO1E	chr15	15q22.2	59262501	59275000	6.17634	0.0249909	0.025989
MYO1E	chr15	15q22.2	59268751	59281250	6.17634	0.0249909	0.025989
MYO1E	chr15	15q22.2	59275001	59287500	6.17634	0.0249909	0.025989
MYO1E	chr15	15q22.2	59281251	59293750	6.17634	0.0249909	0.025989
MYO1E	chr15	15q22.2	59287501	59300000	6.17634	0.0249909	0.025989
MYO1E	chr15	15q22.2	59293751	59306250	6.17634	0.0249909	0.025989
MYO1E	chr15	15q22.2	59300001	59312500	6.17634	0.0249909	0.025989
MYO1E	chr15	15q22.2	59306251	59318750	6.17634	0.0249909	0.025989
MYO1E	chr15	15q22.2	59312501	59325000	6.17634	0.0249909	0.025989
MYO1E	chr15	15q22.2	59318751	59331250	6.17634	0.0249909	0.025989
MYO1E	chr15	15q22.2	59325001	59337500	6.17634	0.0249909	0.025989
MYO1E	chr15	15q22.2	59331251	59343750	6.17634	0.0249909	0.025989
MYO1E	chr15	15q22.2	59337501	59350000	6.17634	0.0249909	0.025989
MYO1E	chr15	15q22.2	59343751	59356250	6.17634	0.0249909	0.025989
MYO1E	chr15	15q22.2	59350001	59362500	6.17634	0.0249909	0.025989
MYO1E	chr15	15q22.2	59356251	59368750	6.17634	0.0249909	0.025989
MYO1E	chr15	15q22.2	59362501	59375000	6.17634	0.0249909	0.025989
MYO1E	chr15	15q22.2	59368751	59381250	6.17634	0.0249909	0.025989
SP7	chr12	12q13.13	53325001	53337500	6.16171	0.0249909	0.025989
SP7	chr12	12q13.13	53331251	53343750	6.16171	0.0249909	0.025989
SP7	chr12	12q13.13	53337501	53350000	6.16171	0.0249909	0.025989
SP7	chr12	12q13.13	53343751	53356250	6.16171	0.0249909	0.025989
MALAT1	chr11	11q13.1	65487501	65500000	6.14071	0.0249909	0.025989
MALAT1	chr11	11q13.1	65493751	65506250	6.14071	0.0249909	0.025989
MALAT1	chr11	11q13.1	65500001	65512500	6.14071	0.0249909	0.025989
PSEN1	chr14	14q24.2	73125001	73137500	6.13127	0.0249909	0.025989
PSEN1	chr14	14q24.2	73131251	73143750	6.13127	0.0249909	0.025989
PSEN1	chr14	14q24.2	73137501	73150000	6.13127	0.0249909	0.025989
PSEN1	chr14	14q24.2	73143751	73156250	6.13127	0.0249909	0.025989
PSEN1	chr14	14q24.2	73150001	73162500	6.13127	0.0249909	0.025989
PSEN1	chr14	14q24.2	73156251	73168750	6.13127	0.0249909	0.025989
PSEN1	chr14	14q24.2	73162501	73175000	6.13127	0.0249909	0.025989
PSEN1	chr14	14q24.2	73168751	73181250	6.13127	0.0249909	0.025989
PSEN1	chr14	14q24.2	73175001	73187500	6.13127	0.0249909	0.025989
PSEN1	chr14	14q24.2	73181251	73193750	6.13127	0.0249909	0.025989
PSEN1	chr14	14q24.2	73187501	73200000	6.13127	0.0249909	0.025989
PSEN1	chr14	14q24.2	73193751	73206250	6.13127	0.0249909	0.025989
PSEN1	chr14	14q24.2	73200001	73212500	6.13127	0.0249909	0.025989
PSEN1	chr14	14q24.2	73206251	73218750	6.13127	0.0249909	0.025989
PSEN1	chr14	14q24.2	73212501	73225000	6.13127	0.0249909	0.025989
PSEN1	chr14	14q24.2	73218751	73231250	6.13127	0.0249909	0.025989
DENND4A	chr15	15q22.31	65662501	65675000	6.13051	0.0249909	0.025989
DENND4A	chr15	15q22.31	65668751	65681250	6.13051	0.0249909	0.025989
DENND4A	chr15	15q22.31	65675001	65687500	6.13051	0.0249909	0.025989
DENND4A	chr15	15q22.31	65681251	65693750	6.13051	0.0249909	0.025989
DENND4A	chr15	15q22.31	65687501	65700000	6.13051	0.0249909	0.025989
DENND4A	chr15	15q22.31	65693751	65706250	6.13051	0.0249909	0.025989
DENND4A	chr15	15q22.31	65700001	65712500	6.13051	0.0249909	0.025989
DENND4A	chr15	15q22.31	65706251	65718750	6.13051	0.0249909	0.025989
DENND4A	chr15	15q22.31	65712501	65725000	6.13051	0.0249909	0.025989
DENND4A	chr15	15q22.31	65718751	65731250	6.13051	0.0249909	0.025989
DENND4A	chr15	15q22.31	65725001	65737500	6.13051	0.0249909	0.025989
DENND4A	chr15	15q22.31	65731251	65743750	6.13051	0.0249909	0.025989
DENND4A	chr15	15q22.31	65737501	65750000	6.13051	0.0249909	0.025989
DENND4A	chr15	15q22.31	65743751	65756250	6.13051	0.0249909	0.025989
DENND4A	chr15	15q22.31	65750001	65762500	6.13051	0.0249909	0.025989
DENND4A	chr15	15q22.31	65756251	65768750	6.13051	0.0249909	0.025989
DENND4A	chr15	15q22.31	65762501	65775000	6.13051	0.0249909	0.025989
DENND4A	chr15	15q22.31	65768751	65781250	6.13051	0.0249909	0.025989
DENND4A	chr15	15q22.31	65775001	65787500	6.13051	0.0249909	0.025989
DENND4A	chr15	15q22.31	65781251	65793750	6.13051	0.0249909	0.025989
DENND4A	chr15	15q22.31	65787501	65800000	6.13051	0.0249909	0.025989
ZNF737	chr19	19p12	20518751	20531250	6.12937	0.0249909	0.025989
ZNF737	chr19	19p12	20525001	20537500	6.12937	0.0249909	0.025989
ZNF737	chr19	19p12	20531251	20543750	6.12937	0.0249909	0.025989
ZNF737	chr19	19p12	20537501	20550000	6.12937	0.0249909	0.025989
ZNF737	chr19	19p12	20543751	20556250	6.12937	0.0249909	0.025989
ZNF737	chr19	19p12	20550001	20562500	6.12937	0.0249909	0.025989
ZNF737	chr19	19p12	20556251	20568750	6.12937	0.0249909	0.025989
ZNF737	chr19	19p12	20562501	20575000	6.12937	0.0249909	0.025989
GPAT4	chr8	8p11.21	41568751	41581250	6.10164	0.0249909	0.025989
GPAT4	chr8	8p11.21	41575001	41587500	6.10164	0.0249909	0.025989
GPAT4	chr8	8p11.21	41581251	41593750	6.10164	0.0249909	0.025989
GPAT4	chr8	8p11.21	41587501	41600000	6.10164	0.0249909	0.025989
GPAT4	chr8	8p11.21	41593751	41606250	6.10164	0.0249909	0.025989
GPAT4	chr8	8p11.21	41600001	41612500	6.10164	0.0249909	0.025989
GPAT4	chr8	8p11.21	41606251	41618750	6.10164	0.0249909	0.025989
GPAT4	chr8	8p11.21	41612501	41625000	6.10164	0.0249909	0.025989
GPAT4	chr8	8p11.21	41618751	41631250	6.10164	0.0249909	0.025989
GPAT4	chr8	8p11.21	41625001	41637500	6.10164	0.0249909	0.025989
CYS1	chr2	2p25.1	10056251	10068750	6.0959	0.0249909	0.025989
CYS1	chr2	2p25.1	10062501	10075000	6.0959	0.0249909	0.025989
CYS1	chr2	2p25.1	10068751	10081250	6.0959	0.0249909	0.025989
CYS1	chr2	2p25.1	10075001	10087500	6.0959	0.0249909	0.025989
GBX2	chr2	2q37.2	236156251	236168750	6.09034	0.0249909	0.025989
GBX2	chr2	2q37.2	236162501	236175000	6.09034	0.0249909	0.025989
BHLHE23	chr20	20q13.33	62993751	63006250	6.08804	0.0249909	0.025989
BHLHE23	chr20	20q13.33	63000001	63012500	6.08804	0.0249909	0.025989
BHLHE23	chr20	20q13.33	63006251	63018750	6.08804	0.0249909	0.025989
ATP11B	chr3	3q26.33	182781251	182793750	6.07838	0.0249909	0.025989
ATP11B	chr3	3q26.33	182787501	182800000	6.07838	0.0249909	0.025989
ATP11B	chr3	3q26.33	182793751	182806250	6.07838	0.0249909	0.025989
ATP11B	chr3	3q26.33	182800001	182812500	6.07838	0.0249909	0.025989
ATP11B	chr3	3q26.33	182806251	182818750	6.07838	0.0249909	0.025989
ATP11B	chr3	3q26.33	182812501	182825000	6.07838	0.0249909	0.025989
ATP11B	chr3	3q26.33	182818751	182831250	6.07838	0.0249909	0.025989
ATP11B	chr3	3q26.33	182825001	182837500	6.07838	0.0249909	0.025989
ATP11B	chr3	3q26.33	182831251	182843750	6.07838	0.0249909	0.025989
ATP11B	chr3	3q26.33	182837501	182850000	6.07838	0.0249909	0.025989
ATP11B	chr3	3q26.33	182843751	182856250	6.07838	0.0249909	0.025989
ATP11B	chr3	3q26.33	182850001	182862500	6.07838	0.0249909	0.025989
ATP11B	chr3	3q26.33	182856251	182868750	6.07838	0.0249909	0.025989
ATP11B	chr3	3q26.33	182862501	182875000	6.07838	0.0249909	0.025989
ATP11B	chr3	3q26.33	182868751	182881250	6.07838	0.0249909	0.025989
ATP11B	chr3	3q26.33	182875001	182887500	6.07838	0.0249909	0.025989
ATP11B	chr3	3q26.33	182881251	182893750	6.07838	0.0249909	0.025989
ATP11B	chr3	3q26.33	182887501	182900000	6.07838	0.0249909	0.025989
ATP11B	chr3	3q26.33	182893751	182906250	6.07838	0.0249909	0.025989
ATP11B	chr3	3q26.33	182900001	182912500	6.07838	0.0249909	0.025989
ATP11B	chr3	3q26.33	182906251	182918750	6.07838	0.0249909	0.025989
ATP11B	chr3	3q26.33	182912501	182925000	6.07838	0.0249909	0.025989
ATP11B	chr3	3q26.33	182918751	182931250	6.07838	0.0249909	0.025989
GALNT15	chr3	3p25.1	16162501	16175000	6.06857	0.0249909	0.025989
GALNT15	chr3	3p25.1	16168751	16181250	6.06857	0.0249909	0.025989
GALNT15	chr3	3p25.1	16175001	16187500	6.06857	0.0249909	0.025989
GALNT15	chr3	3p25.1	16181251	16193750	6.06857	0.0249909	0.025989
GALNT15	chr3	3p25.1	16187501	16200000	6.06857	0.0249909	0.025989
GALNT15	chr3	3p25.1	16193751	16206250	6.06857	0.0249909	0.025989
GALNT15	chr3	3p25.1	16200001	16212500	6.06857	0.0249909	0.025989
GALNT15	chr3	3p25.1	16206251	16218750	6.06857	0.0249909	0.025989
GALNT15	chr3	3p25.1	16212501	16225000	6.06857	0.0249909	0.025989
GALNT15	chr3	3p25.1	16218751	16231250	6.06857	0.0249909	0.025989
GALNT15	chr3	3p25.1	16225001	16237500	6.06857	0.0249909	0.025989
GALNT15	chr3	3p25.1	16231251	16243750	6.06857	0.0249909	0.025989
GALNT15	chr3	3p25.1	16237501	16250000	6.06857	0.0249909	0.025989
GALNT15	chr3	3p25.1	16243751	16256250	6.06857	0.0249909	0.025989
C9orf47	chr9	9q22.1	88981251	88993750	6.05454	0.0249909	0.025989
C9orf47	chr9	9q22.1	88987501	89000000	6.05454	0.0249909	0.025989
FOXP4	chr6	6p21.1	41537501	41550000	6.04936	0.0249909	0.025989
FOXP4	chr6	6p21.1	41543751	41556250	6.04936	0.0249909	0.025989
FOXP4	chr6	6p21.1	41550001	41562500	6.04936	0.0249909	0.025989
FOXP4	chr6	6p21.1	41556251	41568750	6.04936	0.0249909	0.025989
FOXP4	chr6	6p21.1	41562501	41575000	6.04936	0.0249909	0.025989
FOXP4	chr6	6p21.1	41568751	41581250	6.04936	0.0249909	0.025989
FOXP4	chr6	6p21.1	41575001	41587500	6.04936	0.0249909	0.025989
FOXP4	chr6	6p21.1	41581251	41593750	6.04936	0.0249909	0.025989
FOXP4	chr6	6p21.1	41587501	41600000	6.04936	0.0249909	0.025989
FOXP4	chr6	6p21.1	41593751	41606250	6.04936	0.0249909	0.025989
FOXP4	chr6	6p21.1	41600001	41612500	6.04936	0.0249909	0.025989
TMEM259	chr19	19p13.3	1012501	1025000	6.04855	0.0249909	0.025989
RUFY2	chr10	10q21.3	68343751	68356250	6.04186	0.0249909	0.025989
RUFY2	chr10	10q21.3	68350001	68362500	6.04186	0.0249909	0.025989
RUFY2	chr10	10q21.3	68356251	68368750	6.04186	0.0249909	0.025989
RUFY2	chr10	10q21.3	68362501	68375000	6.04186	0.0249909	0.025989
RUFY2	chr10	10q21.3	68368751	68381250	6.04186	0.0249909	0.025989
RUFY2	chr10	10q21.3	68375001	68387500	6.04186	0.0249909	0.025989
RUFY2	chr10	10q21.3	68381251	68393750	6.04186	0.0249909	0.025989
RUFY2	chr10	10q21.3	68387501	68400000	6.04186	0.0249909	0.025989
RUFY2	chr10	10q21.3	68393751	68406250	6.04186	0.0249909	0.025989
RUFY2	chr10	10q21.3	68400001	68412500	6.04186	0.0249909	0.025989
VCPIP1	chr8	8q13.1	66618751	66631250	6.02477	0.0249909	0.025989
VCPIP1	chr8	8q13.1	66625001	66637500	6.02477	0.0249909	0.025989
VCPIP1	chr8	8q13.1	66631251	66643750	6.02477	0.0249909	0.025989
VCPIP1	chr8	8q13.1	66637501	66650000	6.02477	0.0249909	0.025989
VCPIP1	chr8	8q13.1	66643751	66656250	6.02477	0.0249909	0.025989
VCPIP1	chr8	8q13.1	66650001	66662500	6.02477	0.0249909	0.025989
ICAM1	chr19	19p13.2	10262501	10275000	6.02027	0.0249909	0.025989
ICAM1	chr19	19p13.2	10268751	10281250	6.02027	0.0249909	0.025989
FOXI2	chr10	10q26.2	127725001	127737500	6.01658	0.0249909	0.025989
FOXI2	chr10	10q26.2	127731251	127743750	6.01658	0.0249909	0.025989
FOXI2	chr10	10q26.2	127737501	127750000	6.01658	0.0249909	0.025989
ONECUT1	chr15	15q21.3	52750001	52762500	6.01542	0.0249909	0.025989
ONECUT1	chr15	15q21.3	52756251	52768750	6.01542	0.0249909	0.025989
ONECUT1	chr15	15q21.3	52762501	52775000	6.01542	0.0249909	0.025989
ONECUT1	chr15	15q21.3	52768751	52781250	6.01542	0.0249909	0.025989
ONECUT1	chr15	15q21.3	52775001	52787500	6.01542	0.0249909	0.025989
ONECUT1	chr15	15q21.3	52781251	52793750	6.01542	0.0249909	0.025989
ONECUT1	chr15	15q21.3	52787501	52800000	6.01542	0.0249909	0.025989
RBM14- RBM14-RBM4	chr11	11q13.2	66606251	66618750	6.01489	0.0493586	0.0495276
RBM14- RBM14-RBM4	chr11	11q13.2	66612501	66625000	6.01489	0.0493586	0.0495276
RBM14- RBM14-RBM4	chr11	11q13.2	66618751	66631250	6.01489	0.0493586	0.0495276
RBM14- RBM14-RBM4	chr11	11q13.2	66625001	66637500	6.01489	0.0493586	0.0495276
FNTA- POMK	chr8	8p11.21	43081251	43093750	5.99674	0.0493586	0.0495276
LGALS7B	chr19	19q13.2	38781251	38793750	5.99661	0.0249909	0.025989
LGALS7B	chr19	19q13.2	38787501	38800000	5.99661	0.0249909	0.025989
TFAP2E	chr1	1p34.3	35568751	35581250	5.97252	0.0249909	0.025989
TFAP2E	chr1	1p34.3	35575001	35587500	5.97252	0.0249909	0.025989
TFAP2E	chr1	1p34.3	35581251	35593750	5.97252	0.0249909	0.025989
EFNA2	chr19	19p13.3	1281251	1293750	5.96932	0.0249909	0.025989
EFNA2	chr19	19p13.3	1287501	1300000	5.96932	0.0249909	0.025989
EFNA2	chr19	19p13.3	1293751	1306250	5.96932	0.0249909	0.025989
EFNA2	chr19	19p13.3	1300001	1312500	5.96932	0.0249909	0.025989
SNAI3-AS1+ SNAI3	chr16	16q24.2	88668751	88681250	5.95072	0.0493586	0.0495276
SNAI3-AS1+ SNAI3	chr16	16q24.2	88675001	88687500	5.95072	0.0493586	0.0495276
SNAI3-AS1+ SNAI3	chr16	16q24.2	88681251	88693750	5.95072	0.0493586	0.0495276
USP22	chr17	17p11.2	20987501	21000000	5.92901	0.0249909	0.025989
USP22	chr17	17p11.2	20993751	21006250	5.92901	0.0249909	0.025989
USP22	chr17	17p11.2	21000001	21012500	5.92901	0.0249909	0.025989
USP22	chr17	17p11.2	21006251	21018750	5.92901	0.0249909	0.025989
USP22	chr17	17p11.2	21012501	21025000	5.92901	0.0249909	0.025989
USP22	chr17	17p11.2	21018751	21031250	5.92901	0.0249909	0.025989
USP22	chr17	17p11.2	21025001	21037500	5.92901	0.0249909	0.025989
USP22	chr17	17p11.2	21031251	21043750	5.92901	0.0249909	0.025989
USP22	chr17	17p11.2	21037501	21050000	5.92901	0.0249909	0.025989
USP53	chr4	4q26	119206251	119218750	5.91262	0.0249909	0.025989
USP53	chr4	4q26	119212501	119225000	5.91262	0.0249909	0.025989
USP53	chr4	4q26	119218751	119231250	5.91262	0.0249909	0.025989
USP53	chr4	4q26	119225001	119237500	5.91262	0.0249909	0.025989
USP53	chr4	4q26	119231251	119243750	5.91262	0.0249909	0.025989
USP53	chr4	4q26	119237501	119250000	5.91262	0.0249909	0.025989
USP53	chr4	4q26	119243751	119256250	5.91262	0.0249909	0.025989
USP53	chr4	4q26	119250001	119262500	5.91262	0.0249909	0.025989
USP53	chr4	4q26	119256251	119268750	5.91262	0.0249909	0.025989
USP53	chr4	4q26	119262501	119275000	5.91262	0.0249909	0.025989
USP53	chr4	4q26	119268751	119281250	5.91262	0.0249909	0.025989
USP53	chr4	4q26	119275001	119287500	5.91262	0.0249909	0.025989
USP53	chr4	4q26	119281251	119293750	5.91262	0.0249909	0.025989
ZNF813 ZNF331-	chr19	19q13.42	53493751	53506250	5.89558	0.0493586	0.0495276
HOOK3	chr8	8p11.21	42900001	42912500	5.89046	0.0249909	0.025989
HOOK3	chr8	8p11.21	42906251	42918750	5.89046	0.0249909	0.025989
HOOK3	chr8	8p11.21	42912501	42925000	5.89046	0.0249909	0.025989
HOOK3	chr8	8p11.21	42918751	42931250	5.89046	0.0249909	0.025989
HOOK3	chr8	8p11.21	42925001	42937500	5.89046	0.0249909	0.025989
HOOK3	chr8	8p11.21	42931251	42943750	5.89046	0.0249909	0.025989
HOOK3	chr8	8p11.21	42937501	42950000	5.89046	0.0249909	0.025989
HOOK3	chr8	8p11.21	42943751	42956250	5.89046	0.0249909	0.025989
HOOK3	chr8	8p11.21	42950001	42962500	5.89046	0.0249909	0.025989
HOOK3	chr8	8p11.21	42956251	42968750	5.89046	0.0249909	0.025989
HOOK3	chr8	8p11.21	42962501	42975000	5.89046	0.0249909	0.025989
HOOK3	chr8	8p11.21	42968751	42981250	5.89046	0.0249909	0.025989
HOOK3	chr8	8p11.21	42975001	42987500	5.89046	0.0249909	0.025989
HOOK3	chr8	8p11.21	42981251	42993750	5.89046	0.0249909	0.025989
HOOK3	chr8	8p11.21	42987501	43000000	5.89046	0.0249909	0.025989
HOOK3	chr8	8p11.21	42993751	43006250	5.89046	0.0249909	0.025989
HOOK3	chr8	8p11.21	43000001	43012500	5.89046	0.0249909	0.025989
HOOK3	chr8	8p11.21	43006251	43018750	5.89046	0.0249909	0.025989
HOOK3	chr8	8p11.21	43012501	43025000	5.89046	0.0249909	0.025989
HOOK3	chr8	8p11.21	43018751	43031250	5.89046	0.0249909	0.025989
HOOK3	chr8	8p11.21	43025001	43037500	5.89046	0.0249909	0.025989
HMX3	chr10	10q26.13	123125001	123137500	5.89033	0.0249909	0.025989
ZKSCAN8	chr6	6p22.1	28131251	28143750	5.88333	0.0249909	0.025989
ZKSCAN8	chr6	6p22.1	28137501	28150000	5.88333	0.0249909	0.025989
ZKSCAN8	chr6	6p22.1	28143751	28156250	5.88333	0.0249909	0.025989
ZKSCAN8	chr6	6p22.1	28150001	28162500	5.88333	0.0249909	0.025989
ZKSCAN8	chr6	6p22.1	28156251	28168750	5.88333	0.0249909	0.025989
GDF7	chr2	2p24.1	20656251	20668750	5.85624	0.0249909	0.025989
GDF7	chr2	2p24.1	20662501	20675000	5.85624	0.0249909	0.025989
GDF7	chr2	2p24.1	20668751	20681250	5.85624	0.0249909	0.025989
EMC1	chr1	1p36.13	19212501	19225000	5.84772	0.0249909	0.025989
[truncated: 6,355 more rows]
