# Supplementary material for: Sex-Specific Transcriptome Differences in Human Adipose Mesenchymal Stem Cells
Source: Genes (Basel). 2020 Aug 8;11(8):909. doi: 10.3390/genes11080909 (PMC7464371; doi:10.3390/genes11080909)
Supplement: Supplementary file 1 [file genes-11-00909-s001.zip › Supplementary materials/S2 Table.xlsx]

## Sheet: Sheet1
S2 Table: Map mode analysis at single gene level of pool A (hADSC male) vs. pool B (hADSC female).
Gene name	Chr	Location	SegmentStart	SegmentEnd	Expression A/B	P value	Q value
ITGB8	chr7	7p21.1	20318751	20331250	8.88342	0.0208041	0.0209688
ITGB8	chr7	7p21.1	20325001	20337500	8.88342	0.0208041	0.0209688
ITGB8	chr7	7p21.1	20331251	20343750	8.88342	0.0208041	0.0209688
ITGB8	chr7	7p21.1	20337501	20350000	8.88342	0.0208041	0.0209688
ITGB8	chr7	7p21.1	20343751	20356250	8.88342	0.0208041	0.0209688
ITGB8	chr7	7p21.1	20350001	20362500	8.88342	0.0208041	0.0209688
ITGB8	chr7	7p21.1	20356251	20368750	8.88342	0.0208041	0.0209688
ITGB8	chr7	7p21.1	20362501	20375000	8.88342	0.0208041	0.0209688
ITGB8	chr7	7p21.1	20368751	20381250	8.88342	0.0208041	0.0209688
ITGB8	chr7	7p21.1	20375001	20387500	8.88342	0.0208041	0.0209688
ITGB8	chr7	7p21.1	20381251	20393750	8.88342	0.0208041	0.0209688
ITGB8	chr7	7p21.1	20387501	20400000	8.88342	0.0208041	0.0209688
ITGB8	chr7	7p21.1	20393751	20406250	8.88342	0.0208041	0.0209688
ITGB8	chr7	7p21.1	20400001	20412500	8.88342	0.0208041	0.0209688
ITGB8	chr7	7p21.1	20406251	20418750	8.88342	0.0208041	0.0209688
ITGB8	chr7	7p21.1	20412501	20425000	8.88342	0.0208041	0.0209688
ITGA8	chr10	10p13	15506251	15518750	6.88669	0.0208041	0.0209688
ITGA8	chr10	10p13	15512501	15525000	6.88669	0.0208041	0.0209688
ITGA8	chr10	10p13	15518751	15531250	6.88669	0.0208041	0.0209688
ITGA8	chr10	10p13	15525001	15537500	6.88669	0.0208041	0.0209688
ITGA8	chr10	10p13	15531251	15543750	6.88669	0.0208041	0.0209688
ITGA8	chr10	10p13	15537501	15550000	6.88669	0.0208041	0.0209688
ITGA8	chr10	10p13	15543751	15556250	6.88669	0.0208041	0.0209688
ITGA8	chr10	10p13	15550001	15562500	6.88669	0.0208041	0.0209688
ITGA8	chr10	10p13	15556251	15568750	6.88669	0.0208041	0.0209688
ITGA8	chr10	10p13	15562501	15575000	6.88669	0.0208041	0.0209688
ITGA8	chr10	10p13	15568751	15581250	6.88669	0.0208041	0.0209688
ITGA8	chr10	10p13	15575001	15587500	6.88669	0.0208041	0.0209688
ITGA8	chr10	10p13	15581251	15593750	6.88669	0.0208041	0.0209688
ITGA8	chr10	10p13	15587501	15600000	6.88669	0.0208041	0.0209688
ITGA8	chr10	10p13	15593751	15606250	6.88669	0.0208041	0.0209688
ITGA8	chr10	10p13	15600001	15612500	6.88669	0.0208041	0.0209688
ITGA8	chr10	10p13	15606251	15618750	6.88669	0.0208041	0.0209688
ITGA8	chr10	10p13	15612501	15625000	6.88669	0.0208041	0.0209688
ITGA8	chr10	10p13	15618751	15631250	6.88669	0.0208041	0.0209688
ITGA8	chr10	10p13	15625001	15637500	6.88669	0.0208041	0.0209688
ITGA8	chr10	10p13	15631251	15643750	6.88669	0.0208041	0.0209688
ITGA8	chr10	10p13	15637501	15650000	6.88669	0.0208041	0.0209688
ITGA8	chr10	10p13	15643751	15656250	6.88669	0.0208041	0.0209688
ITGA8	chr10	10p13	15650001	15662500	6.88669	0.0208041	0.0209688
ITGA8	chr10	10p13	15656251	15668750	6.88669	0.0208041	0.0209688
ITGA8	chr10	10p13	15662501	15675000	6.88669	0.0208041	0.0209688
ITGA8	chr10	10p13	15668751	15681250	6.88669	0.0208041	0.0209688
ITGA8	chr10	10p13	15675001	15687500	6.88669	0.0208041	0.0209688
ITGA8	chr10	10p13	15681251	15693750	6.88669	0.0208041	0.0209688
ITGA8	chr10	10p13	15687501	15700000	6.88669	0.0208041	0.0209688
ITGA8	chr10	10p13	15693751	15706250	6.88669	0.0208041	0.0209688
ITGA8	chr10	10p13	15700001	15712500	6.88669	0.0208041	0.0209688
ITGA8	chr10	10p13	15706251	15718750	6.88669	0.0208041	0.0209688
ITGA8	chr10	10p13	15712501	15725000	6.88669	0.0208041	0.0209688
ITGA8	chr10	10p13	15718751	15731250	6.88669	0.0208041	0.0209688
GALNT15	chr3	3p25.1	16162501	16175000	6.7362	0.0208041	0.0209688
GALNT15	chr3	3p25.1	16168751	16181250	6.7362	0.0208041	0.0209688
GALNT15	chr3	3p25.1	16175001	16187500	6.7362	0.0208041	0.0209688
GALNT15	chr3	3p25.1	16181251	16193750	6.7362	0.0208041	0.0209688
GALNT15	chr3	3p25.1	16187501	16200000	6.7362	0.0208041	0.0209688
GALNT15	chr3	3p25.1	16193751	16206250	6.7362	0.0208041	0.0209688
GALNT15	chr3	3p25.1	16200001	16212500	6.7362	0.0208041	0.0209688
GALNT15	chr3	3p25.1	16206251	16218750	6.7362	0.0208041	0.0209688
GALNT15	chr3	3p25.1	16212501	16225000	6.7362	0.0208041	0.0209688
GALNT15	chr3	3p25.1	16218751	16231250	6.7362	0.0208041	0.0209688
GALNT15	chr3	3p25.1	16225001	16237500	6.7362	0.0208041	0.0209688
GALNT15	chr3	3p25.1	16231251	16243750	6.7362	0.0208041	0.0209688
GALNT15	chr3	3p25.1	16237501	16250000	6.7362	0.0208041	0.0209688
GALNT15	chr3	3p25.1	16243751	16256250	6.7362	0.0208041	0.0209688
ITGB3	chr17	17q21.32	47243751	47256250	5.96619	0.0208041	0.0209688
ITGB3	chr17	17q21.32	47250001	47262500	5.96619	0.0208041	0.0209688
ITGB3	chr17	17q21.32	47256251	47268750	5.96619	0.0208041	0.0209688
ITGB3	chr17	17q21.32	47262501	47275000	5.96619	0.0208041	0.0209688
ITGB3	chr17	17q21.32	47268751	47281250	5.96619	0.0208041	0.0209688
ITGB3	chr17	17q21.32	47275001	47287500	5.96619	0.0208041	0.0209688
ITGB3	chr17	17q21.32	47281251	47293750	5.96619	0.0208041	0.0209688
ITGB3	chr17	17q21.32	47287501	47300000	5.96619	0.0208041	0.0209688
ITGB3	chr17	17q21.32	47293751	47306250	5.96619	0.0208041	0.0209688
ITGB3	chr17	17q21.32	47300001	47312500	5.96619	0.0208041	0.0209688
ITGB3	chr17	17q21.32	47306251	47318750	5.96619	0.0208041	0.0209688
SNED1	chr2	2q37.3	240987501	241000000	5.67737	0.0208041	0.0209688
SNED1	chr2	2q37.3	240993751	241006250	5.67737	0.0208041	0.0209688
SNED1	chr2	2q37.3	241000001	241012500	5.67737	0.0208041	0.0209688
SNED1	chr2	2q37.3	241006251	241018750	5.67737	0.0208041	0.0209688
SNED1	chr2	2q37.3	241012501	241025000	5.67737	0.0208041	0.0209688
SNED1	chr2	2q37.3	241018751	241031250	5.67737	0.0208041	0.0209688
SNED1	chr2	2q37.3	241025001	241037500	5.67737	0.0208041	0.0209688
SNED1	chr2	2q37.3	241031251	241043750	5.67737	0.0208041	0.0209688
SNED1	chr2	2q37.3	241037501	241050000	5.67737	0.0208041	0.0209688
SNED1	chr2	2q37.3	241043751	241056250	5.67737	0.0208041	0.0209688
SNED1	chr2	2q37.3	241050001	241062500	5.67737	0.0208041	0.0209688
SNED1	chr2	2q37.3	241056251	241068750	5.67737	0.0208041	0.0209688
ARHGEF12	chr11	11q23.3	120337501	120350000	5.51281	0.0208041	0.0209688
ARHGEF12	chr11	11q23.3	120343751	120356250	5.51281	0.0208041	0.0209688
ARHGEF12	chr11	11q23.3	120350001	120362500	5.51281	0.0208041	0.0209688
ARHGEF12	chr11	11q23.3	120356251	120368750	5.51281	0.0208041	0.0209688
ARHGEF12	chr11	11q23.3	120362501	120375000	5.51281	0.0208041	0.0209688
ARHGEF12	chr11	11q23.3	120368751	120381250	5.51281	0.0208041	0.0209688
ARHGEF12	chr11	11q23.3	120375001	120387500	5.51281	0.0208041	0.0209688
ARHGEF12	chr11	11q23.3	120381251	120393750	5.51281	0.0208041	0.0209688
ARHGEF12	chr11	11q23.3	120387501	120400000	5.51281	0.0208041	0.0209688
ARHGEF12	chr11	11q23.3	120393751	120406250	5.51281	0.0208041	0.0209688
ARHGEF12	chr11	11q23.3	120400001	120412500	5.51281	0.0208041	0.0209688
ARHGEF12	chr11	11q23.3	120406251	120418750	5.51281	0.0208041	0.0209688
ARHGEF12	chr11	11q23.3	120412501	120425000	5.51281	0.0208041	0.0209688
ARHGEF12	chr11	11q23.3	120418751	120431250	5.51281	0.0208041	0.0209688
ARHGEF12	chr11	11q23.3	120425001	120437500	5.51281	0.0208041	0.0209688
ARHGEF12	chr11	11q23.3	120431251	120443750	5.51281	0.0208041	0.0209688
ARHGEF12	chr11	11q23.3	120437501	120450000	5.51281	0.0208041	0.0209688
ARHGEF12	chr11	11q23.3	120443751	120456250	5.51281	0.0208041	0.0209688
ARHGEF12	chr11	11q23.3	120450001	120462500	5.51281	0.0208041	0.0209688
ARHGEF12	chr11	11q23.3	120456251	120468750	5.51281	0.0208041	0.0209688
ARHGEF12	chr11	11q23.3	120462501	120475000	5.51281	0.0208041	0.0209688
ARHGEF12	chr11	11q23.3	120468751	120481250	5.51281	0.0208041	0.0209688
ARHGEF12	chr11	11q23.3	120475001	120487500	5.51281	0.0208041	0.0209688
ARHGEF12	chr11	11q23.3	120481251	120493750	5.51281	0.0208041	0.0209688
ARHGEF12	chr11	11q23.3	120487501	120500000	5.51281	0.0208041	0.0209688
ZC3H7B	chr22	22q13.2	41306251	41318750	5.42105	0.0208041	0.0209688
ZC3H7B	chr22	22q13.2	41312501	41325000	5.42105	0.0208041	0.0209688
ZC3H7B	chr22	22q13.2	41318751	41331250	5.42105	0.0208041	0.0209688
ZC3H7B	chr22	22q13.2	41325001	41337500	5.42105	0.0208041	0.0209688
ZC3H7B	chr22	22q13.2	41331251	41343750	5.42105	0.0208041	0.0209688
ZC3H7B	chr22	22q13.2	41337501	41350000	5.42105	0.0208041	0.0209688
ZC3H7B	chr22	22q13.2	41343751	41356250	5.42105	0.0208041	0.0209688
ZC3H7B	chr22	22q13.2	41350001	41362500	5.42105	0.0208041	0.0209688
KIAA1109	chr4	4q27	122143751	122156250	5.27111	0.0208041	0.0209688
KIAA1109	chr4	4q27	122150001	122162500	5.27111	0.0208041	0.0209688
KIAA1109	chr4	4q27	122156251	122168750	5.27111	0.0208041	0.0209688
KIAA1109	chr4	4q27	122162501	122175000	5.27111	0.0208041	0.0209688
KIAA1109	chr4	4q27	122168751	122181250	5.27111	0.0208041	0.0209688
KIAA1109	chr4	4q27	122175001	122187500	5.27111	0.0208041	0.0209688
KIAA1109	chr4	4q27	122181251	122193750	5.27111	0.0208041	0.0209688
KIAA1109	chr4	4q27	122187501	122200000	5.27111	0.0208041	0.0209688
KIAA1109	chr4	4q27	122193751	122206250	5.27111	0.0208041	0.0209688
KIAA1109	chr4	4q27	122200001	122212500	5.27111	0.0208041	0.0209688
KIAA1109	chr4	4q27	122206251	122218750	5.27111	0.0208041	0.0209688
KIAA1109	chr4	4q27	122212501	122225000	5.27111	0.0208041	0.0209688
KIAA1109	chr4	4q27	122218751	122231250	5.27111	0.0208041	0.0209688
KIAA1109	chr4	4q27	122225001	122237500	5.27111	0.0208041	0.0209688
KIAA1109	chr4	4q27	122231251	122243750	5.27111	0.0208041	0.0209688
KIAA1109	chr4	4q27	122237501	122250000	5.27111	0.0208041	0.0209688
KIAA1109	chr4	4q27	122243751	122256250	5.27111	0.0208041	0.0209688
KIAA1109	chr4	4q27	122250001	122262500	5.27111	0.0208041	0.0209688
KIAA1109	chr4	4q27	122256251	122268750	5.27111	0.0208041	0.0209688
KIAA1109	chr4	4q27	122262501	122275000	5.27111	0.0208041	0.0209688
KIAA1109	chr4	4q27	122268751	122281250	5.27111	0.0208041	0.0209688
KIAA1109	chr4	4q27	122275001	122287500	5.27111	0.0208041	0.0209688
KIAA1109	chr4	4q27	122281251	122293750	5.27111	0.0208041	0.0209688
KIAA1109	chr4	4q27	122287501	122300000	5.27111	0.0208041	0.0209688
KIAA1109	chr4	4q27	122293751	122306250	5.27111	0.0208041	0.0209688
KIAA1109	chr4	4q27	122300001	122312500	5.27111	0.0208041	0.0209688
KIAA1109	chr4	4q27	122306251	122318750	5.27111	0.0208041	0.0209688
KIAA1109	chr4	4q27	122312501	122325000	5.27111	0.0208041	0.0209688
KIAA1109	chr4	4q27	122318751	122331250	5.27111	0.0208041	0.0209688
KIAA1109	chr4	4q27	122325001	122337500	5.27111	0.0208041	0.0209688
KIAA1109	chr4	4q27	122331251	122343750	5.27111	0.0208041	0.0209688
KIAA1109	chr4	4q27	122337501	122350000	5.27111	0.0208041	0.0209688
KIAA1109	chr4	4q27	122343751	122356250	5.27111	0.0208041	0.0209688
KIAA1109	chr4	4q27	122350001	122362500	5.27111	0.0208041	0.0209688
KIAA1109	chr4	4q27	122356251	122368750	5.27111	0.0208041	0.0209688
KIAA1109	chr4	4q27	122362501	122375000	5.27111	0.0208041	0.0209688
SESN3	chr11	11q21	95156251	95168750	5.22806	0.0208041	0.0209688
SESN3	chr11	11q21	95162501	95175000	5.22806	0.0208041	0.0209688
SESN3	chr11	11q21	95168751	95181250	5.22806	0.0208041	0.0209688
SESN3	chr11	11q21	95175001	95187500	5.22806	0.0208041	0.0209688
SESN3	chr11	11q21	95181251	95193750	5.22806	0.0208041	0.0209688
SESN3	chr11	11q21	95187501	95200000	5.22806	0.0208041	0.0209688
SESN3	chr11	11q21	95193751	95206250	5.22806	0.0208041	0.0209688
SESN3	chr11	11q21	95200001	95212500	5.22806	0.0208041	0.0209688
SESN3	chr11	11q21	95206251	95218750	5.22806	0.0208041	0.0209688
SESN3	chr11	11q21	95212501	95225000	5.22806	0.0208041	0.0209688
SESN3	chr11	11q21	95218751	95231250	5.22806	0.0208041	0.0209688
SESN3	chr11	11q21	95225001	95237500	5.22806	0.0208041	0.0209688
SESN3	chr11	11q21	95231251	95243750	5.22806	0.0208041	0.0209688
CDON	chr11	11q24.2	125950001	125962500	5.04214	0.0208041	0.0209688
CDON	chr11	11q24.2	125956251	125968750	5.04214	0.0208041	0.0209688
CDON	chr11	11q24.2	125962501	125975000	5.04214	0.0208041	0.0209688
CDON	chr11	11q24.2	125968751	125981250	5.04214	0.0208041	0.0209688
CDON	chr11	11q24.2	125975001	125987500	5.04214	0.0208041	0.0209688
CDON	chr11	11q24.2	125981251	125993750	5.04214	0.0208041	0.0209688
CDON	chr11	11q24.2	125987501	126000000	5.04214	0.0208041	0.0209688
CDON	chr11	11q24.2	125993751	126006250	5.04214	0.0208041	0.0209688
CDON	chr11	11q24.2	126000001	126012500	5.04214	0.0208041	0.0209688
CDON	chr11	11q24.2	126006251	126018750	5.04214	0.0208041	0.0209688
CDON	chr11	11q24.2	126012501	126025000	5.04214	0.0208041	0.0209688
CDON	chr11	11q24.2	126018751	126031250	5.04214	0.0208041	0.0209688
CDON	chr11	11q24.2	126025001	126037500	5.04214	0.0208041	0.0209688
CDON	chr11	11q24.2	126031251	126043750	5.04214	0.0208041	0.0209688
CDON	chr11	11q24.2	126037501	126050000	5.04214	0.0208041	0.0209688
CDON	chr11	11q24.2	126043751	126056250	5.04214	0.0208041	0.0209688
CDON	chr11	11q24.2	126050001	126062500	5.04214	0.0208041	0.0209688
CDON	chr11	11q24.2	126056251	126068750	5.04214	0.0208041	0.0209688
CDON	chr11	11q24.2	126062501	126075000	5.04214	0.0208041	0.0209688
CPXM2	chr10	10q26.13	123737501	123750000	4.97476	0.0208041	0.0209688
CPXM2	chr10	10q26.13	123743751	123756250	4.97476	0.0208041	0.0209688
CPXM2	chr10	10q26.13	123750001	123762500	4.97476	0.0208041	0.0209688
CPXM2	chr10	10q26.13	123756251	123768750	4.97476	0.0208041	0.0209688
CPXM2	chr10	10q26.13	123762501	123775000	4.97476	0.0208041	0.0209688
CPXM2	chr10	10q26.13	123768751	123781250	4.97476	0.0208041	0.0209688
CPXM2	chr10	10q26.13	123775001	123787500	4.97476	0.0208041	0.0209688
CPXM2	chr10	10q26.13	123781251	123793750	4.97476	0.0208041	0.0209688
CPXM2	chr10	10q26.13	123787501	123800000	4.97476	0.0208041	0.0209688
CPXM2	chr10	10q26.13	123793751	123806250	4.97476	0.0208041	0.0209688
CPXM2	chr10	10q26.13	123800001	123812500	4.97476	0.0208041	0.0209688
CPXM2	chr10	10q26.13	123806251	123818750	4.97476	0.0208041	0.0209688
CPXM2	chr10	10q26.13	123812501	123825000	4.97476	0.0208041	0.0209688
CPXM2	chr10	10q26.13	123818751	123831250	4.97476	0.0208041	0.0209688
CPXM2	chr10	10q26.13	123825001	123837500	4.97476	0.0208041	0.0209688
CPXM2	chr10	10q26.13	123831251	123843750	4.97476	0.0208041	0.0209688
CPXM2	chr10	10q26.13	123837501	123850000	4.97476	0.0208041	0.0209688
CPXM2	chr10	10q26.13	123843751	123856250	4.97476	0.0208041	0.0209688
CPXM2	chr10	10q26.13	123850001	123862500	4.97476	0.0208041	0.0209688
CPXM2	chr10	10q26.13	123856251	123868750	4.97476	0.0208041	0.0209688
CPXM2	chr10	10q26.13	123862501	123875000	4.97476	0.0208041	0.0209688
CPXM2	chr10	10q26.13	123868751	123881250	4.97476	0.0208041	0.0209688
CPXM2	chr10	10q26.13	123875001	123887500	4.97476	0.0208041	0.0209688
CPXM2	chr10	10q26.13	123881251	123893750	4.97476	0.0208041	0.0209688
CPXM2	chr10	10q26.13	123887501	123900000	4.97476	0.0208041	0.0209688
CPXM2	chr10	10q26.13	123893751	123906250	4.97476	0.0208041	0.0209688
CPXM2	chr10	10q26.13	123900001	123912500	4.97476	0.0208041	0.0209688
CPXM2	chr10	10q26.13	123906251	123918750	4.97476	0.0208041	0.0209688
CPXM2	chr10	10q26.13	123912501	123925000	4.97476	0.0208041	0.0209688
CPXM2	chr10	10q26.13	123918751	123931250	4.97476	0.0208041	0.0209688
CPXM2	chr10	10q26.13	123925001	123937500	4.97476	0.0208041	0.0209688
CPXM2	chr10	10q26.13	123931251	123943750	4.97476	0.0208041	0.0209688
CPXM2	chr10	10q26.13	123937501	123950000	4.97476	0.0208041	0.0209688
CPXM2	chr10	10q26.13	123943751	123956250	4.97476	0.0208041	0.0209688
RNF213	chr17	17q25.3	80256251	80268750	4.96389	0.0208041	0.0209688
RNF213	chr17	17q25.3	80262501	80275000	4.96389	0.0208041	0.0209688
RNF213	chr17	17q25.3	80268751	80281250	4.96389	0.0208041	0.0209688
RNF213	chr17	17q25.3	80275001	80287500	4.96389	0.0208041	0.0209688
RNF213	chr17	17q25.3	80281251	80293750	4.96389	0.0208041	0.0209688
RNF213	chr17	17q25.3	80287501	80300000	4.96389	0.0208041	0.0209688
RNF213	chr17	17q25.3	80293751	80306250	4.96389	0.0208041	0.0209688
RNF213	chr17	17q25.3	80300001	80312500	4.96389	0.0208041	0.0209688
RNF213	chr17	17q25.3	80306251	80318750	4.96389	0.0208041	0.0209688
RNF213	chr17	17q25.3	80312501	80325000	4.96389	0.0208041	0.0209688
RNF213	chr17	17q25.3	80318751	80331250	4.96389	0.0208041	0.0209688
RNF213	chr17	17q25.3	80325001	80337500	4.96389	0.0208041	0.0209688
RNF213	chr17	17q25.3	80331251	80343750	4.96389	0.0208041	0.0209688
RNF213	chr17	17q25.3	80337501	80350000	4.96389	0.0208041	0.0209688
HLA-DPA1	chr6	6p21.32	33056251	33068750	4.88549	0.0208041	0.0209688
HLA-DPA1	chr6	6p21.32	33062501	33075000	4.88549	0.0208041	0.0209688
STEAP4	chr7	7q21.12	88268751	88281250	4.78785	0.0208041	0.0209688
STEAP4	chr7	7q21.12	88275001	88287500	4.78785	0.0208041	0.0209688
STEAP4	chr7	7q21.12	88281251	88293750	4.78785	0.0208041	0.0209688
STEAP4	chr7	7q21.12	88287501	88300000	4.78785	0.0208041	0.0209688
STEAP4	chr7	7q21.12	88293751	88306250	4.78785	0.0208041	0.0209688
STEAP4	chr7	7q21.12	88300001	88312500	4.78785	0.0208041	0.0209688
STEAP4	chr7	7q21.12	88306251	88318750	4.78785	0.0208041	0.0209688
MALAT1	chr11	11q13.1	65487501	65500000	4.71701	0.0208041	0.0209688
MALAT1	chr11	11q13.1	65493751	65506250	4.71701	0.0208041	0.0209688
MALAT1	chr11	11q13.1	65500001	65512500	4.71701	0.0208041	0.0209688
TNXB	chr6	6p21.33-p21.32	32043751	32056250	4.6762	0.0208041	0.0209688
TNXB	chr6	6p21.33-p21.32	32050001	32062500	4.6762	0.0208041	0.0209688
TNXB	chr6	6p21.33-p21.32	32056251	32068750	4.6762	0.0208041	0.0209688
TNXB	chr6	6p21.33-p21.32	32062501	32075000	4.6762	0.0208041	0.0209688
TNXB	chr6	6p21.33-p21.32	32068751	32081250	4.6762	0.0208041	0.0209688
TNXB	chr6	6p21.33-p21.32	32075001	32087500	4.6762	0.0208041	0.0209688
TNXB	chr6	6p21.33-p21.32	32081251	32093750	4.6762	0.0208041	0.0209688
TNXB	chr6	6p21.33-p21.32	32087501	32100000	4.6762	0.0208041	0.0209688
TNXB	chr6	6p21.33-p21.32	32093751	32106250	4.6762	0.0208041	0.0209688
TNXB	chr6	6p21.33-p21.32	32100001	32112500	4.6762	0.0208041	0.0209688
CSF1	chr1	1p13.3	109900001	109912500	4.63559	0.0208041	0.0209688
CSF1	chr1	1p13.3	109906251	109918750	4.63559	0.0208041	0.0209688
CSF1	chr1	1p13.3	109912501	109925000	4.63559	0.0208041	0.0209688
CSF1	chr1	1p13.3	109918751	109931250	4.63559	0.0208041	0.0209688
CSF1	chr1	1p13.3	109925001	109937500	4.63559	0.0208041	0.0209688
C9orf47	chr9	9q22.1	88981251	88993750	4.54593	0.0208041	0.0209688
C9orf47	chr9	9q22.1	88987501	89000000	4.54593	0.0208041	0.0209688
ARNT	chr1	1q21.3	150812501	150825000	4.49171	0.0208041	0.0209688
ARNT	chr1	1q21.3	150818751	150831250	4.49171	0.0208041	0.0209688
ARNT	chr1	1q21.3	150825001	150837500	4.49171	0.0208041	0.0209688
ARNT	chr1	1q21.3	150831251	150843750	4.49171	0.0208041	0.0209688
ARNT	chr1	1q21.3	150837501	150850000	4.49171	0.0208041	0.0209688
ARNT	chr1	1q21.3	150843751	150856250	4.49171	0.0208041	0.0209688
ARNT	chr1	1q21.3	150850001	150862500	4.49171	0.0208041	0.0209688
ARNT	chr1	1q21.3	150856251	150868750	4.49171	0.0208041	0.0209688
ARNT	chr1	1q21.3	150862501	150875000	4.49171	0.0208041	0.0209688
ARNT	chr1	1q21.3	150868751	150881250	4.49171	0.0208041	0.0209688
ARNT	chr1	1q21.3	150875001	150887500	4.49171	0.0208041	0.0209688
FAM110C	chr2	2p25.3	31251	43750	4.45932	0.0208041	0.0209688
FAM110C	chr2	2p25.3	37501	50000	4.45932	0.0208041	0.0209688
FAM110C	chr2	2p25.3	43751	56250	4.45932	0.0208041	0.0209688
TMEM63A	chr1	1q42.12	225850001	225862500	4.42053	0.0208041	0.0209688
TMEM63A	chr1	1q42.12	225856251	225868750	4.42053	0.0208041	0.0209688
TMEM63A	chr1	1q42.12	225862501	225875000	4.42053	0.0208041	0.0209688
TMEM63A	chr1	1q42.12	225868751	225881250	4.42053	0.0208041	0.0209688
CD74	chr5	5q33.1	150406251	150418750	4.40014	0.0208041	0.0209688
CD74	chr5	5q33.1	150412501	150425000	4.40014	0.0208041	0.0209688
RALGPS2	chr1	1q25.2	178718751	178731250	4.39262	0.0208041	0.0209688
RALGPS2	chr1	1q25.2	178725001	178737500	4.39262	0.0208041	0.0209688
RALGPS2	chr1	1q25.2	178731251	178743750	4.39262	0.0208041	0.0209688
RALGPS2	chr1	1q25.2	178737501	178750000	4.39262	0.0208041	0.0209688
RALGPS2	chr1	1q25.2	178743751	178756250	4.39262	0.0208041	0.0209688
RALGPS2	chr1	1q25.2	178750001	178762500	4.39262	0.0208041	0.0209688
RALGPS2	chr1	1q25.2	178756251	178768750	4.39262	0.0208041	0.0209688
RALGPS2	chr1	1q25.2	178762501	178775000	4.39262	0.0208041	0.0209688
RALGPS2	chr1	1q25.2	178768751	178781250	4.39262	0.0208041	0.0209688
RALGPS2	chr1	1q25.2	178775001	178787500	4.39262	0.0208041	0.0209688
RALGPS2	chr1	1q25.2	178781251	178793750	4.39262	0.0208041	0.0209688
RALGPS2	chr1	1q25.2	178787501	178800000	4.39262	0.0208041	0.0209688
RALGPS2	chr1	1q25.2	178793751	178806250	4.39262	0.0208041	0.0209688
RALGPS2	chr1	1q25.2	178800001	178812500	4.39262	0.0208041	0.0209688
RALGPS2	chr1	1q25.2	178806251	178818750	4.39262	0.0208041	0.0209688
RALGPS2	chr1	1q25.2	178812501	178825000	4.39262	0.0208041	0.0209688
RALGPS2	chr1	1q25.2	178818751	178831250	4.39262	0.0208041	0.0209688
RALGPS2	chr1	1q25.2	178825001	178837500	4.39262	0.0208041	0.0209688
RALGPS2	chr1	1q25.2	178831251	178843750	4.39262	0.0208041	0.0209688
RALGPS2	chr1	1q25.2	178875001	178887500	4.39262	0.0208041	0.0209688
RALGPS2	chr1	1q25.2	178881251	178893750	4.39262	0.0208041	0.0209688
RALGPS2	chr1	1q25.2	178887501	178900000	4.39262	0.0208041	0.0209688
RALGPS2	chr1	1q25.2	178893751	178906250	4.39262	0.0208041	0.0209688
RALGPS2	chr1	1q25.2	178900001	178912500	4.39262	0.0208041	0.0209688
RALGPS2	chr1	1q25.2	178906251	178918750	4.39262	0.0208041	0.0209688
RALGPS2	chr1	1q25.2	178912501	178925000	4.39262	0.0208041	0.0209688
RALGPS2	chr1	1q25.2	178918751	178931250	4.39262	0.0208041	0.0209688
THSD4	chr15	15q23	71106251	71118750	4.3908	0.0208041	0.0209688
THSD4	chr15	15q23	71112501	71125000	4.3908	0.0208041	0.0209688
THSD4	chr15	15q23	71118751	71131250	4.3908	0.0208041	0.0209688
THSD4	chr15	15q23	71125001	71137500	4.3908	0.0208041	0.0209688
THSD4	chr15	15q23	71131251	71143750	4.3908	0.0208041	0.0209688
THSD4	chr15	15q23	71137501	71150000	4.3908	0.0208041	0.0209688
THSD4	chr15	15q23	71143751	71156250	4.3908	0.0208041	0.0209688
THSD4	chr15	15q23	71150001	71162500	4.3908	0.0208041	0.0209688
THSD4	chr15	15q23	71156251	71168750	4.3908	0.0208041	0.0209688
THSD4	chr15	15q23	71162501	71175000	4.3908	0.0208041	0.0209688
THSD4	chr15	15q23	71168751	71181250	4.3908	0.0208041	0.0209688
THSD4	chr15	15q23	71175001	71187500	4.3908	0.0208041	0.0209688
THSD4	chr15	15q23	71181251	71193750	4.3908	0.0208041	0.0209688
THSD4	chr15	15q23	71187501	71200000	4.3908	0.0208041	0.0209688
THSD4	chr15	15q23	71193751	71206250	4.3908	0.0208041	0.0209688
THSD4	chr15	15q23	71200001	71212500	4.3908	0.0208041	0.0209688
THSD4	chr15	15q23	71206251	71218750	4.3908	0.0208041	0.0209688
THSD4	chr15	15q23	71212501	71225000	4.3908	0.0208041	0.0209688
THSD4	chr15	15q23	71218751	71231250	4.3908	0.0208041	0.0209688
THSD4	chr15	15q23	71225001	71237500	4.3908	0.0208041	0.0209688
THSD4	chr15	15q23	71231251	71243750	4.3908	0.0208041	0.0209688
THSD4	chr15	15q23	71237501	71250000	4.3908	0.0208041	0.0209688
THSD4	chr15	15q23	71243751	71256250	4.3908	0.0208041	0.0209688
THSD4	chr15	15q23	71250001	71262500	4.3908	0.0208041	0.0209688
THSD4	chr15	15q23	71256251	71268750	4.3908	0.0208041	0.0209688
THSD4	chr15	15q23	71262501	71275000	4.3908	0.0208041	0.0209688
THSD4	chr15	15q23	71268751	71281250	4.3908	0.0208041	0.0209688
THSD4	chr15	15q23	71275001	71287500	4.3908	0.0208041	0.0209688
THSD4	chr15	15q23	71281251	71293750	4.3908	0.0208041	0.0209688
THSD4	chr15	15q23	71287501	71300000	4.3908	0.0208041	0.0209688
THSD4	chr15	15q23	71293751	71306250	4.3908	0.0208041	0.0209688
THSD4	chr15	15q23	71300001	71312500	4.3908	0.0208041	0.0209688
THSD4	chr15	15q23	71306251	71318750	4.3908	0.0208041	0.0209688
THSD4	chr15	15q23	71312501	71325000	4.3908	0.0208041	0.0209688
THSD4	chr15	15q23	71318751	71331250	4.3908	0.0208041	0.0209688
THSD4	chr15	15q23	71325001	71337500	4.3908	0.0208041	0.0209688
THSD4	chr15	15q23	71331251	71343750	4.3908	0.0208041	0.0209688
THSD4	chr15	15q23	71337501	71350000	4.3908	0.0208041	0.0209688
THSD4	chr15	15q23	71343751	71356250	4.3908	0.0208041	0.0209688
THSD4	chr15	15q23	71350001	71362500	4.3908	0.0208041	0.0209688
THSD4	chr15	15q23	71356251	71368750	4.3908	0.0208041	0.0209688
THSD4	chr15	15q23	71362501	71375000	4.3908	0.0208041	0.0209688
THSD4	chr15	15q23	71368751	71381250	4.3908	0.0208041	0.0209688
THSD4	chr15	15q23	71375001	71387500	4.3908	0.0208041	0.0209688
THSD4	chr15	15q23	71381251	71393750	4.3908	0.0208041	0.0209688
THSD4	chr15	15q23	71387501	71400000	4.3908	0.0208041	0.0209688
THSD4	chr15	15q23	71393751	71406250	4.3908	0.0208041	0.0209688
THSD4	chr15	15q23	71400001	71412500	4.3908	0.0208041	0.0209688
THSD4	chr15	15q23	71406251	71418750	4.3908	0.0208041	0.0209688
THSD4	chr15	15q23	71412501	71425000	4.3908	0.0208041	0.0209688
THSD4	chr15	15q23	71418751	71431250	4.3908	0.0208041	0.0209688
THSD4	chr15	15q23	71425001	71437500	4.3908	0.0208041	0.0209688
THSD4	chr15	15q23	71431251	71443750	4.3908	0.0208041	0.0209688
THSD4	chr15	15q23	71437501	71450000	4.3908	0.0208041	0.0209688
THSD4	chr15	15q23	71443751	71456250	4.3908	0.0208041	0.0209688
THSD4	chr15	15q23	71450001	71462500	4.3908	0.0208041	0.0209688
THSD4	chr15	15q23	71456251	71468750	4.3908	0.0208041	0.0209688
THSD4	chr15	15q23	71462501	71475000	4.3908	0.0208041	0.0209688
THSD4	chr15	15q23	71468751	71481250	4.3908	0.0208041	0.0209688
THSD4	chr15	15q23	71475001	71487500	4.3908	0.0208041	0.0209688
THSD4	chr15	15q23	71481251	71493750	4.3908	0.0208041	0.0209688
THSD4	chr15	15q23	71487501	71500000	4.3908	0.0208041	0.0209688
THSD4	chr15	15q23	71493751	71506250	4.3908	0.0208041	0.0209688
THSD4	chr15	15q23	71500001	71512500	4.3908	0.0208041	0.0209688
THSD4	chr15	15q23	71506251	71518750	4.3908	0.0208041	0.0209688
THSD4	chr15	15q23	71512501	71525000	4.3908	0.0208041	0.0209688
THSD4	chr15	15q23	71518751	71531250	4.3908	0.0208041	0.0209688
THSD4	chr15	15q23	71525001	71537500	4.3908	0.0208041	0.0209688
THSD4	chr15	15q23	71531251	71543750	4.3908	0.0208041	0.0209688
THSD4	chr15	15q23	71537501	71550000	4.3908	0.0208041	0.0209688
THSD4	chr15	15q23	71543751	71556250	4.3908	0.0208041	0.0209688
THSD4	chr15	15q23	71550001	71562500	4.3908	0.0208041	0.0209688
THSD4	chr15	15q23	71556251	71568750	4.3908	0.0208041	0.0209688
THSD4	chr15	15q23	71562501	71575000	4.3908	0.0208041	0.0209688
THSD4	chr15	15q23	71568751	71581250	4.3908	0.0208041	0.0209688
THSD4	chr15	15q23	71575001	71587500	4.3908	0.0208041	0.0209688
THSD4	chr15	15q23	71581251	71593750	4.3908	0.0208041	0.0209688
THSD4	chr15	15q23	71587501	71600000	4.3908	0.0208041	0.0209688
THSD4	chr15	15q23	71593751	71606250	4.3908	0.0208041	0.0209688
THSD4	chr15	15q23	71600001	71612500	4.3908	0.0208041	0.0209688
THSD4	chr15	15q23	71606251	71618750	4.3908	0.0208041	0.0209688
THSD4	chr15	15q23	71612501	71625000	4.3908	0.0208041	0.0209688
THSD4	chr15	15q23	71618751	71631250	4.3908	0.0208041	0.0209688
THSD4	chr15	15q23	71625001	71637500	4.3908	0.0208041	0.0209688
THSD4	chr15	15q23	71631251	71643750	4.3908	0.0208041	0.0209688
THSD4	chr15	15q23	71637501	71650000	4.3908	0.0208041	0.0209688
THSD4	chr15	15q23	71643751	71656250	4.3908	0.0208041	0.0209688
THSD4	chr15	15q23	71650001	71662500	4.3908	0.0208041	0.0209688
THSD4	chr15	15q23	71656251	71668750	4.3908	0.0208041	0.0209688
THSD4	chr15	15q23	71662501	71675000	4.3908	0.0208041	0.0209688
THSD4	chr15	15q23	71668751	71681250	4.3908	0.0208041	0.0209688
THSD4	chr15	15q23	71675001	71687500	4.3908	0.0208041	0.0209688
THSD4	chr15	15q23	71681251	71693750	4.3908	0.0208041	0.0209688
THSD4	chr15	15q23	71687501	71700000	4.3908	0.0208041	0.0209688
THSD4	chr15	15q23	71693751	71706250	4.3908	0.0208041	0.0209688
THSD4	chr15	15q23	71700001	71712500	4.3908	0.0208041	0.0209688
THSD4	chr15	15q23	71706251	71718750	4.3908	0.0208041	0.0209688
THSD4	chr15	15q23	71712501	71725000	4.3908	0.0208041	0.0209688
THSD4	chr15	15q23	71718751	71731250	4.3908	0.0208041	0.0209688
THSD4	chr15	15q23	71725001	71737500	4.3908	0.0208041	0.0209688
THSD4	chr15	15q23	71731251	71743750	4.3908	0.0208041	0.0209688
THSD4	chr15	15q23	71737501	71750000	4.3908	0.0208041	0.0209688
THSD4	chr15	15q23	71743751	71756250	4.3908	0.0208041	0.0209688
THSD4	chr15	15q23	71750001	71762500	4.3908	0.0208041	0.0209688
THSD4	chr15	15q23	71756251	71768750	4.3908	0.0208041	0.0209688
THSD4	chr15	15q23	71762501	71775000	4.3908	0.0208041	0.0209688
THSD4	chr15	15q23	71768751	71781250	4.3908	0.0208041	0.0209688
THSD4	chr15	15q23	71775001	71787500	4.3908	0.0208041	0.0209688
THSD4	chr15	15q23	71781251	71793750	4.3908	0.0208041	0.0209688
SRCAP	chr16	16p11.2	30687501	30700000	4.33107	0.0208041	0.0209688
SRCAP	chr16	16p11.2	30693751	30706250	4.33107	0.0208041	0.0209688
SRCAP	chr16	16p11.2	30712501	30725000	4.33107	0.0208041	0.0209688
SRCAP	chr16	16p11.2	30718751	30731250	4.33107	0.0208041	0.0209688
SRCAP	chr16	16p11.2	30725001	30737500	4.33107	0.0208041	0.0209688
SRCAP	chr16	16p11.2	30731251	30743750	4.33107	0.0208041	0.0209688
SLC39A8	chr4	4q24	102243751	102256250	4.32381	0.0208041	0.0209688
SLC39A8	chr4	4q24	102250001	102262500	4.32381	0.0208041	0.0209688
SLC39A8	chr4	4q24	102256251	102268750	4.32381	0.0208041	0.0209688
SLC39A8	chr4	4q24	102262501	102275000	4.32381	0.0208041	0.0209688
SLC39A8	chr4	4q24	102268751	102281250	4.32381	0.0208041	0.0209688
SLC39A8	chr4	4q24	102275001	102287500	4.32381	0.0208041	0.0209688
SLC39A8	chr4	4q24	102281251	102293750	4.32381	0.0208041	0.0209688
SLC39A8	chr4	4q24	102287501	102300000	4.32381	0.0208041	0.0209688
SLC39A8	chr4	4q24	102293751	102306250	4.32381	0.0208041	0.0209688
SLC39A8	chr4	4q24	102300001	102312500	4.32381	0.0208041	0.0209688
SLC39A8	chr4	4q24	102306251	102318750	4.32381	0.0208041	0.0209688
SLC39A8	chr4	4q24	102312501	102325000	4.32381	0.0208041	0.0209688
SLC39A8	chr4	4q24	102318751	102331250	4.32381	0.0208041	0.0209688
SLC39A8	chr4	4q24	102325001	102337500	4.32381	0.0208041	0.0209688
SLC39A8	chr4	4q24	102331251	102343750	4.32381	0.0208041	0.0209688
SLC39A8	chr4	4q24	102337501	102350000	4.32381	0.0208041	0.0209688
SLC39A8	chr4	4q24	102343751	102356250	4.32381	0.0208041	0.0209688
VPS53	chr17	17p13.3	500001	512500	4.31954	0.0208041	0.0209688
VPS53	chr17	17p13.3	506251	518750	4.31954	0.0208041	0.0209688
VPS53	chr17	17p13.3	512501	525000	4.31954	0.0208041	0.0209688
VPS53	chr17	17p13.3	518751	531250	4.31954	0.0208041	0.0209688
VPS53	chr17	17p13.3	525001	537500	4.31954	0.0208041	0.0209688
VPS53	chr17	17p13.3	531251	543750	4.31954	0.0208041	0.0209688
VPS53	chr17	17p13.3	537501	550000	4.31954	0.0208041	0.0209688
VPS53	chr17	17p13.3	543751	556250	4.31954	0.0208041	0.0209688
VPS53	chr17	17p13.3	550001	562500	4.31954	0.0208041	0.0209688
VPS53	chr17	17p13.3	556251	568750	4.31954	0.0208041	0.0209688
VPS53	chr17	17p13.3	562501	575000	4.31954	0.0208041	0.0209688
VPS53	chr17	17p13.3	568751	581250	4.31954	0.0208041	0.0209688
VPS53	chr17	17p13.3	575001	587500	4.31954	0.0208041	0.0209688
VPS53	chr17	17p13.3	581251	593750	4.31954	0.0208041	0.0209688
VPS53	chr17	17p13.3	587501	600000	4.31954	0.0208041	0.0209688
VPS53	chr17	17p13.3	593751	606250	4.31954	0.0208041	0.0209688
VPS53	chr17	17p13.3	600001	612500	4.31954	0.0208041	0.0209688
VPS53	chr17	17p13.3	606251	618750	4.31954	0.0208041	0.0209688
VPS53	chr17	17p13.3	612501	625000	4.31954	0.0208041	0.0209688
VPS53	chr17	17p13.3	618751	631250	4.31954	0.0208041	0.0209688
VPS53	chr17	17p13.3	625001	637500	4.31954	0.0208041	0.0209688
VPS53	chr17	17p13.3	631251	643750	4.31954	0.0208041	0.0209688
VPS53	chr17	17p13.3	637501	650000	4.31954	0.0208041	0.0209688
VPS53	chr17	17p13.3	643751	656250	4.31954	0.0208041	0.0209688
VPS53	chr17	17p13.3	650001	662500	4.31954	0.0208041	0.0209688
VPS53	chr17	17p13.3	656251	668750	4.31954	0.0208041	0.0209688
VPS53	chr17	17p13.3	662501	675000	4.31954	0.0208041	0.0209688
VPS53	chr17	17p13.3	668751	681250	4.31954	0.0208041	0.0209688
VPS53	chr17	17p13.3	675001	687500	4.31954	0.0208041	0.0209688
VPS53	chr17	17p13.3	681251	693750	4.31954	0.0208041	0.0209688
VPS53	chr17	17p13.3	687501	700000	4.31954	0.0208041	0.0209688
VPS53	chr17	17p13.3	693751	706250	4.31954	0.0208041	0.0209688
VPS53	chr17	17p13.3	700001	712500	4.31954	0.0208041	0.0209688
VPS53	chr17	17p13.3	706251	718750	4.31954	0.0208041	0.0209688
VPS53	chr17	17p13.3	712501	725000	4.31954	0.0208041	0.0209688
AP2A1	chr19	19q13.33	49768751	49781250	4.29536	0.0208041	0.0209688
AP2A1	chr19	19q13.33	49775001	49787500	4.29536	0.0208041	0.0209688
AP2A1	chr19	19q13.33	49781251	49793750	4.29536	0.0208041	0.0209688
AP2A1	chr19	19q13.33	49787501	49800000	4.29536	0.0208041	0.0209688
AP2A1	chr19	19q13.33	49793751	49806250	4.29536	0.0208041	0.0209688
TCP11L2	chr12	12q23.3	106293751	106306250	4.27239	0.0208041	0.0209688
TCP11L2	chr12	12q23.3	106300001	106312500	4.27239	0.0208041	0.0209688
TCP11L2	chr12	12q23.3	106306251	106318750	4.27239	0.0208041	0.0209688
TCP11L2	chr12	12q23.3	106312501	106325000	4.27239	0.0208041	0.0209688
TCP11L2	chr12	12q23.3	106318751	106331250	4.27239	0.0208041	0.0209688
TCP11L2	chr12	12q23.3	106325001	106337500	4.27239	0.0208041	0.0209688
TCP11L2	chr12	12q23.3	106331251	106343750	4.27239	0.0208041	0.0209688
TCP11L2	chr12	12q23.3	106337501	106350000	4.27239	0.0208041	0.0209688
TCP11L2	chr12	12q23.3	106343751	106356250	4.27239	0.0208041	0.0209688
C3	chr19	19p13.3	6675001	6687500	4.26569	0.0208041	0.0209688
C3	chr19	19p13.3	6681251	6693750	4.26569	0.0208041	0.0209688
C3	chr19	19p13.3	6687501	6700000	4.26569	0.0208041	0.0209688
C3	chr19	19p13.3	6693751	6706250	4.26569	0.0208041	0.0209688
C3	chr19	19p13.3	6700001	6712500	4.26569	0.0208041	0.0209688
C3	chr19	19p13.3	6706251	6718750	4.26569	0.0208041	0.0209688
C3	chr19	19p13.3	6712501	6725000	4.26569	0.0208041	0.0209688
UBE3B	chr12	12q24.11	109481251	109493750	4.2363	0.0208041	0.0209688
UBE3B	chr12	12q24.11	109487501	109500000	4.2363	0.0208041	0.0209688
UBE3B	chr12	12q24.11	109493751	109506250	4.2363	0.0208041	0.0209688
UBE3B	chr12	12q24.11	109500001	109512500	4.2363	0.0208041	0.0209688
UBE3B	chr12	12q24.11	109506251	109518750	4.2363	0.0208041	0.0209688
UBE3B	chr12	12q24.11	109512501	109525000	4.2363	0.0208041	0.0209688
UBE3B	chr12	12q24.11	109518751	109531250	4.2363	0.0208041	0.0209688
UBE3B	chr12	12q24.11	109525001	109537500	4.2363	0.0208041	0.0209688
UBE3B	chr12	12q24.11	109531251	109543750	4.2363	0.0208041	0.0209688
UBE3B	chr12	12q24.11	109537501	109550000	4.2363	0.0208041	0.0209688
SECTM1	chr17	17q25.3	82325001	82337500	4.21298	0.0208041	0.0209688
SECTM1	chr17	17q25.3	82331251	82343750	4.21298	0.0208041	0.0209688
RIF1	chr2	2q23.3	151400001	151412500	4.19691	0.0208041	0.0209688
RIF1	chr2	2q23.3	151406251	151418750	4.19691	0.0208041	0.0209688
RIF1	chr2	2q23.3	151412501	151425000	4.19691	0.0208041	0.0209688
RIF1	chr2	2q23.3	151418751	151431250	4.19691	0.0208041	0.0209688
RIF1	chr2	2q23.3	151425001	151437500	4.19691	0.0208041	0.0209688
RIF1	chr2	2q23.3	151431251	151443750	4.19691	0.0208041	0.0209688
RIF1	chr2	2q23.3	151437501	151450000	4.19691	0.0208041	0.0209688
RIF1	chr2	2q23.3	151443751	151456250	4.19691	0.0208041	0.0209688
RIF1	chr2	2q23.3	151450001	151462500	4.19691	0.0208041	0.0209688
RIF1	chr2	2q23.3	151456251	151468750	4.19691	0.0208041	0.0209688
RIF1	chr2	2q23.3	151462501	151475000	4.19691	0.0208041	0.0209688
RIF1	chr2	2q23.3	151468751	151481250	4.19691	0.0208041	0.0209688
MELTF	chr3	3q29	196993751	197006250	4.1886	0.0208041	0.0209688
MELTF	chr3	3q29	197000001	197012500	4.1886	0.0208041	0.0209688
MELTF	chr3	3q29	197006251	197018750	4.1886	0.0208041	0.0209688
MELTF	chr3	3q29	197012501	197025000	4.1886	0.0208041	0.0209688
MELTF	chr3	3q29	197018751	197031250	4.1886	0.0208041	0.0209688
MELTF	chr3	3q29	197025001	197037500	4.1886	0.0208041	0.0209688
CCDC88A	chr2	2p16.1	55281251	55293750	4.15118	0.0208041	0.0209688
CCDC88A	chr2	2p16.1	55287501	55300000	4.15118	0.0208041	0.0209688
CCDC88A	chr2	2p16.1	55293751	55306250	4.15118	0.0208041	0.0209688
CCDC88A	chr2	2p16.1	55300001	55312500	4.15118	0.0208041	0.0209688
CCDC88A	chr2	2p16.1	55306251	55318750	4.15118	0.0208041	0.0209688
CCDC88A	chr2	2p16.1	55312501	55325000	4.15118	0.0208041	0.0209688
CCDC88A	chr2	2p16.1	55318751	55331250	4.15118	0.0208041	0.0209688
CCDC88A	chr2	2p16.1	55325001	55337500	4.15118	0.0208041	0.0209688
CCDC88A	chr2	2p16.1	55331251	55343750	4.15118	0.0208041	0.0209688
CCDC88A	chr2	2p16.1	55337501	55350000	4.15118	0.0208041	0.0209688
CCDC88A	chr2	2p16.1	55343751	55356250	4.15118	0.0208041	0.0209688
CCDC88A	chr2	2p16.1	55350001	55362500	4.15118	0.0208041	0.0209688
CCDC88A	chr2	2p16.1	55356251	55368750	4.15118	0.0208041	0.0209688
CCDC88A	chr2	2p16.1	55362501	55375000	4.15118	0.0208041	0.0209688
CCDC88A	chr2	2p16.1	55368751	55381250	4.15118	0.0208041	0.0209688
CCDC88A	chr2	2p16.1	55375001	55387500	4.15118	0.0208041	0.0209688
CCDC88A	chr2	2p16.1	55381251	55393750	4.15118	0.0208041	0.0209688
CCDC88A	chr2	2p16.1	55387501	55400000	4.15118	0.0208041	0.0209688
CCDC88A	chr2	2p16.1	55393751	55406250	4.15118	0.0208041	0.0209688
CCDC88A	chr2	2p16.1	55400001	55412500	4.15118	0.0208041	0.0209688
CCDC88A	chr2	2p16.1	55406251	55418750	4.15118	0.0208041	0.0209688
CCDC88A	chr2	2p16.1	55412501	55425000	4.15118	0.0208041	0.0209688
CCDC88A	chr2	2p16.1	55418751	55431250	4.15118	0.0208041	0.0209688
USP53	chr4	4q26	119206251	119218750	4.14528	0.0208041	0.0209688
USP53	chr4	4q26	119212501	119225000	4.14528	0.0208041	0.0209688
USP53	chr4	4q26	119218751	119231250	4.14528	0.0208041	0.0209688
USP53	chr4	4q26	119225001	119237500	4.14528	0.0208041	0.0209688
USP53	chr4	4q26	119231251	119243750	4.14528	0.0208041	0.0209688
USP53	chr4	4q26	119237501	119250000	4.14528	0.0208041	0.0209688
USP53	chr4	4q26	119243751	119256250	4.14528	0.0208041	0.0209688
USP53	chr4	4q26	119250001	119262500	4.14528	0.0208041	0.0209688
USP53	chr4	4q26	119256251	119268750	4.14528	0.0208041	0.0209688
USP53	chr4	4q26	119262501	119275000	4.14528	0.0208041	0.0209688
USP53	chr4	4q26	119268751	119281250	4.14528	0.0208041	0.0209688
USP53	chr4	4q26	119275001	119287500	4.14528	0.0208041	0.0209688
USP53	chr4	4q26	119281251	119293750	4.14528	0.0208041	0.0209688
LINC00937	chr12	12p13.31	8350001	8362500	4.14198	0.0208041	0.0209688
LINC00937	chr12	12p13.31	8356251	8368750	4.14198	0.0208041	0.0209688
LINC00937	chr12	12p13.31	8362501	8375000	4.14198	0.0208041	0.0209688
LINC00937	chr12	12p13.31	8368751	8381250	4.14198	0.0208041	0.0209688
LINC00937	chr12	12p13.31	8375001	8387500	4.14198	0.0208041	0.0209688
LINC00937	chr12	12p13.31	8381251	8393750	4.14198	0.0208041	0.0209688
LINC00937	chr12	12p13.31	8387501	8400000	4.14198	0.0208041	0.0209688
APCDD1	chr18	18p11.22	10443751	10456250	4.12368	0.0208041	0.0209688
APCDD1	chr18	18p11.22	10450001	10462500	4.12368	0.0208041	0.0209688
APCDD1	chr18	18p11.22	10456251	10468750	4.12368	0.0208041	0.0209688
APCDD1	chr18	18p11.22	10462501	10475000	4.12368	0.0208041	0.0209688
APCDD1	chr18	18p11.22	10468751	10481250	4.12368	0.0208041	0.0209688
APCDD1	chr18	18p11.22	10475001	10487500	4.12368	0.0208041	0.0209688
APCDD1	chr18	18p11.22	10481251	10493750	4.12368	0.0208041	0.0209688
APCDD1	chr18	18p11.22	10487501	10500000	4.12368	0.0208041	0.0209688
SAMD4B	chr19	19q13.2	39337501	39350000	4.12153	0.0208041	0.0209688
SAMD4B	chr19	19q13.2	39343751	39356250	4.12153	0.0208041	0.0209688
SAMD4B	chr19	19q13.2	39350001	39362500	4.12153	0.0208041	0.0209688
SAMD4B	chr19	19q13.2	39356251	39368750	4.12153	0.0208041	0.0209688
SAMD4B	chr19	19q13.2	39362501	39375000	4.12153	0.0208041	0.0209688
SAMD4B	chr19	19q13.2	39368751	39381250	4.12153	0.0208041	0.0209688
TBX18	chr6	6q14.3	84656251	84668750	4.10619	0.0208041	0.0209688
TBX18	chr6	6q14.3	84662501	84675000	4.10619	0.0208041	0.0209688
TBX18	chr6	6q14.3	84668751	84681250	4.10619	0.0208041	0.0209688
TBX18	chr6	6q14.3	84675001	84687500	4.10619	0.0208041	0.0209688
TBX18	chr6	6q14.3	84681251	84693750	4.10619	0.0208041	0.0209688
TBX18	chr6	6q14.3	84687501	84700000	4.10619	0.0208041	0.0209688
TBX18	chr6	6q14.3	84693751	84706250	4.10619	0.0208041	0.0209688
TBX18	chr6	6q14.3	84700001	84712500	4.10619	0.0208041	0.0209688
TBX18	chr6	6q14.3	84706251	84718750	4.10619	0.0208041	0.0209688
TBX18	chr6	6q14.3	84712501	84725000	4.10619	0.0208041	0.0209688
TBX18	chr6	6q14.3	84718751	84731250	4.10619	0.0208041	0.0209688
TBX18	chr6	6q14.3	84725001	84737500	4.10619	0.0208041	0.0209688
TBX18	chr6	6q14.3	84731251	84743750	4.10619	0.0208041	0.0209688
TBX18	chr6	6q14.3	84737501	84750000	4.10619	0.0208041	0.0209688
TBX18	chr6	6q14.3	84743751	84756250	4.10619	0.0208041	0.0209688
TBX18	chr6	6q14.3	84750001	84762500	4.10619	0.0208041	0.0209688
TBX18	chr6	6q14.3	84756251	84768750	4.10619	0.0208041	0.0209688
TBX18	chr6	6q14.3	84762501	84775000	4.10619	0.0208041	0.0209688
ABCA2	chr9	9q34.3	137000001	137012500	4.10527	0.0208041	0.0209688
ABCA2	chr9	9q34.3	137006251	137018750	4.10527	0.0208041	0.0209688
ABCA2	chr9	9q34.3	137012501	137025000	4.10527	0.0208041	0.0209688
ACAN	chr15	15q26.1	88793751	88806250	4.06196	0.0208041	0.0209688
ACAN	chr15	15q26.1	88800001	88812500	4.06196	0.0208041	0.0209688
ACAN	chr15	15q26.1	88806251	88818750	4.06196	0.0208041	0.0209688
ACAN	chr15	15q26.1	88812501	88825000	4.06196	0.0208041	0.0209688
ACAN	chr15	15q26.1	88818751	88831250	4.06196	0.0208041	0.0209688
ACAN	chr15	15q26.1	88825001	88837500	4.06196	0.0208041	0.0209688
ACAN	chr15	15q26.1	88831251	88843750	4.06196	0.0208041	0.0209688
ACAN	chr15	15q26.1	88837501	88850000	4.06196	0.0208041	0.0209688
ACAN	chr15	15q26.1	88843751	88856250	4.06196	0.0208041	0.0209688
ACAN	chr15	15q26.1	88850001	88862500	4.06196	0.0208041	0.0209688
ACAN	chr15	15q26.1	88856251	88868750	4.06196	0.0208041	0.0209688
ACAN	chr15	15q26.1	88862501	88875000	4.06196	0.0208041	0.0209688
TTLL5	chr14	14q24.3	75662501	75675000	4.06133	0.0208041	0.0209688
TTLL5	chr14	14q24.3	75668751	75681250	4.06133	0.0208041	0.0209688
TTLL5	chr14	14q24.3	75675001	75687500	4.06133	0.0208041	0.0209688
TTLL5	chr14	14q24.3	75681251	75693750	4.06133	0.0208041	0.0209688
TTLL5	chr14	14q24.3	75687501	75700000	4.06133	0.0208041	0.0209688
TTLL5	chr14	14q24.3	75693751	75706250	4.06133	0.0208041	0.0209688
TTLL5	chr14	14q24.3	75700001	75712500	4.06133	0.0208041	0.0209688
TTLL5	chr14	14q24.3	75706251	75718750	4.06133	0.0208041	0.0209688
TTLL5	chr14	14q24.3	75712501	75725000	4.06133	0.0208041	0.0209688
TTLL5	chr14	14q24.3	75718751	75731250	4.06133	0.0208041	0.0209688
TTLL5	chr14	14q24.3	75725001	75737500	4.06133	0.0208041	0.0209688
TTLL5	chr14	14q24.3	75731251	75743750	4.06133	0.0208041	0.0209688
TTLL5	chr14	14q24.3	75737501	75750000	4.06133	0.0208041	0.0209688
TTLL5	chr14	14q24.3	75743751	75756250	4.06133	0.0208041	0.0209688
TTLL5	chr14	14q24.3	75750001	75762500	4.06133	0.0208041	0.0209688
TTLL5	chr14	14q24.3	75756251	75768750	4.06133	0.0208041	0.0209688
TTLL5	chr14	14q24.3	75762501	75775000	4.06133	0.0208041	0.0209688
TTLL5	chr14	14q24.3	75768751	75781250	4.06133	0.0208041	0.0209688
TTLL5	chr14	14q24.3	75775001	75787500	4.06133	0.0208041	0.0209688
TTLL5	chr14	14q24.3	75781251	75793750	4.06133	0.0208041	0.0209688
TTLL5	chr14	14q24.3	75787501	75800000	4.06133	0.0208041	0.0209688
TTLL5	chr14	14q24.3	75793751	75806250	4.06133	0.0208041	0.0209688
TTLL5	chr14	14q24.3	75800001	75812500	4.06133	0.0208041	0.0209688
TTLL5	chr14	14q24.3	75806251	75818750	4.06133	0.0208041	0.0209688
TTLL5	chr14	14q24.3	75812501	75825000	4.06133	0.0208041	0.0209688
TTLL5	chr14	14q24.3	75818751	75831250	4.06133	0.0208041	0.0209688
TTLL5	chr14	14q24.3	75825001	75837500	4.06133	0.0208041	0.0209688
TTLL5	chr14	14q24.3	75831251	75843750	4.06133	0.0208041	0.0209688
TTLL5	chr14	14q24.3	75837501	75850000	4.06133	0.0208041	0.0209688
TTLL5	chr14	14q24.3	75843751	75856250	4.06133	0.0208041	0.0209688
TTLL5	chr14	14q24.3	75850001	75862500	4.06133	0.0208041	0.0209688
TTLL5	chr14	14q24.3	75856251	75868750	4.06133	0.0208041	0.0209688
TTLL5	chr14	14q24.3	75862501	75875000	4.06133	0.0208041	0.0209688
TTLL5	chr14	14q24.3	75868751	75881250	4.06133	0.0208041	0.0209688
TTLL5	chr14	14q24.3	75875001	75887500	4.06133	0.0208041	0.0209688
TTLL5	chr14	14q24.3	75881251	75893750	4.06133	0.0208041	0.0209688
TTLL5	chr14	14q24.3	75887501	75900000	4.06133	0.0208041	0.0209688
TTLL5	chr14	14q24.3	75893751	75906250	4.06133	0.0208041	0.0209688
TTLL5	chr14	14q24.3	75900001	75912500	4.06133	0.0208041	0.0209688
TTLL5	chr14	14q24.3	75906251	75918750	4.06133	0.0208041	0.0209688
TTLL5	chr14	14q24.3	75912501	75925000	4.06133	0.0208041	0.0209688
TTLL5	chr14	14q24.3	75918751	75931250	4.06133	0.0208041	0.0209688
TTLL5	chr14	14q24.3	75925001	75937500	4.06133	0.0208041	0.0209688
TTLL5	chr14	14q24.3	75931251	75943750	4.06133	0.0208041	0.0209688
TTLL5	chr14	14q24.3	75937501	75950000	4.06133	0.0208041	0.0209688
TTLL5	chr14	14q24.3	75943751	75956250	4.06133	0.0208041	0.0209688
IFNL3	chr19	19q13.2	39231251	39243750	4.03466	0.0208041	0.0209688
IFNL3	chr19	19q13.2	39237501	39250000	4.03466	0.0208041	0.0209688
IFNL3	chr19	19q13.2	39243751	39256250	4.03466	0.0208041	0.0209688
GPRC5B	chr16	16p12.3	19862501	19875000	4.00383	0.0208041	0.0209688
GPRC5B	chr16	16p12.3	19868751	19881250	4.00383	0.0208041	0.0209688
GPRC5B	chr16	16p12.3	19875001	19887500	4.00383	0.0208041	0.0209688
GPRC5B	chr16	16p12.3	19881251	19893750	4.00383	0.0208041	0.0209688
RIN3	chr14	14q32.12	92506251	92518750	4.00222	0.0208041	0.0209688
RIN3	chr14	14q32.12	92512501	92525000	4.00222	0.0208041	0.0209688
RIN3	chr14	14q32.12	92518751	92531250	4.00222	0.0208041	0.0209688
RIN3	chr14	14q32.12	92525001	92537500	4.00222	0.0208041	0.0209688
RIN3	chr14	14q32.12	92531251	92543750	4.00222	0.0208041	0.0209688
RIN3	chr14	14q32.12	92537501	92550000	4.00222	0.0208041	0.0209688
RIN3	chr14	14q32.12	92543751	92556250	4.00222	0.0208041	0.0209688
RIN3	chr14	14q32.12	92550001	92562500	4.00222	0.0208041	0.0209688
RIN3	chr14	14q32.12	92556251	92568750	4.00222	0.0208041	0.0209688
RIN3	chr14	14q32.12	92562501	92575000	4.00222	0.0208041	0.0209688
RIN3	chr14	14q32.12	92568751	92581250	4.00222	0.0208041	0.0209688
RIN3	chr14	14q32.12	92575001	92587500	4.00222	0.0208041	0.0209688
RIN3	chr14	14q32.12	92581251	92593750	4.00222	0.0208041	0.0209688
RIN3	chr14	14q32.12	92587501	92600000	4.00222	0.0208041	0.0209688
RIN3	chr14	14q32.12	92593751	92606250	4.00222	0.0208041	0.0209688
RIN3	chr14	14q32.12	92600001	92612500	4.00222	0.0208041	0.0209688
RIN3	chr14	14q32.12	92606251	92618750	4.00222	0.0208041	0.0209688
RIN3	chr14	14q32.12	92612501	92625000	4.00222	0.0208041	0.0209688
RIN3	chr14	14q32.12	92618751	92631250	4.00222	0.0208041	0.0209688
RIN3	chr14	14q32.12	92625001	92637500	4.00222	0.0208041	0.0209688
RIN3	chr14	14q32.12	92631251	92643750	4.00222	0.0208041	0.0209688
RIN3	chr14	14q32.12	92637501	92650000	4.00222	0.0208041	0.0209688
RIN3	chr14	14q32.12	92643751	92656250	4.00222	0.0208041	0.0209688
RIN3	chr14	14q32.12	92650001	92662500	4.00222	0.0208041	0.0209688
RIN3	chr14	14q32.12	92656251	92668750	4.00222	0.0208041	0.0209688
RIN3	chr14	14q32.12	92662501	92675000	4.00222	0.0208041	0.0209688
RIN3	chr14	14q32.12	92668751	92681250	4.00222	0.0208041	0.0209688
RIN3	chr14	14q32.12	92675001	92687500	4.00222	0.0208041	0.0209688
RIN3	chr14	14q32.12	92681251	92693750	4.00222	0.0208041	0.0209688
RIN3	chr14	14q32.12	92687501	92700000	4.00222	0.0208041	0.0209688
ZNF460	chr19	19q13.43	57268751	57281250	3.99505	0.0208041	0.0209688
ZNF460	chr19	19q13.43	57275001	57287500	3.99505	0.0208041	0.0209688
ZNF460	chr19	19q13.43	57281251	57293750	3.99505	0.0208041	0.0209688
ZNF460	chr19	19q13.43	57287501	57300000	3.99505	0.0208041	0.0209688
ZNF460	chr19	19q13.43	57293751	57306250	3.99505	0.0208041	0.0209688
PSG7	chr19	19q13.31	42918751	42931250	3.97026	0.0208041	0.0209688
PSG7	chr19	19q13.31	42925001	42937500	3.97026	0.0208041	0.0209688
PSG7	chr19	19q13.31	42931251	42943750	3.97026	0.0208041	0.0209688
TSPAN18	chr11	11p11.2	44718751	44731250	3.95713	0.0208041	0.0209688
TSPAN18	chr11	11p11.2	44725001	44737500	3.95713	0.0208041	0.0209688
TSPAN18	chr11	11p11.2	44731251	44743750	3.95713	0.0208041	0.0209688
TSPAN18	chr11	11p11.2	44737501	44750000	3.95713	0.0208041	0.0209688
TSPAN18	chr11	11p11.2	44743751	44756250	3.95713	0.0208041	0.0209688
TSPAN18	chr11	11p11.2	44750001	44762500	3.95713	0.0208041	0.0209688
TSPAN18	chr11	11p11.2	44756251	44768750	3.95713	0.0208041	0.0209688
TSPAN18	chr11	11p11.2	44762501	44775000	3.95713	0.0208041	0.0209688
TSPAN18	chr11	11p11.2	44768751	44781250	3.95713	0.0208041	0.0209688
TSPAN18	chr11	11p11.2	44775001	44787500	3.95713	0.0208041	0.0209688
TSPAN18	chr11	11p11.2	44781251	44793750	3.95713	0.0208041	0.0209688
TSPAN18	chr11	11p11.2	44787501	44800000	3.95713	0.0208041	0.0209688
TSPAN18	chr11	11p11.2	44793751	44806250	3.95713	0.0208041	0.0209688
TSPAN18	chr11	11p11.2	44800001	44812500	3.95713	0.0208041	0.0209688
TSPAN18	chr11	11p11.2	44806251	44818750	3.95713	0.0208041	0.0209688
TSPAN18	chr11	11p11.2	44812501	44825000	3.95713	0.0208041	0.0209688
TSPAN18	chr11	11p11.2	44818751	44831250	3.95713	0.0208041	0.0209688
TSPAN18	chr11	11p11.2	44825001	44837500	3.95713	0.0208041	0.0209688
TSPAN18	chr11	11p11.2	44831251	44843750	3.95713	0.0208041	0.0209688
TSPAN18	chr11	11p11.2	44837501	44850000	3.95713	0.0208041	0.0209688
TSPAN18	chr11	11p11.2	44843751	44856250	3.95713	0.0208041	0.0209688
TSPAN18	chr11	11p11.2	44850001	44862500	3.95713	0.0208041	0.0209688
TSPAN18	chr11	11p11.2	44856251	44868750	3.95713	0.0208041	0.0209688
TSPAN18	chr11	11p11.2	44862501	44875000	3.95713	0.0208041	0.0209688
TSPAN18	chr11	11p11.2	44868751	44881250	3.95713	0.0208041	0.0209688
TSPAN18	chr11	11p11.2	44875001	44887500	3.95713	0.0208041	0.0209688
TSPAN18	chr11	11p11.2	44881251	44893750	3.95713	0.0208041	0.0209688
TSPAN18	chr11	11p11.2	44887501	44900000	3.95713	0.0208041	0.0209688
TSPAN18	chr11	11p11.2	44893751	44906250	3.95713	0.0208041	0.0209688
TSPAN18	chr11	11p11.2	44900001	44912500	3.95713	0.0208041	0.0209688
TSPAN18	chr11	11p11.2	44906251	44918750	3.95713	0.0208041	0.0209688
TSPAN18	chr11	11p11.2	44912501	44925000	3.95713	0.0208041	0.0209688
TSPAN18	chr11	11p11.2	44918751	44931250	3.95713	0.0208041	0.0209688
GUCY1A2	chr11	11q22.3	106662501	106675000	3.94482	0.0208041	0.0209688
GUCY1A2	chr11	11q22.3	106668751	106681250	3.94482	0.0208041	0.0209688
GUCY1A2	chr11	11q22.3	106675001	106687500	3.94482	0.0208041	0.0209688
GUCY1A2	chr11	11q22.3	106681251	106693750	3.94482	0.0208041	0.0209688
GUCY1A2	chr11	11q22.3	106687501	106700000	3.94482	0.0208041	0.0209688
GUCY1A2	chr11	11q22.3	106693751	106706250	3.94482	0.0208041	0.0209688
GUCY1A2	chr11	11q22.3	106700001	106712500	3.94482	0.0208041	0.0209688
GUCY1A2	chr11	11q22.3	106706251	106718750	3.94482	0.0208041	0.0209688
GUCY1A2	chr11	11q22.3	106712501	106725000	3.94482	0.0208041	0.0209688
GUCY1A2	chr11	11q22.3	106718751	106731250	3.94482	0.0208041	0.0209688
GUCY1A2	chr11	11q22.3	106725001	106737500	3.94482	0.0208041	0.0209688
GUCY1A2	chr11	11q22.3	106731251	106743750	3.94482	0.0208041	0.0209688
GUCY1A2	chr11	11q22.3	106737501	106750000	3.94482	0.0208041	0.0209688
GUCY1A2	chr11	11q22.3	106743751	106756250	3.94482	0.0208041	0.0209688
GUCY1A2	chr11	11q22.3	106750001	106762500	3.94482	0.0208041	0.0209688
GUCY1A2	chr11	11q22.3	106756251	106768750	3.94482	0.0208041	0.0209688
GUCY1A2	chr11	11q22.3	106762501	106775000	3.94482	0.0208041	0.0209688
GUCY1A2	chr11	11q22.3	106768751	106781250	3.94482	0.0208041	0.0209688
GUCY1A2	chr11	11q22.3	106775001	106787500	3.94482	0.0208041	0.0209688
GUCY1A2	chr11	11q22.3	106781251	106793750	3.94482	0.0208041	0.0209688
GUCY1A2	chr11	11q22.3	106787501	106800000	3.94482	0.0208041	0.0209688
GUCY1A2	chr11	11q22.3	106793751	106806250	3.94482	0.0208041	0.0209688
GUCY1A2	chr11	11q22.3	106800001	106812500	3.94482	0.0208041	0.0209688
GUCY1A2	chr11	11q22.3	106806251	106818750	3.94482	0.0208041	0.0209688
GUCY1A2	chr11	11q22.3	106812501	106825000	3.94482	0.0208041	0.0209688
GUCY1A2	chr11	11q22.3	106818751	106831250	3.94482	0.0208041	0.0209688
GUCY1A2	chr11	11q22.3	106825001	106837500	3.94482	0.0208041	0.0209688
GUCY1A2	chr11	11q22.3	106831251	106843750	3.94482	0.0208041	0.0209688
GUCY1A2	chr11	11q22.3	106837501	106850000	3.94482	0.0208041	0.0209688
GUCY1A2	chr11	11q22.3	106843751	106856250	3.94482	0.0208041	0.0209688
GUCY1A2	chr11	11q22.3	106850001	106862500	3.94482	0.0208041	0.0209688
GUCY1A2	chr11	11q22.3	106856251	106868750	3.94482	0.0208041	0.0209688
GUCY1A2	chr11	11q22.3	106862501	106875000	3.94482	0.0208041	0.0209688
GUCY1A2	chr11	11q22.3	106868751	106881250	3.94482	0.0208041	0.0209688
GUCY1A2	chr11	11q22.3	106875001	106887500	3.94482	0.0208041	0.0209688
GUCY1A2	chr11	11q22.3	106881251	106893750	3.94482	0.0208041	0.0209688
GUCY1A2	chr11	11q22.3	106887501	106900000	3.94482	0.0208041	0.0209688
GUCY1A2	chr11	11q22.3	106893751	106906250	3.94482	0.0208041	0.0209688
GUCY1A2	chr11	11q22.3	106900001	106912500	3.94482	0.0208041	0.0209688
GUCY1A2	chr11	11q22.3	106906251	106918750	3.94482	0.0208041	0.0209688
GUCY1A2	chr11	11q22.3	106912501	106925000	3.94482	0.0208041	0.0209688
GUCY1A2	chr11	11q22.3	106918751	106931250	3.94482	0.0208041	0.0209688
GUCY1A2	chr11	11q22.3	106925001	106937500	3.94482	0.0208041	0.0209688
GUCY1A2	chr11	11q22.3	106931251	106943750	3.94482	0.0208041	0.0209688
GUCY1A2	chr11	11q22.3	106937501	106950000	3.94482	0.0208041	0.0209688
GUCY1A2	chr11	11q22.3	106943751	106956250	3.94482	0.0208041	0.0209688
GUCY1A2	chr11	11q22.3	106950001	106962500	3.94482	0.0208041	0.0209688
GUCY1A2	chr11	11q22.3	106956251	106968750	3.94482	0.0208041	0.0209688
GUCY1A2	chr11	11q22.3	106962501	106975000	3.94482	0.0208041	0.0209688
GUCY1A2	chr11	11q22.3	106968751	106981250	3.94482	0.0208041	0.0209688
GUCY1A2	chr11	11q22.3	106975001	106987500	3.94482	0.0208041	0.0209688
GUCY1A2	chr11	11q22.3	106981251	106993750	3.94482	0.0208041	0.0209688
GUCY1A2	chr11	11q22.3	106987501	107000000	3.94482	0.0208041	0.0209688
GUCY1A2	chr11	11q22.3	106993751	107006250	3.94482	0.0208041	0.0209688
GUCY1A2	chr11	11q22.3	107000001	107012500	3.94482	0.0208041	0.0209688
GUCY1A2	chr11	11q22.3	107006251	107018750	3.94482	0.0208041	0.0209688
GUCY1A2	chr11	11q22.3	107012501	107025000	3.94482	0.0208041	0.0209688
TTC9	chr14	14q24.2	70631251	70643750	3.90372	0.0208041	0.0209688
TTC9	chr14	14q24.2	70637501	70650000	3.90372	0.0208041	0.0209688
TTC9	chr14	14q24.2	70643751	70656250	3.90372	0.0208041	0.0209688
TTC9	chr14	14q24.2	70650001	70662500	3.90372	0.0208041	0.0209688
TTC9	chr14	14q24.2	70656251	70668750	3.90372	0.0208041	0.0209688
TTC9	chr14	14q24.2	70662501	70675000	3.90372	0.0208041	0.0209688
TTC9	chr14	14q24.2	70668751	70681250	3.90372	0.0208041	0.0209688
TTC9	chr14	14q24.2	70675001	70687500	3.90372	0.0208041	0.0209688
OGDH	chr7	7p13	44600001	44612500	3.85835	0.0208041	0.0209688
OGDH	chr7	7p13	44606251	44618750	3.85835	0.0208041	0.0209688
OGDH	chr7	7p13	44612501	44625000	3.85835	0.0208041	0.0209688
OGDH	chr7	7p13	44618751	44631250	3.85835	0.0208041	0.0209688
OGDH	chr7	7p13	44625001	44637500	3.85835	0.0208041	0.0209688
OGDH	chr7	7p13	44631251	44643750	3.85835	0.0208041	0.0209688
OGDH	chr7	7p13	44637501	44650000	3.85835	0.0208041	0.0209688
OGDH	chr7	7p13	44643751	44656250	3.85835	0.0208041	0.0209688
OGDH	chr7	7p13	44650001	44662500	3.85835	0.0208041	0.0209688
OGDH	chr7	7p13	44656251	44668750	3.85835	0.0208041	0.0209688
OGDH	chr7	7p13	44662501	44675000	3.85835	0.0208041	0.0209688
OGDH	chr7	7p13	44668751	44681250	3.85835	0.0208041	0.0209688
OGDH	chr7	7p13	44675001	44687500	3.85835	0.0208041	0.0209688
OGDH	chr7	7p13	44681251	44693750	3.85835	0.0208041	0.0209688
OGDH	chr7	7p13	44687501	44700000	3.85835	0.0208041	0.0209688
OGDH	chr7	7p13	44693751	44706250	3.85835	0.0208041	0.0209688
OGDH	chr7	7p13	44700001	44712500	3.85835	0.0208041	0.0209688
OGDH	chr7	7p13	44706251	44718750	3.85835	0.0208041	0.0209688
GSX1	chr13	13q12.2	27781251	27793750	3.85313	0.0208041	0.0209688
GSX1	chr13	13q12.2	27787501	27800000	3.85313	0.0208041	0.0209688
GSX1	chr13	13q12.2	27793751	27806250	3.85313	0.0208041	0.0209688
IGLJ3	chr22	22q11.22	22900001	22912500	3.84842	0.0208041	0.0209688
VPS13D	chr1	1p36.22-p36.21	12218751	12231250	3.84518	0.0208041	0.0209688
VPS13D	chr1	1p36.22-p36.21	12225001	12237500	3.84518	0.0208041	0.0209688
VPS13D	chr1	1p36.22-p36.21	12231251	12243750	3.84518	0.0208041	0.0209688
VPS13D	chr1	1p36.22-p36.21	12237501	12250000	3.84518	0.0208041	0.0209688
VPS13D	chr1	1p36.22-p36.21	12243751	12256250	3.84518	0.0208041	0.0209688
VPS13D	chr1	1p36.22-p36.21	12250001	12262500	3.84518	0.0208041	0.0209688
VPS13D	chr1	1p36.22-p36.21	12256251	12268750	3.84518	0.0208041	0.0209688
VPS13D	chr1	1p36.22-p36.21	12262501	12275000	3.84518	0.0208041	0.0209688
VPS13D	chr1	1p36.22-p36.21	12268751	12281250	3.84518	0.0208041	0.0209688
VPS13D	chr1	1p36.22-p36.21	12275001	12287500	3.84518	0.0208041	0.0209688
VPS13D	chr1	1p36.22-p36.21	12281251	12293750	3.84518	0.0208041	0.0209688
VPS13D	chr1	1p36.22-p36.21	12287501	12300000	3.84518	0.0208041	0.0209688
VPS13D	chr1	1p36.22-p36.21	12293751	12306250	3.84518	0.0208041	0.0209688
VPS13D	chr1	1p36.22-p36.21	12300001	12312500	3.84518	0.0208041	0.0209688
VPS13D	chr1	1p36.22-p36.21	12306251	12318750	3.84518	0.0208041	0.0209688
VPS13D	chr1	1p36.22-p36.21	12312501	12325000	3.84518	0.0208041	0.0209688
VPS13D	chr1	1p36.22-p36.21	12318751	12331250	3.84518	0.0208041	0.0209688
VPS13D	chr1	1p36.22-p36.21	12325001	12337500	3.84518	0.0208041	0.0209688
VPS13D	chr1	1p36.22-p36.21	12331251	12343750	3.84518	0.0208041	0.0209688
VPS13D	chr1	1p36.22-p36.21	12337501	12350000	3.84518	0.0208041	0.0209688
VPS13D	chr1	1p36.22-p36.21	12343751	12356250	3.84518	0.0208041	0.0209688
VPS13D	chr1	1p36.22-p36.21	12350001	12362500	3.84518	0.0208041	0.0209688
VPS13D	chr1	1p36.22-p36.21	12356251	12368750	3.84518	0.0208041	0.0209688
VPS13D	chr1	1p36.22-p36.21	12362501	12375000	3.84518	0.0208041	0.0209688
VPS13D	chr1	1p36.22-p36.21	12368751	12381250	3.84518	0.0208041	0.0209688
VPS13D	chr1	1p36.22-p36.21	12375001	12387500	3.84518	0.0208041	0.0209688
VPS13D	chr1	1p36.22-p36.21	12381251	12393750	3.84518	0.0208041	0.0209688
VPS13D	chr1	1p36.22-p36.21	12387501	12400000	3.84518	0.0208041	0.0209688
VPS13D	chr1	1p36.22-p36.21	12393751	12406250	3.84518	0.0208041	0.0209688
VPS13D	chr1	1p36.22-p36.21	12400001	12412500	3.84518	0.0208041	0.0209688
VPS13D	chr1	1p36.22-p36.21	12406251	12418750	3.84518	0.0208041	0.0209688
VPS13D	chr1	1p36.22-p36.21	12412501	12425000	3.84518	0.0208041	0.0209688
VPS13D	chr1	1p36.22-p36.21	12418751	12431250	3.84518	0.0208041	0.0209688
VPS13D	chr1	1p36.22-p36.21	12425001	12437500	3.84518	0.0208041	0.0209688
VPS13D	chr1	1p36.22-p36.21	12431251	12443750	3.84518	0.0208041	0.0209688
VPS13D	chr1	1p36.22-p36.21	12437501	12450000	3.84518	0.0208041	0.0209688
VPS13D	chr1	1p36.22-p36.21	12443751	12456250	3.84518	0.0208041	0.0209688
VPS13D	chr1	1p36.22-p36.21	12450001	12462500	3.84518	0.0208041	0.0209688
VPS13D	chr1	1p36.22-p36.21	12456251	12468750	3.84518	0.0208041	0.0209688
VPS13D	chr1	1p36.22-p36.21	12462501	12475000	3.84518	0.0208041	0.0209688
VPS13D	chr1	1p36.22-p36.21	12468751	12481250	3.84518	0.0208041	0.0209688
VPS13D	chr1	1p36.22-p36.21	12475001	12487500	3.84518	0.0208041	0.0209688
VPS13D	chr1	1p36.22-p36.21	12481251	12493750	3.84518	0.0208041	0.0209688
VPS13D	chr1	1p36.22-p36.21	12487501	12500000	3.84518	0.0208041	0.0209688
VPS13D	chr1	1p36.22-p36.21	12493751	12506250	3.84518	0.0208041	0.0209688
VPS13D	chr1	1p36.22-p36.21	12500001	12512500	3.84518	0.0208041	0.0209688
VPS13D	chr1	1p36.22-p36.21	12506251	12518750	3.84518	0.0208041	0.0209688
RAB11B	chr19	19p13.2	8381251	8393750	3.83777	0.0208041	0.0209688
RAB11B	chr19	19p13.2	8387501	8400000	3.83777	0.0208041	0.0209688
RAB11B	chr19	19p13.2	8393751	8406250	3.83777	0.0208041	0.0209688
RAB11B	chr19	19p13.2	8400001	8412500	3.83777	0.0208041	0.0209688
PDE3A	chr12	12p12.2	20362501	20375000	3.83031	0.0208041	0.0209688
PDE3A	chr12	12p12.2	20368751	20381250	3.83031	0.0208041	0.0209688
PDE3A	chr12	12p12.2	20375001	20387500	3.83031	0.0208041	0.0209688
PDE3A	chr12	12p12.2	20381251	20393750	3.83031	0.0208041	0.0209688
PDE3A	chr12	12p12.2	20387501	20400000	3.83031	0.0208041	0.0209688
PDE3A	chr12	12p12.2	20393751	20406250	3.83031	0.0208041	0.0209688
PDE3A	chr12	12p12.2	20400001	20412500	3.83031	0.0208041	0.0209688
PDE3A	chr12	12p12.2	20406251	20418750	3.83031	0.0208041	0.0209688
PDE3A	chr12	12p12.2	20412501	20425000	3.83031	0.0208041	0.0209688
PDE3A	chr12	12p12.2	20418751	20431250	3.83031	0.0208041	0.0209688
PDE3A	chr12	12p12.2	20425001	20437500	3.83031	0.0208041	0.0209688
PDE3A	chr12	12p12.2	20431251	20443750	3.83031	0.0208041	0.0209688
PDE3A	chr12	12p12.2	20437501	20450000	3.83031	0.0208041	0.0209688
PDE3A	chr12	12p12.2	20443751	20456250	3.83031	0.0208041	0.0209688
PDE3A	chr12	12p12.2	20450001	20462500	3.83031	0.0208041	0.0209688
PDE3A	chr12	12p12.2	20456251	20468750	3.83031	0.0208041	0.0209688
PDE3A	chr12	12p12.2	20462501	20475000	3.83031	0.0208041	0.0209688
PDE3A	chr12	12p12.2	20468751	20481250	3.83031	0.0208041	0.0209688
PDE3A	chr12	12p12.2	20475001	20487500	3.83031	0.0208041	0.0209688
PDE3A	chr12	12p12.2	20481251	20493750	3.83031	0.0208041	0.0209688
PDE3A	chr12	12p12.2	20487501	20500000	3.83031	0.0208041	0.0209688
PDE3A	chr12	12p12.2	20493751	20506250	3.83031	0.0208041	0.0209688
PDE3A	chr12	12p12.2	20500001	20512500	3.83031	0.0208041	0.0209688
PDE3A	chr12	12p12.2	20506251	20518750	3.83031	0.0208041	0.0209688
PDE3A	chr12	12p12.2	20512501	20525000	3.83031	0.0208041	0.0209688
PDE3A	chr12	12p12.2	20518751	20531250	3.83031	0.0208041	0.0209688
PDE3A	chr12	12p12.2	20525001	20537500	3.83031	0.0208041	0.0209688
PDE3A	chr12	12p12.2	20531251	20543750	3.83031	0.0208041	0.0209688
PDE3A	chr12	12p12.2	20537501	20550000	3.83031	0.0208041	0.0209688
PDE3A	chr12	12p12.2	20543751	20556250	3.83031	0.0208041	0.0209688
PDE3A	chr12	12p12.2	20550001	20562500	3.83031	0.0208041	0.0209688
PDE3A	chr12	12p12.2	20556251	20568750	3.83031	0.0208041	0.0209688
PDE3A	chr12	12p12.2	20562501	20575000	3.83031	0.0208041	0.0209688
PDE3A	chr12	12p12.2	20568751	20581250	3.83031	0.0208041	0.0209688
PDE3A	chr12	12p12.2	20575001	20587500	3.83031	0.0208041	0.0209688
PDE3A	chr12	12p12.2	20581251	20593750	3.83031	0.0208041	0.0209688
PDE3A	chr12	12p12.2	20587501	20600000	3.83031	0.0208041	0.0209688
PDE3A	chr12	12p12.2	20593751	20606250	3.83031	0.0208041	0.0209688
PDE3A	chr12	12p12.2	20600001	20612500	3.83031	0.0208041	0.0209688
PDE3A	chr12	12p12.2	20606251	20618750	3.83031	0.0208041	0.0209688
PDE3A	chr12	12p12.2	20612501	20625000	3.83031	0.0208041	0.0209688
PDE3A	chr12	12p12.2	20618751	20631250	3.83031	0.0208041	0.0209688
PDE3A	chr12	12p12.2	20625001	20637500	3.83031	0.0208041	0.0209688
PDE3A	chr12	12p12.2	20631251	20643750	3.83031	0.0208041	0.0209688
PDE3A	chr12	12p12.2	20637501	20650000	3.83031	0.0208041	0.0209688
PDE3A	chr12	12p12.2	20643751	20656250	3.83031	0.0208041	0.0209688
PDE3A	chr12	12p12.2	20650001	20662500	3.83031	0.0208041	0.0209688
PDE3A	chr12	12p12.2	20656251	20668750	3.83031	0.0208041	0.0209688
PDE3A	chr12	12p12.2	20662501	20675000	3.83031	0.0208041	0.0209688
PDE3A	chr12	12p12.2	20668751	20681250	3.83031	0.0208041	0.0209688
PDE3A	chr12	12p12.2	20675001	20687500	3.83031	0.0208041	0.0209688
RNF213 LOC100294362+	chr17	17q25.3	80343751	80356250	3.82967	0.0411762	0.0411762
RNF213 LOC100294362+	chr17	17q25.3	80350001	80362500	3.82967	0.0411762	0.0411762
RNF213 LOC100294362+	chr17	17q25.3	80356251	80368750	3.82967	0.0411762	0.0411762
RNF213 LOC100294362+	chr17	17q25.3	80362501	80375000	3.82967	0.0411762	0.0411762
RNF213 LOC100294362+	chr17	17q25.3	80368751	80381250	3.82967	0.0411762	0.0411762
RNF213 LOC100294362+	chr17	17q25.3	80375001	80387500	3.82967	0.0411762	0.0411762
RNF213 LOC100294362+	chr17	17q25.3	80381251	80393750	3.82967	0.0411762	0.0411762
RNF213 LOC100294362+	chr17	17q25.3	80387501	80400000	3.82967	0.0411762	0.0411762
RNF213 LOC100294362+	chr17	17q25.3	80393751	80406250	3.82967	0.0411762	0.0411762
EMC1	chr1	1p36.13	19212501	19225000	3.82782	0.0208041	0.0209688
EMC1	chr1	1p36.13	19218751	19231250	3.82782	0.0208041	0.0209688
EMC1	chr1	1p36.13	19225001	19237500	3.82782	0.0208041	0.0209688
EMC1	chr1	1p36.13	19231251	19243750	3.82782	0.0208041	0.0209688
EMC1	chr1	1p36.13	19237501	19250000	3.82782	0.0208041	0.0209688
DIS3L2	chr2	2q37.1	231950001	231962500	3.82169	0.0208041	0.0209688
DIS3L2	chr2	2q37.1	231956251	231968750	3.82169	0.0208041	0.0209688
DIS3L2	chr2	2q37.1	231962501	231975000	3.82169	0.0208041	0.0209688
DIS3L2	chr2	2q37.1	231968751	231981250	3.82169	0.0208041	0.0209688
DIS3L2	chr2	2q37.1	231975001	231987500	3.82169	0.0208041	0.0209688
DIS3L2	chr2	2q37.1	231981251	231993750	3.82169	0.0208041	0.0209688
DIS3L2	chr2	2q37.1	231987501	232000000	3.82169	0.0208041	0.0209688
DIS3L2	chr2	2q37.1	231993751	232006250	3.82169	0.0208041	0.0209688
DIS3L2	chr2	2q37.1	232000001	232012500	3.82169	0.0208041	0.0209688
DIS3L2	chr2	2q37.1	232006251	232018750	3.82169	0.0208041	0.0209688
DIS3L2	chr2	2q37.1	232012501	232025000	3.82169	0.0208041	0.0209688
DIS3L2	chr2	2q37.1	232018751	232031250	3.82169	0.0208041	0.0209688
DIS3L2	chr2	2q37.1	232025001	232037500	3.82169	0.0208041	0.0209688
DIS3L2	chr2	2q37.1	232031251	232043750	3.82169	0.0208041	0.0209688
DIS3L2	chr2	2q37.1	232037501	232050000	3.82169	0.0208041	0.0209688
DIS3L2	chr2	2q37.1	232043751	232056250	3.82169	0.0208041	0.0209688
DIS3L2	chr2	2q37.1	232050001	232062500	3.82169	0.0208041	0.0209688
DIS3L2	chr2	2q37.1	232056251	232068750	3.82169	0.0208041	0.0209688
DIS3L2	chr2	2q37.1	232062501	232075000	3.82169	0.0208041	0.0209688
DIS3L2	chr2	2q37.1	232068751	232081250	3.82169	0.0208041	0.0209688
DIS3L2	chr2	2q37.1	232075001	232087500	3.82169	0.0208041	0.0209688
DIS3L2	chr2	2q37.1	232081251	232093750	3.82169	0.0208041	0.0209688
DIS3L2	chr2	2q37.1	232087501	232100000	3.82169	0.0208041	0.0209688
DIS3L2	chr2	2q37.1	232093751	232106250	3.82169	0.0208041	0.0209688
DIS3L2	chr2	2q37.1	232100001	232112500	3.82169	0.0208041	0.0209688
DIS3L2	chr2	2q37.1	232106251	232118750	3.82169	0.0208041	0.0209688
DIS3L2	chr2	2q37.1	232112501	232125000	3.82169	0.0208041	0.0209688
DIS3L2	chr2	2q37.1	232118751	232131250	3.82169	0.0208041	0.0209688
DIS3L2	chr2	2q37.1	232125001	232137500	3.82169	0.0208041	0.0209688
DIS3L2	chr2	2q37.1	232131251	232143750	3.82169	0.0208041	0.0209688
DIS3L2	chr2	2q37.1	232137501	232150000	3.82169	0.0208041	0.0209688
DIS3L2	chr2	2q37.1	232143751	232156250	3.82169	0.0208041	0.0209688
DIS3L2	chr2	2q37.1	232150001	232162500	3.82169	0.0208041	0.0209688
DIS3L2	chr2	2q37.1	232156251	232168750	3.82169	0.0208041	0.0209688
DIS3L2	chr2	2q37.1	232162501	232175000	3.82169	0.0208041	0.0209688
DIS3L2	chr2	2q37.1	232168751	232181250	3.82169	0.0208041	0.0209688
DIS3L2	chr2	2q37.1	232175001	232187500	3.82169	0.0208041	0.0209688
DIS3L2	chr2	2q37.1	232181251	232193750	3.82169	0.0208041	0.0209688
DIS3L2	chr2	2q37.1	232187501	232200000	3.82169	0.0208041	0.0209688
DIS3L2	chr2	2q37.1	232193751	232206250	3.82169	0.0208041	0.0209688
DIS3L2	chr2	2q37.1	232200001	232212500	3.82169	0.0208041	0.0209688
DIS3L2	chr2	2q37.1	232206251	232218750	3.82169	0.0208041	0.0209688
DIS3L2	chr2	2q37.1	232212501	232225000	3.82169	0.0208041	0.0209688
DIS3L2	chr2	2q37.1	232218751	232231250	3.82169	0.0208041	0.0209688
DIS3L2	chr2	2q37.1	232225001	232237500	3.82169	0.0208041	0.0209688
DIS3L2	chr2	2q37.1	232231251	232243750	3.82169	0.0208041	0.0209688
DIS3L2	chr2	2q37.1	232237501	232250000	3.82169	0.0208041	0.0209688
DIS3L2	chr2	2q37.1	232243751	232256250	3.82169	0.0208041	0.0209688
DIS3L2	chr2	2q37.1	232250001	232262500	3.82169	0.0208041	0.0209688
DIS3L2	chr2	2q37.1	232256251	232268750	3.82169	0.0208041	0.0209688
DIS3L2	chr2	2q37.1	232262501	232275000	3.82169	0.0208041	0.0209688
DIS3L2	chr2	2q37.1	232268751	232281250	3.82169	0.0208041	0.0209688
DIS3L2	chr2	2q37.1	232275001	232287500	3.82169	0.0208041	0.0209688
DIS3L2	chr2	2q37.1	232281251	232293750	3.82169	0.0208041	0.0209688
DIS3L2	chr2	2q37.1	232287501	232300000	3.82169	0.0208041	0.0209688
DIS3L2	chr2	2q37.1	232293751	232306250	3.82169	0.0208041	0.0209688
DIS3L2	chr2	2q37.1	232300001	232312500	3.82169	0.0208041	0.0209688
DIS3L2	chr2	2q37.1	232306251	232318750	3.82169	0.0208041	0.0209688
DIS3L2	chr2	2q37.1	232312501	232325000	3.82169	0.0208041	0.0209688
DIS3L2	chr2	2q37.1	232318751	232331250	3.82169	0.0208041	0.0209688
DIS3L2	chr2	2q37.1	232325001	232337500	3.82169	0.0208041	0.0209688
DIS3L2	chr2	2q37.1	232331251	232343750	3.82169	0.0208041	0.0209688
DIS3L2	chr2	2q37.1	232337501	232350000	3.82169	0.0208041	0.0209688
DIS3L2	chr2	2q37.1	232343751	232356250	3.82169	0.0208041	0.0209688
SLC40A1	chr2	2q32.2	189550001	189562500	3.82054	0.0208041	0.0209688
SLC40A1	chr2	2q32.2	189556251	189568750	3.82054	0.0208041	0.0209688
SLC40A1	chr2	2q32.2	189562501	189575000	3.82054	0.0208041	0.0209688
SLC40A1	chr2	2q32.2	189568751	189581250	3.82054	0.0208041	0.0209688
SLC40A1	chr2	2q32.2	189575001	189587500	3.82054	0.0208041	0.0209688
ADH1B	chr4	4q23	99300001	99312500	3.79855	0.0208041	0.0209688
ADH1B	chr4	4q23	99306251	99318750	3.79855	0.0208041	0.0209688
ADH1B	chr4	4q23	99312501	99325000	3.79855	0.0208041	0.0209688
ADH1B	chr4	4q23	99318751	99331250	3.79855	0.0208041	0.0209688
IPMK	chr10	10q21.1	58181251	58193750	3.79705	0.0208041	0.0209688
IPMK	chr10	10q21.1	58187501	58200000	3.79705	0.0208041	0.0209688
IPMK	chr10	10q21.1	58193751	58206250	3.79705	0.0208041	0.0209688
IPMK	chr10	10q21.1	58200001	58212500	3.79705	0.0208041	0.0209688
IPMK	chr10	10q21.1	58206251	58218750	3.79705	0.0208041	0.0209688
IPMK	chr10	10q21.1	58212501	58225000	3.79705	0.0208041	0.0209688
IPMK	chr10	10q21.1	58218751	58231250	3.79705	0.0208041	0.0209688
IPMK	chr10	10q21.1	58225001	58237500	3.79705	0.0208041	0.0209688
IPMK	chr10	10q21.1	58231251	58243750	3.79705	0.0208041	0.0209688
IPMK	chr10	10q21.1	58237501	58250000	3.79705	0.0208041	0.0209688
IPMK	chr10	10q21.1	58243751	58256250	3.79705	0.0208041	0.0209688
IPMK	chr10	10q21.1	58250001	58262500	3.79705	0.0208041	0.0209688
IPMK	chr10	10q21.1	58256251	58268750	3.79705	0.0208041	0.0209688
TRIO	chr5	5p15.2	14131251	14143750	3.76834	0.0208041	0.0209688
TRIO	chr5	5p15.2	14137501	14150000	3.76834	0.0208041	0.0209688
TRIO	chr5	5p15.2	14143751	14156250	3.76834	0.0208041	0.0209688
TRIO	chr5	5p15.2	14150001	14162500	3.76834	0.0208041	0.0209688
TRIO	chr5	5p15.2	14156251	14168750	3.76834	0.0208041	0.0209688
TRIO	chr5	5p15.2	14162501	14175000	3.76834	0.0208041	0.0209688
TRIO	chr5	5p15.2	14168751	14181250	3.76834	0.0208041	0.0209688
TRIO	chr5	5p15.2	14175001	14187500	3.76834	0.0208041	0.0209688
TRIO	chr5	5p15.2	14181251	14193750	3.76834	0.0208041	0.0209688
TRIO	chr5	5p15.2	14187501	14200000	3.76834	0.0208041	0.0209688
TRIO	chr5	5p15.2	14193751	14206250	3.76834	0.0208041	0.0209688
TRIO	chr5	5p15.2	14200001	14212500	3.76834	0.0208041	0.0209688
TRIO	chr5	5p15.2	14206251	14218750	3.76834	0.0208041	0.0209688
TRIO	chr5	5p15.2	14212501	14225000	3.76834	0.0208041	0.0209688
TRIO	chr5	5p15.2	14218751	14231250	3.76834	0.0208041	0.0209688
TRIO	chr5	5p15.2	14225001	14237500	3.76834	0.0208041	0.0209688
TRIO	chr5	5p15.2	14231251	14243750	3.76834	0.0208041	0.0209688
TRIO	chr5	5p15.2	14237501	14250000	3.76834	0.0208041	0.0209688
TRIO	chr5	5p15.2	14243751	14256250	3.76834	0.0208041	0.0209688
TRIO	chr5	5p15.2	14250001	14262500	3.76834	0.0208041	0.0209688
TRIO	chr5	5p15.2	14256251	14268750	3.76834	0.0208041	0.0209688
TRIO	chr5	5p15.2	14262501	14275000	3.76834	0.0208041	0.0209688
TRIO	chr5	5p15.2	14268751	14281250	3.76834	0.0208041	0.0209688
TRIO	chr5	5p15.2	14275001	14287500	3.76834	0.0208041	0.0209688
TRIO	chr5	5p15.2	14281251	14293750	3.76834	0.0208041	0.0209688
TRIO	chr5	5p15.2	14287501	14300000	3.76834	0.0208041	0.0209688
TRIO	chr5	5p15.2	14293751	14306250	3.76834	0.0208041	0.0209688
TRIO	chr5	5p15.2	14300001	14312500	3.76834	0.0208041	0.0209688
TRIO	chr5	5p15.2	14306251	14318750	3.76834	0.0208041	0.0209688
TRIO	chr5	5p15.2	14312501	14325000	3.76834	0.0208041	0.0209688
TRIO	chr5	5p15.2	14318751	14331250	3.76834	0.0208041	0.0209688
TRIO	chr5	5p15.2	14325001	14337500	3.76834	0.0208041	0.0209688
TRIO	chr5	5p15.2	14331251	14343750	3.76834	0.0208041	0.0209688
TRIO	chr5	5p15.2	14337501	14350000	3.76834	0.0208041	0.0209688
TRIO	chr5	5p15.2	14343751	14356250	3.76834	0.0208041	0.0209688
TRIO	chr5	5p15.2	14350001	14362500	3.76834	0.0208041	0.0209688
TRIO	chr5	5p15.2	14356251	14368750	3.76834	0.0208041	0.0209688
TRIO	chr5	5p15.2	14362501	14375000	3.76834	0.0208041	0.0209688
TRIO	chr5	5p15.2	14368751	14381250	3.76834	0.0208041	0.0209688
TRIO	chr5	5p15.2	14375001	14387500	3.76834	0.0208041	0.0209688
TRIO	chr5	5p15.2	14381251	14393750	3.76834	0.0208041	0.0209688
TRIO	chr5	5p15.2	14387501	14400000	3.76834	0.0208041	0.0209688
TRIO	chr5	5p15.2	14393751	14406250	3.76834	0.0208041	0.0209688
TRIO	chr5	5p15.2	14400001	14412500	3.76834	0.0208041	0.0209688
TRIO	chr5	5p15.2	14406251	14418750	3.76834	0.0208041	0.0209688
TRIO	chr5	5p15.2	14412501	14425000	3.76834	0.0208041	0.0209688
TRIO	chr5	5p15.2	14418751	14431250	3.76834	0.0208041	0.0209688
TRIO	chr5	5p15.2	14425001	14437500	3.76834	0.0208041	0.0209688
TRIO	chr5	5p15.2	14431251	14443750	3.76834	0.0208041	0.0209688
TRIO	chr5	5p15.2	14437501	14450000	3.76834	0.0208041	0.0209688
TRIO	chr5	5p15.2	14443751	14456250	3.76834	0.0208041	0.0209688
TRIO	chr5	5p15.2	14450001	14462500	3.76834	0.0208041	0.0209688
TRIO	chr5	5p15.2	14456251	14468750	3.76834	0.0208041	0.0209688
TRIO	chr5	5p15.2	14462501	14475000	3.76834	0.0208041	0.0209688
TRIO	chr5	5p15.2	14468751	14481250	3.76834	0.0208041	0.0209688
TRIO	chr5	5p15.2	14475001	14487500	3.76834	0.0208041	0.0209688
TRIO	chr5	5p15.2	14481251	14493750	3.76834	0.0208041	0.0209688
TRIO	chr5	5p15.2	14487501	14500000	3.76834	0.0208041	0.0209688
TRIO	chr5	5p15.2	14493751	14506250	3.76834	0.0208041	0.0209688
TRIO	chr5	5p15.2	14500001	14512500	3.76834	0.0208041	0.0209688
TRIO	chr5	5p15.2	14506251	14518750	3.76834	0.0208041	0.0209688
NUDT4	chr12	12q22	93368751	93381250	3.76017	0.0208041	0.0209688
NUDT4	chr12	12q22	93375001	93387500	3.76017	0.0208041	0.0209688
NUDT4	chr12	12q22	93381251	93393750	3.76017	0.0208041	0.0209688
NUDT4	chr12	12q22	93387501	93400000	3.76017	0.0208041	0.0209688
NUDT4	chr12	12q22	93393751	93406250	3.76017	0.0208041	0.0209688
ABCC9	chr12	12p12.1	21787501	21800000	3.75737	0.0208041	0.0209688
ABCC9	chr12	12p12.1	21793751	21806250	3.75737	0.0208041	0.0209688
ABCC9	chr12	12p12.1	21800001	21812500	3.75737	0.0208041	0.0209688
ABCC9	chr12	12p12.1	21806251	21818750	3.75737	0.0208041	0.0209688
ABCC9	chr12	12p12.1	21812501	21825000	3.75737	0.0208041	0.0209688
ABCC9	chr12	12p12.1	21818751	21831250	3.75737	0.0208041	0.0209688
ABCC9	chr12	12p12.1	21825001	21837500	3.75737	0.0208041	0.0209688
ABCC9	chr12	12p12.1	21831251	21843750	3.75737	0.0208041	0.0209688
ABCC9	chr12	12p12.1	21837501	21850000	3.75737	0.0208041	0.0209688
ABCC9	chr12	12p12.1	21843751	21856250	3.75737	0.0208041	0.0209688
ABCC9	chr12	12p12.1	21850001	21862500	3.75737	0.0208041	0.0209688
ABCC9	chr12	12p12.1	21856251	21868750	3.75737	0.0208041	0.0209688
ABCC9	chr12	12p12.1	21862501	21875000	3.75737	0.0208041	0.0209688
ABCC9	chr12	12p12.1	21868751	21881250	3.75737	0.0208041	0.0209688
ABCC9	chr12	12p12.1	21875001	21887500	3.75737	0.0208041	0.0209688
ABCC9	chr12	12p12.1	21881251	21893750	3.75737	0.0208041	0.0209688
ABCC9	chr12	12p12.1	21887501	21900000	3.75737	0.0208041	0.0209688
ABCC9	chr12	12p12.1	21893751	21906250	3.75737	0.0208041	0.0209688
ABCC9	chr12	12p12.1	21900001	21912500	3.75737	0.0208041	0.0209688
ABCC9	chr12	12p12.1	21906251	21918750	3.75737	0.0208041	0.0209688
ABCC9	chr12	12p12.1	21912501	21925000	3.75737	0.0208041	0.0209688
ABCC9	chr12	12p12.1	21918751	21931250	3.75737	0.0208041	0.0209688
ABCC9	chr12	12p12.1	21925001	21937500	3.75737	0.0208041	0.0209688
ABCC9	chr12	12p12.1	21931251	21943750	3.75737	0.0208041	0.0209688
ABCC9	chr12	12p12.1	21937501	21950000	3.75737	0.0208041	0.0209688
ZXDA	chrX	Xp11.21	57893751	57906250	3.75604	0.0208041	0.0209688
ZXDA	chrX	Xp11.21	57900001	57912500	3.75604	0.0208041	0.0209688
ZXDA	chrX	Xp11.21	57906251	57918750	3.75604	0.0208041	0.0209688
GPATCH2L	chr14	14q24.3	76143751	76156250	3.74662	0.0208041	0.0209688
GPATCH2L	chr14	14q24.3	76150001	76162500	3.74662	0.0208041	0.0209688
GPATCH2L	chr14	14q24.3	76156251	76168750	3.74662	0.0208041	0.0209688
GPATCH2L	chr14	14q24.3	76162501	76175000	3.74662	0.0208041	0.0209688
GPATCH2L	chr14	14q24.3	76168751	76181250	3.74662	0.0208041	0.0209688
GPATCH2L	chr14	14q24.3	76175001	76187500	3.74662	0.0208041	0.0209688
GPATCH2L	chr14	14q24.3	76181251	76193750	3.74662	0.0208041	0.0209688
GPATCH2L	chr14	14q24.3	76187501	76200000	3.74662	0.0208041	0.0209688
GPATCH2L	chr14	14q24.3	76193751	76206250	3.74662	0.0208041	0.0209688
GPATCH2L	chr14	14q24.3	76200001	76212500	3.74662	0.0208041	0.0209688
GPATCH2L	chr14	14q24.3	76206251	76218750	3.74662	0.0208041	0.0209688
GPATCH2L	chr14	14q24.3	76212501	76225000	3.74662	0.0208041	0.0209688
PTPRS	chr19	19p13.3	5193751	5206250	3.73983	0.0208041	0.0209688
PTPRS	chr19	19p13.3	5200001	5212500	3.73983	0.0208041	0.0209688
PTPRS	chr19	19p13.3	5206251	5218750	3.73983	0.0208041	0.0209688
PTPRS	chr19	19p13.3	5212501	5225000	3.73983	0.0208041	0.0209688
PTPRS	chr19	19p13.3	5218751	5231250	3.73983	0.0208041	0.0209688
PTPRS	chr19	19p13.3	5225001	5237500	3.73983	0.0208041	0.0209688
PTPRS	chr19	19p13.3	5231251	5243750	3.73983	0.0208041	0.0209688
PTPRS	chr19	19p13.3	5237501	5250000	3.73983	0.0208041	0.0209688
PTPRS	chr19	19p13.3	5243751	5256250	3.73983	0.0208041	0.0209688
PTPRS	chr19	19p13.3	5250001	5262500	3.73983	0.0208041	0.0209688
PTPRS	chr19	19p13.3	5256251	5268750	3.73983	0.0208041	0.0209688
PTPRS	chr19	19p13.3	5262501	5275000	3.73983	0.0208041	0.0209688
PTPRS	chr19	19p13.3	5268751	5281250	3.73983	0.0208041	0.0209688
PTPRS	chr19	19p13.3	5275001	5287500	3.73983	0.0208041	0.0209688
PTPRS	chr19	19p13.3	5281251	5293750	3.73983	0.0208041	0.0209688
PTPRS	chr19	19p13.3	5287501	5300000	3.73983	0.0208041	0.0209688
PTPRS	chr19	19p13.3	5293751	5306250	3.73983	0.0208041	0.0209688
PTPRS	chr19	19p13.3	5300001	5312500	3.73983	0.0208041	0.0209688
PTPRS	chr19	19p13.3	5306251	5318750	3.73983	0.0208041	0.0209688
PTPRS	chr19	19p13.3	5312501	5325000	3.73983	0.0208041	0.0209688
PTPRS	chr19	19p13.3	5318751	5331250	3.73983	0.0208041	0.0209688
PTPRS	chr19	19p13.3	5325001	5337500	3.73983	0.0208041	0.0209688
PTPRS	chr19	19p13.3	5331251	5343750	3.73983	0.0208041	0.0209688
PTPRS	chr19	19p13.3	5337501	5350000	3.73983	0.0208041	0.0209688
USP34	chr2	2p15	61175001	61187500	3.73367	0.0208041	0.0209688
USP34	chr2	2p15	61181251	61193750	3.73367	0.0208041	0.0209688
USP34	chr2	2p15	61187501	61200000	3.73367	0.0208041	0.0209688
USP34	chr2	2p15	61193751	61206250	3.73367	0.0208041	0.0209688
USP34	chr2	2p15	61200001	61212500	3.73367	0.0208041	0.0209688
USP34	chr2	2p15	61206251	61218750	3.73367	0.0208041	0.0209688
USP34	chr2	2p15	61212501	61225000	3.73367	0.0208041	0.0209688
USP34	chr2	2p15	61218751	61231250	3.73367	0.0208041	0.0209688
USP34	chr2	2p15	61225001	61237500	3.73367	0.0208041	0.0209688
USP34	chr2	2p15	61231251	61243750	3.73367	0.0208041	0.0209688
USP34	chr2	2p15	61237501	61250000	3.73367	0.0208041	0.0209688
USP34	chr2	2p15	61243751	61256250	3.73367	0.0208041	0.0209688
USP34	chr2	2p15	61250001	61262500	3.73367	0.0208041	0.0209688
USP34	chr2	2p15	61256251	61268750	3.73367	0.0208041	0.0209688
USP34	chr2	2p15	61262501	61275000	3.73367	0.0208041	0.0209688
USP34	chr2	2p15	61268751	61281250	3.73367	0.0208041	0.0209688
USP34	chr2	2p15	61275001	61287500	3.73367	0.0208041	0.0209688
USP34	chr2	2p15	61281251	61293750	3.73367	0.0208041	0.0209688
USP34	chr2	2p15	61287501	61300000	3.73367	0.0208041	0.0209688
USP34	chr2	2p15	61293751	61306250	3.73367	0.0208041	0.0209688
USP34	chr2	2p15	61300001	61312500	3.73367	0.0208041	0.0209688
USP34	chr2	2p15	61306251	61318750	3.73367	0.0208041	0.0209688
USP34	chr2	2p15	61312501	61325000	3.73367	0.0208041	0.0209688
USP34	chr2	2p15	61318751	61331250	3.73367	0.0208041	0.0209688
USP34	chr2	2p15	61325001	61337500	3.73367	0.0208041	0.0209688
USP34	chr2	2p15	61331251	61343750	3.73367	0.0208041	0.0209688
USP34	chr2	2p15	61337501	61350000	3.73367	0.0208041	0.0209688
USP34	chr2	2p15	61343751	61356250	3.73367	0.0208041	0.0209688
USP34	chr2	2p15	61350001	61362500	3.73367	0.0208041	0.0209688
USP34	chr2	2p15	61356251	61368750	3.73367	0.0208041	0.0209688
USP34	chr2	2p15	61362501	61375000	3.73367	0.0208041	0.0209688
USP34	chr2	2p15	61368751	61381250	3.73367	0.0208041	0.0209688
USP34	chr2	2p15	61375001	61387500	3.73367	0.0208041	0.0209688
USP34	chr2	2p15	61381251	61393750	3.73367	0.0208041	0.0209688
USP34	chr2	2p15	61387501	61400000	3.73367	0.0208041	0.0209688
USP34	chr2	2p15	61393751	61406250	3.73367	0.0208041	0.0209688
USP34	chr2	2p15	61400001	61412500	3.73367	0.0208041	0.0209688
USP34	chr2	2p15	61418751	61431250	3.73367	0.0208041	0.0209688
USP34	chr2	2p15	61425001	61437500	3.73367	0.0208041	0.0209688
USP34	chr2	2p15	61431251	61443750	3.73367	0.0208041	0.0209688
USP34	chr2	2p15	61437501	61450000	3.73367	0.0208041	0.0209688
USP34	chr2	2p15	61443751	61456250	3.73367	0.0208041	0.0209688
USP34	chr2	2p15	61450001	61462500	3.73367	0.0208041	0.0209688
USP34	chr2	2p15	61456251	61468750	3.73367	0.0208041	0.0209688
USP34	chr2	2p15	61462501	61475000	3.73367	0.0208041	0.0209688
ECE1	chr1	1p36.12	21206251	21218750	3.71917	0.0208041	0.0209688
ECE1	chr1	1p36.12	21212501	21225000	3.71917	0.0208041	0.0209688
ECE1	chr1	1p36.12	21218751	21231250	3.71917	0.0208041	0.0209688
ECE1	chr1	1p36.12	21225001	21237500	3.71917	0.0208041	0.0209688
ECE1	chr1	1p36.12	21231251	21243750	3.71917	0.0208041	0.0209688
ECE1	chr1	1p36.12	21237501	21250000	3.71917	0.0208041	0.0209688
ECE1	chr1	1p36.12	21243751	21256250	3.71917	0.0208041	0.0209688
ECE1	chr1	1p36.12	21250001	21262500	3.71917	0.0208041	0.0209688
ECE1	chr1	1p36.12	21256251	21268750	3.71917	0.0208041	0.0209688
ECE1	chr1	1p36.12	21262501	21275000	3.71917	0.0208041	0.0209688
ECE1	chr1	1p36.12	21268751	21281250	3.71917	0.0208041	0.0209688
ECE1	chr1	1p36.12	21275001	21287500	3.71917	0.0208041	0.0209688
ECE1	chr1	1p36.12	21281251	21293750	3.71917	0.0208041	0.0209688
ECE1	chr1	1p36.12	21287501	21300000	3.71917	0.0208041	0.0209688
ECE1	chr1	1p36.12	21293751	21306250	3.71917	0.0208041	0.0209688
ECE1	chr1	1p36.12	21300001	21312500	3.71917	0.0208041	0.0209688
ECE1	chr1	1p36.12	21306251	21318750	3.71917	0.0208041	0.0209688
ECE1	chr1	1p36.12	21312501	21325000	3.71917	0.0208041	0.0209688
ECE1	chr1	1p36.12	21318751	21331250	3.71917	0.0208041	0.0209688
ECE1	chr1	1p36.12	21325001	21337500	3.71917	0.0208041	0.0209688
ECE1	chr1	1p36.12	21331251	21343750	3.71917	0.0208041	0.0209688
ECE1	chr1	1p36.12	21337501	21350000	3.71917	0.0208041	0.0209688
ECE1	chr1	1p36.12	21343751	21356250	3.71917	0.0208041	0.0209688
TRPM7	chr15	15q21.2	50550001	50562500	3.71818	0.0208041	0.0209688
TRPM7	chr15	15q21.2	50556251	50568750	3.71818	0.0208041	0.0209688
TRPM7	chr15	15q21.2	50562501	50575000	3.71818	0.0208041	0.0209688
TRPM7	chr15	15q21.2	50568751	50581250	3.71818	0.0208041	0.0209688
TRPM7	chr15	15q21.2	50575001	50587500	3.71818	0.0208041	0.0209688
TRPM7	chr15	15q21.2	50581251	50593750	3.71818	0.0208041	0.0209688
TRPM7	chr15	15q21.2	50587501	50600000	3.71818	0.0208041	0.0209688
TRPM7	chr15	15q21.2	50593751	50606250	3.71818	0.0208041	0.0209688
TRPM7	chr15	15q21.2	50600001	50612500	3.71818	0.0208041	0.0209688
TRPM7	chr15	15q21.2	50606251	50618750	3.71818	0.0208041	0.0209688
TRPM7	chr15	15q21.2	50612501	50625000	3.71818	0.0208041	0.0209688
TRPM7	chr15	15q21.2	50618751	50631250	3.71818	0.0208041	0.0209688
TRPM7	chr15	15q21.2	50625001	50637500	3.71818	0.0208041	0.0209688
TRPM7	chr15	15q21.2	50631251	50643750	3.71818	0.0208041	0.0209688
TRPM7	chr15	15q21.2	50637501	50650000	3.71818	0.0208041	0.0209688
TRPM7	chr15	15q21.2	50643751	50656250	3.71818	0.0208041	0.0209688
TRPM7	chr15	15q21.2	50650001	50662500	3.71818	0.0208041	0.0209688
TRPM7	chr15	15q21.2	50656251	50668750	3.71818	0.0208041	0.0209688
TRPM7	chr15	15q21.2	50662501	50675000	3.71818	0.0208041	0.0209688
TRPM7	chr15	15q21.2	50668751	50681250	3.71818	0.0208041	0.0209688
TRPM7	chr15	15q21.2	50675001	50687500	3.71818	0.0208041	0.0209688
TRPM7	chr15	15q21.2	50681251	50693750	3.71818	0.0208041	0.0209688
NHLRC2	chr10	10q25.3	113856251	113868750	3.71727	0.0208041	0.0209688
NHLRC2	chr10	10q25.3	113862501	113875000	3.71727	0.0208041	0.0209688
NHLRC2	chr10	10q25.3	113868751	113881250	3.71727	0.0208041	0.0209688
NHLRC2	chr10	10q25.3	113875001	113887500	3.71727	0.0208041	0.0209688
NHLRC2	chr10	10q25.3	113881251	113893750	3.71727	0.0208041	0.0209688
NHLRC2	chr10	10q25.3	113887501	113900000	3.71727	0.0208041	0.0209688
NHLRC2	chr10	10q25.3	113893751	113906250	3.71727	0.0208041	0.0209688
NHLRC2	chr10	10q25.3	113900001	113912500	3.71727	0.0208041	0.0209688
NHLRC2	chr10	10q25.3	113906251	113918750	3.71727	0.0208041	0.0209688
NHLRC2	chr10	10q25.3	113912501	113925000	3.71727	0.0208041	0.0209688
GALNT5	chr2	2q24.1	157250001	157262500	3.70143	0.0208041	0.0209688
GALNT5	chr2	2q24.1	157256251	157268750	3.70143	0.0208041	0.0209688
GALNT5	chr2	2q24.1	157262501	157275000	3.70143	0.0208041	0.0209688
GALNT5	chr2	2q24.1	157268751	157281250	3.70143	0.0208041	0.0209688
GALNT5	chr2	2q24.1	157275001	157287500	3.70143	0.0208041	0.0209688
GALNT5	chr2	2q24.1	157281251	157293750	3.70143	0.0208041	0.0209688
GALNT5	chr2	2q24.1	157287501	157300000	3.70143	0.0208041	0.0209688
GALNT5	chr2	2q24.1	157293751	157306250	3.70143	0.0208041	0.0209688
GALNT5	chr2	2q24.1	157300001	157312500	3.70143	0.0208041	0.0209688
IFITM10	chr11	11p15.5	1725001	1737500	3.69864	0.0208041	0.0209688
IFITM10	chr11	11p15.5	1731251	1743750	3.69864	0.0208041	0.0209688
IFITM10	chr11	11p15.5	1737501	1750000	3.69864	0.0208041	0.0209688
SETD5	chr3	3p25.3	9400001	9412500	3.68108	0.0208041	0.0209688
SETD5	chr3	3p25.3	9406251	9418750	3.68108	0.0208041	0.0209688
SETD5	chr3	3p25.3	9412501	9425000	3.68108	0.0208041	0.0209688
SETD5	chr3	3p25.3	9418751	9431250	3.68108	0.0208041	0.0209688
SETD5	chr3	3p25.3	9425001	9437500	3.68108	0.0208041	0.0209688
SETD5	chr3	3p25.3	9431251	9443750	3.68108	0.0208041	0.0209688
SETD5	chr3	3p25.3	9437501	9450000	3.68108	0.0208041	0.0209688
SETD5	chr3	3p25.3	9443751	9456250	3.68108	0.0208041	0.0209688
SETD5	chr3	3p25.3	9450001	9462500	3.68108	0.0208041	0.0209688
SETD5	chr3	3p25.3	9456251	9468750	3.68108	0.0208041	0.0209688
SETD5	chr3	3p25.3	9462501	9475000	3.68108	0.0208041	0.0209688
SETD5	chr3	3p25.3	9468751	9481250	3.68108	0.0208041	0.0209688
SETD5	chr3	3p25.3	9475001	9487500	3.68108	0.0208041	0.0209688
ZNF462	chr9	9q31.2	106850001	106862500	3.6783	0.0208041	0.0209688
ZNF462	chr9	9q31.2	106856251	106868750	3.6783	0.0208041	0.0209688
ZNF462	chr9	9q31.2	106862501	106875000	3.6783	0.0208041	0.0209688
ZNF462	chr9	9q31.2	106868751	106881250	3.6783	0.0208041	0.0209688
ZNF462	chr9	9q31.2	106875001	106887500	3.6783	0.0208041	0.0209688
ZNF462	chr9	9q31.2	106881251	106893750	3.6783	0.0208041	0.0209688
ZNF462	chr9	9q31.2	106887501	106900000	3.6783	0.0208041	0.0209688
ZNF462	chr9	9q31.2	106893751	106906250	3.6783	0.0208041	0.0209688
ZNF462	chr9	9q31.2	106900001	106912500	3.6783	0.0208041	0.0209688
ZNF462	chr9	9q31.2	106906251	106918750	3.6783	0.0208041	0.0209688
ZNF462	chr9	9q31.2	106912501	106925000	3.6783	0.0208041	0.0209688
ZNF462	chr9	9q31.2	106918751	106931250	3.6783	0.0208041	0.0209688
ZNF462	chr9	9q31.2	106925001	106937500	3.6783	0.0208041	0.0209688
ZNF462	chr9	9q31.2	106931251	106943750	3.6783	0.0208041	0.0209688
ZNF462	chr9	9q31.2	106937501	106950000	3.6783	0.0208041	0.0209688
ZNF462	chr9	9q31.2	106943751	106956250	3.6783	0.0208041	0.0209688
ZNF462	chr9	9q31.2	106950001	106962500	3.6783	0.0208041	0.0209688
ZNF462	chr9	9q31.2	106956251	106968750	3.6783	0.0208041	0.0209688
ZNF462	chr9	9q31.2	106962501	106975000	3.6783	0.0208041	0.0209688
ZNF462	chr9	9q31.2	106968751	106981250	3.6783	0.0208041	0.0209688
ZNF462	chr9	9q31.2	106975001	106987500	3.6783	0.0208041	0.0209688
ZNF462	chr9	9q31.2	106981251	106993750	3.6783	0.0208041	0.0209688
ZNF462	chr9	9q31.2	106987501	107000000	3.6783	0.0208041	0.0209688
ZNF462	chr9	9q31.2	106993751	107006250	3.6783	0.0208041	0.0209688
ZNF462	chr9	9q31.2	107000001	107012500	3.6783	0.0208041	0.0209688
ZNF462	chr9	9q31.2	107006251	107018750	3.6783	0.0208041	0.0209688
AFF4	chr5	5q31.1	132875001	132887500	3.66482	0.0208041	0.0209688
AFF4	chr5	5q31.1	132881251	132893750	3.66482	0.0208041	0.0209688
AFF4	chr5	5q31.1	132887501	132900000	3.66482	0.0208041	0.0209688
AFF4	chr5	5q31.1	132893751	132906250	3.66482	0.0208041	0.0209688
AFF4	chr5	5q31.1	132900001	132912500	3.66482	0.0208041	0.0209688
AFF4	chr5	5q31.1	132906251	132918750	3.66482	0.0208041	0.0209688
AFF4	chr5	5q31.1	132912501	132925000	3.66482	0.0208041	0.0209688
AFF4	chr5	5q31.1	132918751	132931250	3.66482	0.0208041	0.0209688
AFF4	chr5	5q31.1	132925001	132937500	3.66482	0.0208041	0.0209688
AFF4	chr5	5q31.1	132931251	132943750	3.66482	0.0208041	0.0209688
AFF4	chr5	5q31.1	132937501	132950000	3.66482	0.0208041	0.0209688
AFF4	chr5	5q31.1	132943751	132956250	3.66482	0.0208041	0.0209688
AFF4	chr5	5q31.1	132950001	132962500	3.66482	0.0208041	0.0209688
AFF4	chr5	5q31.1	132956251	132968750	3.66482	0.0208041	0.0209688
AFF4	chr5	5q31.1	132962501	132975000	3.66482	0.0208041	0.0209688
ZNF292	chr6	6q14.3	87143751	87156250	3.65412	0.0208041	0.0209688
ZNF292	chr6	6q14.3	87150001	87162500	3.65412	0.0208041	0.0209688
ZNF292	chr6	6q14.3	87156251	87168750	3.65412	0.0208041	0.0209688
ZNF292	chr6	6q14.3	87162501	87175000	3.65412	0.0208041	0.0209688
ZNF292	chr6	6q14.3	87168751	87181250	3.65412	0.0208041	0.0209688
ZNF292	chr6	6q14.3	87175001	87187500	3.65412	0.0208041	0.0209688
ZNF292	chr6	6q14.3	87181251	87193750	3.65412	0.0208041	0.0209688
ZNF292	chr6	6q14.3	87187501	87200000	3.65412	0.0208041	0.0209688
ZNF292	chr6	6q14.3	87193751	87206250	3.65412	0.0208041	0.0209688
ZNF292	chr6	6q14.3	87200001	87212500	3.65412	0.0208041	0.0209688
ZNF292	chr6	6q14.3	87206251	87218750	3.65412	0.0208041	0.0209688
ZNF292	chr6	6q14.3	87212501	87225000	3.65412	0.0208041	0.0209688
ZNF292	chr6	6q14.3	87218751	87231250	3.65412	0.0208041	0.0209688
ZNF292	chr6	6q14.3	87225001	87237500	3.65412	0.0208041	0.0209688
ZNF292	chr6	6q14.3	87231251	87243750	3.65412	0.0208041	0.0209688
ZNF292	chr6	6q14.3	87237501	87250000	3.65412	0.0208041	0.0209688
ZNF292	chr6	6q14.3	87243751	87256250	3.65412	0.0208041	0.0209688
ZNF292	chr6	6q14.3	87250001	87262500	3.65412	0.0208041	0.0209688
ZNF292	chr6	6q14.3	87256251	87268750	3.65412	0.0208041	0.0209688
ZNF292	chr6	6q14.3	87262501	87275000	3.65412	0.0208041	0.0209688
GGT5	chr22	22q11.23	24212501	24225000	3.64785	0.0208041	0.0209688
GGT5	chr22	22q11.23	24218751	24231250	3.64785	0.0208041	0.0209688
GGT5	chr22	22q11.23	24225001	24237500	3.64785	0.0208041	0.0209688
GGT5	chr22	22q11.23	24231251	24243750	3.64785	0.0208041	0.0209688
GGT5	chr22	22q11.23	24237501	24250000	3.64785	0.0208041	0.0209688
GGT5	chr22	22q11.23	24243751	24256250	3.64785	0.0208041	0.0209688
SLFN5	chr17	17q12	35231251	35243750	3.61633	0.0208041	0.0209688
SLFN5	chr17	17q12	35237501	35250000	3.61633	0.0208041	0.0209688
SLFN5	chr17	17q12	35243751	35256250	3.61633	0.0208041	0.0209688
SLFN5	chr17	17q12	35250001	35262500	3.61633	0.0208041	0.0209688
SLFN5	chr17	17q12	35256251	35268750	3.61633	0.0208041	0.0209688
SLFN5	chr17	17q12	35262501	35275000	3.61633	0.0208041	0.0209688
SLFN5	chr17	17q12	35268751	35281250	3.61633	0.0208041	0.0209688
LRCH3	chr3	3q29	197787501	197800000	3.60672	0.0208041	0.0209688
LRCH3	chr3	3q29	197793751	197806250	3.60672	0.0208041	0.0209688
LRCH3	chr3	3q29	197800001	197812500	3.60672	0.0208041	0.0209688
LRCH3	chr3	3q29	197806251	197818750	3.60672	0.0208041	0.0209688
LRCH3	chr3	3q29	197812501	197825000	3.60672	0.0208041	0.0209688
LRCH3	chr3	3q29	197818751	197831250	3.60672	0.0208041	0.0209688
LRCH3	chr3	3q29	197825001	197837500	3.60672	0.0208041	0.0209688
LRCH3	chr3	3q29	197831251	197843750	3.60672	0.0208041	0.0209688
LRCH3	chr3	3q29	197837501	197850000	3.60672	0.0208041	0.0209688
LRCH3	chr3	3q29	197843751	197856250	3.60672	0.0208041	0.0209688
LRCH3	chr3	3q29	197850001	197862500	3.60672	0.0208041	0.0209688
LRCH3	chr3	3q29	197856251	197868750	3.60672	0.0208041	0.0209688
LRCH3	chr3	3q29	197862501	197875000	3.60672	0.0208041	0.0209688
LRCH3	chr3	3q29	197868751	197881250	3.60672	0.0208041	0.0209688
LRCH3	chr3	3q29	197875001	197887500	3.60672	0.0208041	0.0209688
PARP14	chr3	3q21.1	122668751	122681250	3.5773	0.0208041	0.0209688
PARP14	chr3	3q21.1	122675001	122687500	3.5773	0.0208041	0.0209688
PARP14	chr3	3q21.1	122681251	122693750	3.5773	0.0208041	0.0209688
PARP14	chr3	3q21.1	122687501	122700000	3.5773	0.0208041	0.0209688
PARP14	chr3	3q21.1	122693751	122706250	3.5773	0.0208041	0.0209688
PARP14	chr3	3q21.1	122700001	122712500	3.5773	0.0208041	0.0209688
PARP14	chr3	3q21.1	122706251	122718750	3.5773	0.0208041	0.0209688
PARP14	chr3	3q21.1	122712501	122725000	3.5773	0.0208041	0.0209688
PARP14	chr3	3q21.1	122718751	122731250	3.5773	0.0208041	0.0209688
PARP14	chr3	3q21.1	122725001	122737500	3.5773	0.0208041	0.0209688
LRP1	chr12	12q13.3	57118751	57131250	3.57125	0.0208041	0.0209688
LRP1	chr12	12q13.3	57125001	57137500	3.57125	0.0208041	0.0209688
LRP1	chr12	12q13.3	57131251	57143750	3.57125	0.0208041	0.0209688
LRP1	chr12	12q13.3	57137501	57150000	3.57125	0.0208041	0.0209688
LRP1	chr12	12q13.3	57143751	57156250	3.57125	0.0208041	0.0209688
LRP1	chr12	12q13.3	57150001	57162500	3.57125	0.0208041	0.0209688
LRP1	chr12	12q13.3	57156251	57168750	3.57125	0.0208041	0.0209688
LRP1	chr12	12q13.3	57162501	57175000	3.57125	0.0208041	0.0209688
LRP1	chr12	12q13.3	57168751	57181250	3.57125	0.0208041	0.0209688
LRP1	chr12	12q13.3	57175001	57187500	3.57125	0.0208041	0.0209688
LRP1	chr12	12q13.3	57181251	57193750	3.57125	0.0208041	0.0209688
LRP1	chr12	12q13.3	57187501	57200000	3.57125	0.0208041	0.0209688
LRP1	chr12	12q13.3	57193751	57206250	3.57125	0.0208041	0.0209688
LRP1	chr12	12q13.3	57200001	57212500	3.57125	0.0208041	0.0209688
TCERG1L	chr10	10q26.3	131081251	131093750	3.56362	0.0208041	0.0209688
TCERG1L	chr10	10q26.3	131087501	131100000	3.56362	0.0208041	0.0209688
TCERG1L	chr10	10q26.3	131093751	131106250	3.56362	0.0208041	0.0209688
TCERG1L	chr10	10q26.3	131100001	131112500	3.56362	0.0208041	0.0209688
TCERG1L	chr10	10q26.3	131106251	131118750	3.56362	0.0208041	0.0209688
TCERG1L	chr10	10q26.3	131112501	131125000	3.56362	0.0208041	0.0209688
TCERG1L	chr10	10q26.3	131118751	131131250	3.56362	0.0208041	0.0209688
TCERG1L	chr10	10q26.3	131125001	131137500	3.56362	0.0208041	0.0209688
TCERG1L	chr10	10q26.3	131131251	131143750	3.56362	0.0208041	0.0209688
TCERG1L	chr10	10q26.3	131137501	131150000	3.56362	0.0208041	0.0209688
TCERG1L	chr10	10q26.3	131143751	131156250	3.56362	0.0208041	0.0209688
TCERG1L	chr10	10q26.3	131150001	131162500	3.56362	0.0208041	0.0209688
TCERG1L	chr10	10q26.3	131156251	131168750	3.56362	0.0208041	0.0209688
TCERG1L	chr10	10q26.3	131162501	131175000	3.56362	0.0208041	0.0209688
TCERG1L	chr10	10q26.3	131168751	131181250	3.56362	0.0208041	0.0209688
TCERG1L	chr10	10q26.3	131175001	131187500	3.56362	0.0208041	0.0209688
TCERG1L	chr10	10q26.3	131181251	131193750	3.56362	0.0208041	0.0209688
TCERG1L	chr10	10q26.3	131187501	131200000	3.56362	0.0208041	0.0209688
TCERG1L	chr10	10q26.3	131193751	131206250	3.56362	0.0208041	0.0209688
TCERG1L	chr10	10q26.3	131200001	131212500	3.56362	0.0208041	0.0209688
TCERG1L	chr10	10q26.3	131206251	131218750	3.56362	0.0208041	0.0209688
TCERG1L	chr10	10q26.3	131212501	131225000	3.56362	0.0208041	0.0209688
TCERG1L	chr10	10q26.3	131218751	131231250	3.56362	0.0208041	0.0209688
TCERG1L	chr10	10q26.3	131225001	131237500	3.56362	0.0208041	0.0209688
TCERG1L	chr10	10q26.3	131231251	131243750	3.56362	0.0208041	0.0209688
TCERG1L	chr10	10q26.3	131237501	131250000	3.56362	0.0208041	0.0209688
TCERG1L	chr10	10q26.3	131243751	131256250	3.56362	0.0208041	0.0209688
TCERG1L	chr10	10q26.3	131250001	131262500	3.56362	0.0208041	0.0209688
TCERG1L	chr10	10q26.3	131256251	131268750	3.56362	0.0208041	0.0209688
TCERG1L	chr10	10q26.3	131262501	131275000	3.56362	0.0208041	0.0209688
TCERG1L	chr10	10q26.3	131268751	131281250	3.56362	0.0208041	0.0209688
TCERG1L	chr10	10q26.3	131275001	131287500	3.56362	0.0208041	0.0209688
TCERG1L	chr10	10q26.3	131281251	131293750	3.56362	0.0208041	0.0209688
TCERG1L	chr10	10q26.3	131287501	131300000	3.56362	0.0208041	0.0209688
TCERG1L	chr10	10q26.3	131293751	131306250	3.56362	0.0208041	0.0209688
TCERG1L	chr10	10q26.3	131300001	131312500	3.56362	0.0208041	0.0209688
TCERG1L	chr10	10q26.3	131306251	131318750	3.56362	0.0208041	0.0209688
CUL7	chr6	6p21.1	43031251	43043750	3.55791	0.0208041	0.0209688
CUL7	chr6	6p21.1	43037501	43050000	3.55791	0.0208041	0.0209688
ARHGAP35	chr19	19q13.32	46856251	46868750	3.55591	0.0208041	0.0209688
ARHGAP35	chr19	19q13.32	46862501	46875000	3.55591	0.0208041	0.0209688
ARHGAP35	chr19	19q13.32	46868751	46881250	3.55591	0.0208041	0.0209688
ARHGAP35	chr19	19q13.32	46875001	46887500	3.55591	0.0208041	0.0209688
ARHGAP35	chr19	19q13.32	46881251	46893750	3.55591	0.0208041	0.0209688
ARHGAP35	chr19	19q13.32	46887501	46900000	3.55591	0.0208041	0.0209688
ARHGAP35	chr19	19q13.32	46893751	46906250	3.55591	0.0208041	0.0209688
ARHGAP35	chr19	19q13.32	46900001	46912500	3.55591	0.0208041	0.0209688
ARHGAP35	chr19	19q13.32	46906251	46918750	3.55591	0.0208041	0.0209688
ARHGAP35	chr19	19q13.32	46912501	46925000	3.55591	0.0208041	0.0209688
ARHGAP35	chr19	19q13.32	46918751	46931250	3.55591	0.0208041	0.0209688
ARHGAP35	chr19	19q13.32	46925001	46937500	3.55591	0.0208041	0.0209688
ARHGAP35	chr19	19q13.32	46931251	46943750	3.55591	0.0208041	0.0209688
ARHGAP35	chr19	19q13.32	46937501	46950000	3.55591	0.0208041	0.0209688
ARHGAP35	chr19	19q13.32	46943751	46956250	3.55591	0.0208041	0.0209688
ARHGAP35	chr19	19q13.32	46950001	46962500	3.55591	0.0208041	0.0209688
ARHGAP35	chr19	19q13.32	46956251	46968750	3.55591	0.0208041	0.0209688
ARHGAP35	chr19	19q13.32	46962501	46975000	3.55591	0.0208041	0.0209688
ARHGAP35	chr19	19q13.32	46968751	46981250	3.55591	0.0208041	0.0209688
ARHGAP35	chr19	19q13.32	46975001	46987500	3.55591	0.0208041	0.0209688
ARHGAP35	chr19	19q13.32	46981251	46993750	3.55591	0.0208041	0.0209688
ARHGAP35	chr19	19q13.32	46987501	47000000	3.55591	0.0208041	0.0209688
ARHGAP35	chr19	19q13.32	46993751	47006250	3.55591	0.0208041	0.0209688
ARHGAP35	chr19	19q13.32	47000001	47012500	3.55591	0.0208041	0.0209688
FAM20A	chr17	17q24.2	68556251	68568750	3.54874	0.0208041	0.0209688
FAM20A	chr17	17q24.2	68562501	68575000	3.54874	0.0208041	0.0209688
FAM20A	chr17	17q24.2	68568751	68581250	3.54874	0.0208041	0.0209688
FAM20A	chr17	17q24.2	68575001	68587500	3.54874	0.0208041	0.0209688
FAM20A	chr17	17q24.2	68581251	68593750	3.54874	0.0208041	0.0209688
FAM20A	chr17	17q24.2	68587501	68600000	3.54874	0.0208041	0.0209688
FAM20A	chr17	17q24.2	68593751	68606250	3.54874	0.0208041	0.0209688
FAM20A	chr17	17q24.2	68600001	68612500	3.54874	0.0208041	0.0209688
ARID5B	chr10	10q21.2	61893751	61906250	3.53903	0.0208041	0.0209688
ARID5B	chr10	10q21.2	61900001	61912500	3.53903	0.0208041	0.0209688
ARID5B	chr10	10q21.2	61906251	61918750	3.53903	0.0208041	0.0209688
ARID5B	chr10	10q21.2	61912501	61925000	3.53903	0.0208041	0.0209688
ARID5B	chr10	10q21.2	61918751	61931250	3.53903	0.0208041	0.0209688
ARID5B	chr10	10q21.2	61925001	61937500	3.53903	0.0208041	0.0209688
ARID5B	chr10	10q21.2	61931251	61943750	3.53903	0.0208041	0.0209688
ARID5B	chr10	10q21.2	61937501	61950000	3.53903	0.0208041	0.0209688
ARID5B	chr10	10q21.2	61943751	61956250	3.53903	0.0208041	0.0209688
ARID5B	chr10	10q21.2	61950001	61962500	3.53903	0.0208041	0.0209688
ARID5B	chr10	10q21.2	61956251	61968750	3.53903	0.0208041	0.0209688
ARID5B	chr10	10q21.2	61962501	61975000	3.53903	0.0208041	0.0209688
ARID5B	chr10	10q21.2	61968751	61981250	3.53903	0.0208041	0.0209688
ARID5B	chr10	10q21.2	61975001	61987500	3.53903	0.0208041	0.0209688
ARID5B	chr10	10q21.2	61981251	61993750	3.53903	0.0208041	0.0209688
ARID5B	chr10	10q21.2	61987501	62000000	3.53903	0.0208041	0.0209688
ARID5B	chr10	10q21.2	61993751	62006250	3.53903	0.0208041	0.0209688
ARID5B	chr10	10q21.2	62000001	62012500	3.53903	0.0208041	0.0209688
ARID5B	chr10	10q21.2	62006251	62018750	3.53903	0.0208041	0.0209688
ARID5B	chr10	10q21.2	62012501	62025000	3.53903	0.0208041	0.0209688
ARID5B	chr10	10q21.2	62018751	62031250	3.53903	0.0208041	0.0209688
ARID5B	chr10	10q21.2	62025001	62037500	3.53903	0.0208041	0.0209688
ARID5B	chr10	10q21.2	62031251	62043750	3.53903	0.0208041	0.0209688
ARID5B	chr10	10q21.2	62037501	62050000	3.53903	0.0208041	0.0209688
ARID5B	chr10	10q21.2	62043751	62056250	3.53903	0.0208041	0.0209688
ARID5B	chr10	10q21.2	62050001	62062500	3.53903	0.0208041	0.0209688
ARID5B	chr10	10q21.2	62056251	62068750	3.53903	0.0208041	0.0209688
ARID5B	chr10	10q21.2	62062501	62075000	3.53903	0.0208041	0.0209688
ARID5B	chr10	10q21.2	62068751	62081250	3.53903	0.0208041	0.0209688
ARID5B	chr10	10q21.2	62075001	62087500	3.53903	0.0208041	0.0209688
ARID5B	chr10	10q21.2	62081251	62093750	3.53903	0.0208041	0.0209688
ARID5B	chr10	10q21.2	62087501	62100000	3.53903	0.0208041	0.0209688
ARID5B	chr10	10q21.2	62093751	62106250	3.53903	0.0208041	0.0209688
NPR3	chr5	5p13.3	32681251	32693750	3.5389	0.0208041	0.0209688
NPR3	chr5	5p13.3	32687501	32700000	3.5389	0.0208041	0.0209688
NPR3	chr5	5p13.3	32693751	32706250	3.5389	0.0208041	0.0209688
NPR3	chr5	5p13.3	32700001	32712500	3.5389	0.0208041	0.0209688
NPR3	chr5	5p13.3	32706251	32718750	3.5389	0.0208041	0.0209688
NPR3	chr5	5p13.3	32712501	32725000	3.5389	0.0208041	0.0209688
NPR3	chr5	5p13.3	32718751	32731250	3.5389	0.0208041	0.0209688
NPR3	chr5	5p13.3	32725001	32737500	3.5389	0.0208041	0.0209688
NPR3	chr5	5p13.3	32731251	32743750	3.5389	0.0208041	0.0209688
NPR3	chr5	5p13.3	32737501	32750000	3.5389	0.0208041	0.0209688
NPR3	chr5	5p13.3	32743751	32756250	3.5389	0.0208041	0.0209688
NPR3	chr5	5p13.3	32750001	32762500	3.5389	0.0208041	0.0209688
NPR3	chr5	5p13.3	32756251	32768750	3.5389	0.0208041	0.0209688
NPR3	chr5	5p13.3	32762501	32775000	3.5389	0.0208041	0.0209688
NPR3	chr5	5p13.3	32768751	32781250	3.5389	0.0208041	0.0209688
NPR3	chr5	5p13.3	32775001	32787500	3.5389	0.0208041	0.0209688
NPR3	chr5	5p13.3	32781251	32793750	3.5389	0.0208041	0.0209688
NPR3	chr5	5p13.3	32787501	32800000	3.5389	0.0208041	0.0209688
CTNND1	chr11	11q12.1	57750001	57762500	3.53117	0.0208041	0.0209688
CTNND1	chr11	11q12.1	57756251	57768750	3.53117	0.0208041	0.0209688
CTNND1	chr11	11q12.1	57762501	57775000	3.53117	0.0208041	0.0209688
CTNND1	chr11	11q12.1	57768751	57781250	3.53117	0.0208041	0.0209688
CTNND1	chr11	11q12.1	57775001	57787500	3.53117	0.0208041	0.0209688
CTNND1	chr11	11q12.1	57781251	57793750	3.53117	0.0208041	0.0209688
CTNND1	chr11	11q12.1	57787501	57800000	3.53117	0.0208041	0.0209688
CTNND1	chr11	11q12.1	57793751	57806250	3.53117	0.0208041	0.0209688
CTNND1	chr11	11q12.1	57800001	57812500	3.53117	0.0208041	0.0209688
CTNND1	chr11	11q12.1	57806251	57818750	3.53117	0.0208041	0.0209688
CTNND1	chr11	11q12.1	57812501	57825000	3.53117	0.0208041	0.0209688
CTNND1	chr11	11q12.1	57818751	57831250	3.53117	0.0208041	0.0209688
TTBK2	chr15	15q15.2	42737501	42750000	3.53005	0.0208041	0.0209688
TTBK2	chr15	15q15.2	42743751	42756250	3.53005	0.0208041	0.0209688
TTBK2	chr15	15q15.2	42750001	42762500	3.53005	0.0208041	0.0209688
TTBK2	chr15	15q15.2	42756251	42768750	3.53005	0.0208041	0.0209688
TTBK2	chr15	15q15.2	42762501	42775000	3.53005	0.0208041	0.0209688
TTBK2	chr15	15q15.2	42768751	42781250	3.53005	0.0208041	0.0209688
TTBK2	chr15	15q15.2	42775001	42787500	3.53005	0.0208041	0.0209688
TTBK2	chr15	15q15.2	42781251	42793750	3.53005	0.0208041	0.0209688
TTBK2	chr15	15q15.2	42787501	42800000	3.53005	0.0208041	0.0209688
TTBK2	chr15	15q15.2	42793751	42806250	3.53005	0.0208041	0.0209688
TTBK2	chr15	15q15.2	42800001	42812500	3.53005	0.0208041	0.0209688
TTBK2	chr15	15q15.2	42806251	42818750	3.53005	0.0208041	0.0209688
TTBK2	chr15	15q15.2	42812501	42825000	3.53005	0.0208041	0.0209688
TTBK2	chr15	15q15.2	42818751	42831250	3.53005	0.0208041	0.0209688
TTBK2	chr15	15q15.2	42825001	42837500	3.53005	0.0208041	0.0209688
TTBK2	chr15	15q15.2	42831251	42843750	3.53005	0.0208041	0.0209688
TTBK2	chr15	15q15.2	42837501	42850000	3.53005	0.0208041	0.0209688
TTBK2	chr15	15q15.2	42843751	42856250	3.53005	0.0208041	0.0209688
TTBK2	chr15	15q15.2	42850001	42862500	3.53005	0.0208041	0.0209688
TTBK2	chr15	15q15.2	42856251	42868750	3.53005	0.0208041	0.0209688
TTBK2	chr15	15q15.2	42862501	42875000	3.53005	0.0208041	0.0209688
TTBK2	chr15	15q15.2	42868751	42881250	3.53005	0.0208041	0.0209688
TTBK2	chr15	15q15.2	42875001	42887500	3.53005	0.0208041	0.0209688
TTBK2	chr15	15q15.2	42881251	42893750	3.53005	0.0208041	0.0209688
TTBK2	chr15	15q15.2	42887501	42900000	3.53005	0.0208041	0.0209688
TTBK2	chr15	15q15.2	42893751	42906250	3.53005	0.0208041	0.0209688
TTBK2	chr15	15q15.2	42900001	42912500	3.53005	0.0208041	0.0209688
TTBK2	chr15	15q15.2	42906251	42918750	3.53005	0.0208041	0.0209688
TTBK2	chr15	15q15.2	42912501	42925000	3.53005	0.0208041	0.0209688
TTBK2	chr15	15q15.2	42918751	42931250	3.53005	0.0208041	0.0209688
ZC3H7B TEF+	chr22	22q13.2	41356251	41368750	3.52511	0.0411762	0.0411762
RUBCN	chr3	3q29	197662501	197675000	3.51738	0.0208041	0.0209688
RUBCN	chr3	3q29	197668751	197681250	3.51738	0.0208041	0.0209688
RUBCN	chr3	3q29	197675001	197687500	3.51738	0.0208041	0.0209688
RUBCN	chr3	3q29	197681251	197693750	3.51738	0.0208041	0.0209688
RUBCN	chr3	3q29	197687501	197700000	3.51738	0.0208041	0.0209688
RUBCN	chr3	3q29	197693751	197706250	3.51738	0.0208041	0.0209688
RUBCN	chr3	3q29	197700001	197712500	3.51738	0.0208041	0.0209688
RUBCN	chr3	3q29	197706251	197718750	3.51738	0.0208041	0.0209688
RUBCN	chr3	3q29	197712501	197725000	3.51738	0.0208041	0.0209688
RUBCN	chr3	3q29	197718751	197731250	3.51738	0.0208041	0.0209688
RUBCN	chr3	3q29	197725001	197737500	3.51738	0.0208041	0.0209688
RUBCN	chr3	3q29	197731251	197743750	3.51738	0.0208041	0.0209688
NOTCH2NL	chr1	1q21.1	146150001	146162500	3.51391	0.0208041	0.0209688
NOTCH2NL	chr1	1q21.1	146156251	146168750	3.51391	0.0208041	0.0209688
NOTCH2NL	chr1	1q21.1	146162501	146175000	3.51391	0.0208041	0.0209688
NOTCH2NL	chr1	1q21.1	146168751	146181250	3.51391	0.0208041	0.0209688
NOTCH2NL	chr1	1q21.1	146175001	146187500	3.51391	0.0208041	0.0209688
NOTCH2NL	chr1	1q21.1	146181251	146193750	3.51391	0.0208041	0.0209688
NOTCH2NL	chr1	1q21.1	146187501	146200000	3.51391	0.0208041	0.0209688
NOTCH2NL	chr1	1q21.1	146193751	146206250	3.51391	0.0208041	0.0209688
NOTCH2NL	chr1	1q21.1	146200001	146212500	3.51391	0.0208041	0.0209688
NOTCH2NL	chr1	1q21.1	146206251	146218750	3.51391	0.0208041	0.0209688
NOTCH2NL	chr1	1q21.1	146212501	146225000	3.51391	0.0208041	0.0209688
NOTCH2NL	chr1	1q21.1	146218751	146231250	3.51391	0.0208041	0.0209688
NOTCH2NL	chr1	1q21.1	146225001	146237500	3.51391	0.0208041	0.0209688
SBNO1	chr12	12q24.31	123281251	123293750	3.5083	0.0208041	0.0209688
SBNO1	chr12	12q24.31	123287501	123300000	3.5083	0.0208041	0.0209688
SBNO1	chr12	12q24.31	123293751	123306250	3.5083	0.0208041	0.0209688
SBNO1	chr12	12q24.31	123300001	123312500	3.5083	0.0208041	0.0209688
SBNO1	chr12	12q24.31	123306251	123318750	3.5083	0.0208041	0.0209688
SBNO1	chr12	12q24.31	123312501	123325000	3.5083	0.0208041	0.0209688
SBNO1	chr12	12q24.31	123318751	123331250	3.5083	0.0208041	0.0209688
SBNO1	chr12	12q24.31	123325001	123337500	3.5083	0.0208041	0.0209688
SBNO1	chr12	12q24.31	123331251	123343750	3.5083	0.0208041	0.0209688
SBNO1	chr12	12q24.31	123337501	123350000	3.5083	0.0208041	0.0209688
SBNO1	chr12	12q24.31	123343751	123356250	3.5083	0.0208041	0.0209688
SBNO1	chr12	12q24.31	123350001	123362500	3.5083	0.0208041	0.0209688
SBNO1	chr12	12q24.31	123356251	123368750	3.5083	0.0208041	0.0209688
SBNO1	chr12	12q24.31	123362501	123375000	3.5083	0.0208041	0.0209688
SMG6	chr17	17p13.3	2062501	2075000	3.50423	0.0208041	0.0209688
SMG6	chr17	17p13.3	2068751	2081250	3.50423	0.0208041	0.0209688
SMG6	chr17	17p13.3	2075001	2087500	3.50423	0.0208041	0.0209688
SMG6	chr17	17p13.3	2081251	2093750	3.50423	0.0208041	0.0209688
SMG6	chr17	17p13.3	2087501	2100000	3.50423	0.0208041	0.0209688
SMG6	chr17	17p13.3	2093751	2106250	3.50423	0.0208041	0.0209688
SMG6	chr17	17p13.3	2100001	2112500	3.50423	0.0208041	0.0209688
SMG6	chr17	17p13.3	2106251	2118750	3.50423	0.0208041	0.0209688
SMG6	chr17	17p13.3	2112501	2125000	3.50423	0.0208041	0.0209688
SMG6	chr17	17p13.3	2118751	2131250	3.50423	0.0208041	0.0209688
SMG6	chr17	17p13.3	2125001	2137500	3.50423	0.0208041	0.0209688
SMG6	chr17	17p13.3	2131251	2143750	3.50423	0.0208041	0.0209688
SMG6	chr17	17p13.3	2137501	2150000	3.50423	0.0208041	0.0209688
SMG6	chr17	17p13.3	2143751	2156250	3.50423	0.0208041	0.0209688
SMG6	chr17	17p13.3	2150001	2162500	3.50423	0.0208041	0.0209688
SMG6	chr17	17p13.3	2156251	2168750	3.50423	0.0208041	0.0209688
SMG6	chr17	17p13.3	2162501	2175000	3.50423	0.0208041	0.0209688
SMG6	chr17	17p13.3	2168751	2181250	3.50423	0.0208041	0.0209688
SMG6	chr17	17p13.3	2175001	2187500	3.50423	0.0208041	0.0209688
SMG6	chr17	17p13.3	2181251	2193750	3.50423	0.0208041	0.0209688
SMG6	chr17	17p13.3	2187501	2200000	3.50423	0.0208041	0.0209688
SMG6	chr17	17p13.3	2193751	2206250	3.50423	0.0208041	0.0209688
SMG6	chr17	17p13.3	2200001	2212500	3.50423	0.0208041	0.0209688
SMG6	chr17	17p13.3	2206251	2218750	3.50423	0.0208041	0.0209688
SMG6	chr17	17p13.3	2212501	2225000	3.50423	0.0208041	0.0209688
SMG6	chr17	17p13.3	2218751	2231250	3.50423	0.0208041	0.0209688
SMG6	chr17	17p13.3	2225001	2237500	3.50423	0.0208041	0.0209688
SMG6	chr17	17p13.3	2231251	2243750	3.50423	0.0208041	0.0209688
SMG6	chr17	17p13.3	2237501	2250000	3.50423	0.0208041	0.0209688
SMG6	chr17	17p13.3	2243751	2256250	3.50423	0.0208041	0.0209688
SMG6	chr17	17p13.3	2250001	2262500	3.50423	0.0208041	0.0209688
SMG6	chr17	17p13.3	2256251	2268750	3.50423	0.0208041	0.0209688
SMG6	chr17	17p13.3	2262501	2275000	3.50423	0.0208041	0.0209688
SMG6	chr17	17p13.3	2268751	2281250	3.50423	0.0208041	0.0209688
SMG6	chr17	17p13.3	2275001	2287500	3.50423	0.0208041	0.0209688
SMG6	chr17	17p13.3	2281251	2293750	3.50423	0.0208041	0.0209688
SMG6	chr17	17p13.3	2287501	2300000	3.50423	0.0208041	0.0209688
IGLC1	chr22	22q11.22	22887501	22900000	3.49975	0.0208041	0.0209688
FKBP8	chr19	19p13.11	18525001	18537500	3.49868	0.0208041	0.0209688
FKBP8	chr19	19p13.11	18531251	18543750	3.49868	0.0208041	0.0209688
FKBP8	chr19	19p13.11	18537501	18550000	3.49868	0.0208041	0.0209688
FKBP8	chr19	19p13.11	18543751	18556250	3.49868	0.0208041	0.0209688
ZC3H12D	chr6	6q25.1	149437501	149450000	3.49787	0.0208041	0.0209688
ZC3H12D	chr6	6q25.1	149443751	149456250	3.49787	0.0208041	0.0209688
ZC3H12D	chr6	6q25.1	149450001	149462500	3.49787	0.0208041	0.0209688
ZC3H12D	chr6	6q25.1	149456251	149468750	3.49787	0.0208041	0.0209688
ZC3H12D	chr6	6q25.1	149462501	149475000	3.49787	0.0208041	0.0209688
ZC3H12D	chr6	6q25.1	149468751	149481250	3.49787	0.0208041	0.0209688
ZC3H12D	chr6	6q25.1	149475001	149487500	3.49787	0.0208041	0.0209688
ZC3H12D	chr6	6q25.1	149481251	149493750	3.49787	0.0208041	0.0209688
GALNT16	chr14	14q24.1	69250001	69262500	3.49421	0.0208041	0.0209688
GALNT16	chr14	14q24.1	69256251	69268750	3.49421	0.0208041	0.0209688
GALNT16	chr14	14q24.1	69262501	69275000	3.49421	0.0208041	0.0209688
GALNT16	chr14	14q24.1	69268751	69281250	3.49421	0.0208041	0.0209688
GALNT16	chr14	14q24.1	69275001	69287500	3.49421	0.0208041	0.0209688
GALNT16	chr14	14q24.1	69281251	69293750	3.49421	0.0208041	0.0209688
GALNT16	chr14	14q24.1	69287501	69300000	3.49421	0.0208041	0.0209688
GALNT16	chr14	14q24.1	69293751	69306250	3.49421	0.0208041	0.0209688
GALNT16	chr14	14q24.1	69300001	69312500	3.49421	0.0208041	0.0209688
GALNT16	chr14	14q24.1	69306251	69318750	3.49421	0.0208041	0.0209688
GALNT16	chr14	14q24.1	69312501	69325000	3.49421	0.0208041	0.0209688
GALNT16	chr14	14q24.1	69318751	69331250	3.49421	0.0208041	0.0209688
GALNT16	chr14	14q24.1	69325001	69337500	3.49421	0.0208041	0.0209688
GALNT16	chr14	14q24.1	69331251	69343750	3.49421	0.0208041	0.0209688
GALNT16	chr14	14q24.1	69337501	69350000	3.49421	0.0208041	0.0209688
GALNT16	chr14	14q24.1	69343751	69356250	3.49421	0.0208041	0.0209688
GALNT16	chr14	14q24.1	69350001	69362500	3.49421	0.0208041	0.0209688
GALNT16	chr14	14q24.1	69356251	69368750	3.49421	0.0208041	0.0209688
GALNT16	chr14	14q24.1	69362501	69375000	3.49421	0.0208041	0.0209688
FMNL3	chr12	12q13.12	49650001	49662500	3.4937	0.0208041	0.0209688
FMNL3	chr12	12q13.12	49656251	49668750	3.4937	0.0208041	0.0209688
FMNL3	chr12	12q13.12	49662501	49675000	3.4937	0.0208041	0.0209688
FMNL3	chr12	12q13.12	49668751	49681250	3.4937	0.0208041	0.0209688
FMNL3	chr12	12q13.12	49675001	49687500	3.4937	0.0208041	0.0209688
FMNL3	chr12	12q13.12	49681251	49693750	3.4937	0.0208041	0.0209688
FMNL3	chr12	12q13.12	49687501	49700000	3.4937	0.0208041	0.0209688
FMNL3	chr12	12q13.12	49693751	49706250	3.4937	0.0208041	0.0209688
FMNL3	chr12	12q13.12	49700001	49712500	3.4937	0.0208041	0.0209688
FMNL3	chr12	12q13.12	49706251	49718750	3.4937	0.0208041	0.0209688
ADAMTSL1	chr9	9p22.2-p22.1	17900001	17912500	3.49366	0.0208041	0.0209688
ADAMTSL1	chr9	9p22.2-p22.1	17906251	17918750	3.49366	0.0208041	0.0209688
ADAMTSL1	chr9	9p22.2-p22.1	17912501	17925000	3.49366	0.0208041	0.0209688
ADAMTSL1	chr9	9p22.2-p22.1	17918751	17931250	3.49366	0.0208041	0.0209688
ADAMTSL1	chr9	9p22.2-p22.1	17925001	17937500	3.49366	0.0208041	0.0209688
ADAMTSL1	chr9	9p22.2-p22.1	17931251	17943750	3.49366	0.0208041	0.0209688
ADAMTSL1	chr9	9p22.2-p22.1	17937501	17950000	3.49366	0.0208041	0.0209688
ADAMTSL1	chr9	9p22.2-p22.1	17943751	17956250	3.49366	0.0208041	0.0209688
ADAMTSL1	chr9	9p22.2-p22.1	17950001	17962500	3.49366	0.0208041	0.0209688
ADAMTSL1	chr9	9p22.2-p22.1	17956251	17968750	3.49366	0.0208041	0.0209688
ADAMTSL1	chr9	9p22.2-p22.1	17962501	17975000	3.49366	0.0208041	0.0209688
ADAMTSL1	chr9	9p22.2-p22.1	17968751	17981250	3.49366	0.0208041	0.0209688
ADAMTSL1	chr9	9p22.2-p22.1	17975001	17987500	3.49366	0.0208041	0.0209688
ADAMTSL1	chr9	9p22.2-p22.1	17981251	17993750	3.49366	0.0208041	0.0209688
ADAMTSL1	chr9	9p22.2-p22.1	17987501	18000000	3.49366	0.0208041	0.0209688
ADAMTSL1	chr9	9p22.2-p22.1	17993751	18006250	3.49366	0.0208041	0.0209688
ADAMTSL1	chr9	9p22.2-p22.1	18000001	18012500	3.49366	0.0208041	0.0209688
ADAMTSL1	chr9	9p22.2-p22.1	18006251	18018750	3.49366	0.0208041	0.0209688
ADAMTSL1	chr9	9p22.2-p22.1	18012501	18025000	3.49366	0.0208041	0.0209688
ADAMTSL1	chr9	9p22.2-p22.1	18018751	18031250	3.49366	0.0208041	0.0209688
ADAMTSL1	chr9	9p22.2-p22.1	18025001	18037500	3.49366	0.0208041	0.0209688
ADAMTSL1	chr9	9p22.2-p22.1	18031251	18043750	3.49366	0.0208041	0.0209688
ADAMTSL1	chr9	9p22.2-p22.1	18037501	18050000	3.49366	0.0208041	0.0209688
ADAMTSL1	chr9	9p22.2-p22.1	18043751	18056250	3.49366	0.0208041	0.0209688
ADAMTSL1	chr9	9p22.2-p22.1	18050001	18062500	3.49366	0.0208041	0.0209688
ADAMTSL1	chr9	9p22.2-p22.1	18056251	18068750	3.49366	0.0208041	0.0209688
ADAMTSL1	chr9	9p22.2-p22.1	18062501	18075000	3.49366	0.0208041	0.0209688
ADAMTSL1	chr9	9p22.2-p22.1	18068751	18081250	3.49366	0.0208041	0.0209688
ADAMTSL1	chr9	9p22.2-p22.1	18075001	18087500	3.49366	0.0208041	0.0209688
ADAMTSL1	chr9	9p22.2-p22.1	18081251	18093750	3.49366	0.0208041	0.0209688
ADAMTSL1	chr9	9p22.2-p22.1	18087501	18100000	3.49366	0.0208041	0.0209688
ADAMTSL1	chr9	9p22.2-p22.1	18093751	18106250	3.49366	0.0208041	0.0209688
ADAMTSL1	chr9	9p22.2-p22.1	18100001	18112500	3.49366	0.0208041	0.0209688
ADAMTSL1	chr9	9p22.2-p22.1	18106251	18118750	3.49366	0.0208041	0.0209688
ADAMTSL1	chr9	9p22.2-p22.1	18112501	18125000	3.49366	0.0208041	0.0209688
ADAMTSL1	chr9	9p22.2-p22.1	18118751	18131250	3.49366	0.0208041	0.0209688
ADAMTSL1	chr9	9p22.2-p22.1	18125001	18137500	3.49366	0.0208041	0.0209688
ADAMTSL1	chr9	9p22.2-p22.1	18131251	18143750	3.49366	0.0208041	0.0209688
ADAMTSL1	chr9	9p22.2-p22.1	18137501	18150000	3.49366	0.0208041	0.0209688
ADAMTSL1	chr9	9p22.2-p22.1	18143751	18156250	3.49366	0.0208041	0.0209688
ADAMTSL1	chr9	9p22.2-p22.1	18150001	18162500	3.49366	0.0208041	0.0209688
ADAMTSL1	chr9	9p22.2-p22.1	18156251	18168750	3.49366	0.0208041	0.0209688
ADAMTSL1	chr9	9p22.2-p22.1	18162501	18175000	3.49366	0.0208041	0.0209688
ADAMTSL1	chr9	9p22.2-p22.1	18168751	18181250	3.49366	0.0208041	0.0209688
ADAMTSL1	chr9	9p22.2-p22.1	18175001	18187500	3.49366	0.0208041	0.0209688
ADAMTSL1	chr9	9p22.2-p22.1	18181251	18193750	3.49366	0.0208041	0.0209688
ADAMTSL1	chr9	9p22.2-p22.1	18187501	18200000	3.49366	0.0208041	0.0209688
ADAMTSL1	chr9	9p22.2-p22.1	18193751	18206250	3.49366	0.0208041	0.0209688
ADAMTSL1	chr9	9p22.2-p22.1	18200001	18212500	3.49366	0.0208041	0.0209688
ADAMTSL1	chr9	9p22.2-p22.1	18206251	18218750	3.49366	0.0208041	0.0209688
ADAMTSL1	chr9	9p22.2-p22.1	18212501	18225000	3.49366	0.0208041	0.0209688
ADAMTSL1	chr9	9p22.2-p22.1	18218751	18231250	3.49366	0.0208041	0.0209688
ADAMTSL1	chr9	9p22.2-p22.1	18225001	18237500	3.49366	0.0208041	0.0209688
ADAMTSL1	chr9	9p22.2-p22.1	18231251	18243750	3.49366	0.0208041	0.0209688
ADAMTSL1	chr9	9p22.2-p22.1	18237501	18250000	3.49366	0.0208041	0.0209688
ADAMTSL1	chr9	9p22.2-p22.1	18243751	18256250	3.49366	0.0208041	0.0209688
ADAMTSL1	chr9	9p22.2-p22.1	18250001	18262500	3.49366	0.0208041	0.0209688
ADAMTSL1	chr9	9p22.2-p22.1	18256251	18268750	3.49366	0.0208041	0.0209688
ADAMTSL1	chr9	9p22.2-p22.1	18262501	18275000	3.49366	0.0208041	0.0209688
ADAMTSL1	chr9	9p22.2-p22.1	18268751	18281250	3.49366	0.0208041	0.0209688
ADAMTSL1	chr9	9p22.2-p22.1	18275001	18287500	3.49366	0.0208041	0.0209688
ADAMTSL1	chr9	9p22.2-p22.1	18281251	18293750	3.49366	0.0208041	0.0209688
ADAMTSL1	chr9	9p22.2-p22.1	18287501	18300000	3.49366	0.0208041	0.0209688
ADAMTSL1	chr9	9p22.2-p22.1	18293751	18306250	3.49366	0.0208041	0.0209688
ADAMTSL1	chr9	9p22.2-p22.1	18300001	18312500	3.49366	0.0208041	0.0209688
ADAMTSL1	chr9	9p22.2-p22.1	18306251	18318750	3.49366	0.0208041	0.0209688
ADAMTSL1	chr9	9p22.2-p22.1	18312501	18325000	3.49366	0.0208041	0.0209688
ADAMTSL1	chr9	9p22.2-p22.1	18318751	18331250	3.49366	0.0208041	0.0209688
ADAMTSL1	chr9	9p22.2-p22.1	18325001	18337500	3.49366	0.0208041	0.0209688
ADAMTSL1	chr9	9p22.2-p22.1	18331251	18343750	3.49366	0.0208041	0.0209688
ADAMTSL1	chr9	9p22.2-p22.1	18337501	18350000	3.49366	0.0208041	0.0209688
ADAMTSL1	chr9	9p22.2-p22.1	18343751	18356250	3.49366	0.0208041	0.0209688
ADAMTSL1	chr9	9p22.2-p22.1	18350001	18362500	3.49366	0.0208041	0.0209688
ADAMTSL1	chr9	9p22.2-p22.1	18356251	18368750	3.49366	0.0208041	0.0209688
ADAMTSL1	chr9	9p22.2-p22.1	18362501	18375000	3.49366	0.0208041	0.0209688
ADAMTSL1	chr9	9p22.2-p22.1	18368751	18381250	3.49366	0.0208041	0.0209688
ADAMTSL1	chr9	9p22.2-p22.1	18375001	18387500	3.49366	0.0208041	0.0209688
ADAMTSL1	chr9	9p22.2-p22.1	18381251	18393750	3.49366	0.0208041	0.0209688
ADAMTSL1	chr9	9p22.2-p22.1	18387501	18400000	3.49366	0.0208041	0.0209688
ADAMTSL1	chr9	9p22.2-p22.1	18393751	18406250	3.49366	0.0208041	0.0209688
ADAMTSL1	chr9	9p22.2-p22.1	18400001	18412500	3.49366	0.0208041	0.0209688
ADAMTSL1	chr9	9p22.2-p22.1	18406251	18418750	3.49366	0.0208041	0.0209688
ADAMTSL1	chr9	9p22.2-p22.1	18412501	18425000	3.49366	0.0208041	0.0209688
ADAMTSL1	chr9	9p22.2-p22.1	18418751	18431250	3.49366	0.0208041	0.0209688
ADAMTSL1	chr9	9p22.2-p22.1	18425001	18437500	3.49366	0.0208041	0.0209688
ADAMTSL1	chr9	9p22.2-p22.1	18431251	18443750	3.49366	0.0208041	0.0209688
ADAMTSL1	chr9	9p22.2-p22.1	18437501	18450000	3.49366	0.0208041	0.0209688
ADAMTSL1	chr9	9p22.2-p22.1	18443751	18456250	3.49366	0.0208041	0.0209688
ADAMTSL1	chr9	9p22.2-p22.1	18450001	18462500	3.49366	0.0208041	0.0209688
ADAMTSL1	chr9	9p22.2-p22.1	18456251	18468750	3.49366	0.0208041	0.0209688
ADAMTSL1	chr9	9p22.2-p22.1	18462501	18475000	3.49366	0.0208041	0.0209688
ADAMTSL1	chr9	9p22.2-p22.1	18468751	18481250	3.49366	0.0208041	0.0209688
ADAMTSL1	chr9	9p22.2-p22.1	18475001	18487500	3.49366	0.0208041	0.0209688
ADAMTSL1	chr9	9p22.2-p22.1	18481251	18493750	3.49366	0.0208041	0.0209688
ADAMTSL1	chr9	9p22.2-p22.1	18487501	18500000	3.49366	0.0208041	0.0209688
ADAMTSL1	chr9	9p22.2-p22.1	18493751	18506250	3.49366	0.0208041	0.0209688
ADAMTSL1	chr9	9p22.2-p22.1	18500001	18512500	3.49366	0.0208041	0.0209688
ADAMTSL1	chr9	9p22.2-p22.1	18506251	18518750	3.49366	0.0208041	0.0209688
ADAMTSL1	chr9	9p22.2-p22.1	18512501	18525000	3.49366	0.0208041	0.0209688
ADAMTSL1	chr9	9p22.2-p22.1	18518751	18531250	3.49366	0.0208041	0.0209688
ADAMTSL1	chr9	9p22.2-p22.1	18525001	18537500	3.49366	0.0208041	0.0209688
ADAMTSL1	chr9	9p22.2-p22.1	18531251	18543750	3.49366	0.0208041	0.0209688
ADAMTSL1	chr9	9p22.2-p22.1	18537501	18550000	3.49366	0.0208041	0.0209688
ADAMTSL1	chr9	9p22.2-p22.1	18543751	18556250	3.49366	0.0208041	0.0209688
ADAMTSL1	chr9	9p22.2-p22.1	18550001	18562500	3.49366	0.0208041	0.0209688
ADAMTSL1	chr9	9p22.2-p22.1	18556251	18568750	3.49366	0.0208041	0.0209688
ADAMTSL1	chr9	9p22.2-p22.1	18562501	18575000	3.49366	0.0208041	0.0209688
ADAMTSL1	chr9	9p22.2-p22.1	18568751	18581250	3.49366	0.0208041	0.0209688
ADAMTSL1	chr9	9p22.2-p22.1	18575001	18587500	3.49366	0.0208041	0.0209688
ADAMTSL1	chr9	9p22.2-p22.1	18581251	18593750	3.49366	0.0208041	0.0209688
ADAMTSL1	chr9	9p22.2-p22.1	18587501	18600000	3.49366	0.0208041	0.0209688
ADAMTSL1	chr9	9p22.2-p22.1	18593751	18606250	3.49366	0.0208041	0.0209688
ADAMTSL1	chr9	9p22.2-p22.1	18600001	18612500	3.49366	0.0208041	0.0209688
ADAMTSL1	chr9	9p22.2-p22.1	18606251	18618750	3.49366	0.0208041	0.0209688
ADAMTSL1	chr9	9p22.2-p22.1	18612501	18625000	3.49366	0.0208041	0.0209688
ADAMTSL1	chr9	9p22.2-p22.1	18618751	18631250	3.49366	0.0208041	0.0209688
ADAMTSL1	chr9	9p22.2-p22.1	18625001	18637500	3.49366	0.0208041	0.0209688
ADAMTSL1	chr9	9p22.2-p22.1	18631251	18643750	3.49366	0.0208041	0.0209688
ADAMTSL1	chr9	9p22.2-p22.1	18637501	18650000	3.49366	0.0208041	0.0209688
ADAMTSL1	chr9	9p22.2-p22.1	18643751	18656250	3.49366	0.0208041	0.0209688
ADAMTSL1	chr9	9p22.2-p22.1	18650001	18662500	3.49366	0.0208041	0.0209688
ADAMTSL1	chr9	9p22.2-p22.1	18656251	18668750	3.49366	0.0208041	0.0209688
ADAMTSL1	chr9	9p22.2-p22.1	18662501	18675000	3.49366	0.0208041	0.0209688
ADAMTSL1	chr9	9p22.2-p22.1	18668751	18681250	3.49366	0.0208041	0.0209688
ADAMTSL1	chr9	9p22.2-p22.1	18675001	18687500	3.49366	0.0208041	0.0209688
ADAMTSL1	chr9	9p22.2-p22.1	18681251	18693750	3.49366	0.0208041	0.0209688
ADAMTSL1	chr9	9p22.2-p22.1	18687501	18700000	3.49366	0.0208041	0.0209688
ADAMTSL1	chr9	9p22.2-p22.1	18693751	18706250	3.49366	0.0208041	0.0209688
ADAMTSL1	chr9	9p22.2-p22.1	18700001	18712500	3.49366	0.0208041	0.0209688
ADAMTSL1	chr9	9p22.2-p22.1	18706251	18718750	3.49366	0.0208041	0.0209688
ADAMTSL1	chr9	9p22.2-p22.1	18712501	18725000	3.49366	0.0208041	0.0209688
ADAMTSL1	chr9	9p22.2-p22.1	18718751	18731250	3.49366	0.0208041	0.0209688
ADAMTSL1	chr9	9p22.2-p22.1	18725001	18737500	3.49366	0.0208041	0.0209688
ADAMTSL1	chr9	9p22.2-p22.1	18731251	18743750	3.49366	0.0208041	0.0209688
ADAMTSL1	chr9	9p22.2-p22.1	18737501	18750000	3.49366	0.0208041	0.0209688
ADAMTSL1	chr9	9p22.2-p22.1	18743751	18756250	3.49366	0.0208041	0.0209688
ADAMTSL1	chr9	9p22.2-p22.1	18750001	18762500	3.49366	0.0208041	0.0209688
ADAMTSL1	chr9	9p22.2-p22.1	18756251	18768750	3.49366	0.0208041	0.0209688
ADAMTSL1	chr9	9p22.2-p22.1	18762501	18775000	3.49366	0.0208041	0.0209688
ADAMTSL1	chr9	9p22.2-p22.1	18768751	18781250	3.49366	0.0208041	0.0209688
ADAMTSL1	chr9	9p22.2-p22.1	18775001	18787500	3.49366	0.0208041	0.0209688
ADAMTSL1	chr9	9p22.2-p22.1	18781251	18793750	3.49366	0.0208041	0.0209688
ADAMTSL1	chr9	9p22.2-p22.1	18787501	18800000	3.49366	0.0208041	0.0209688
ADAMTSL1	chr9	9p22.2-p22.1	18793751	18806250	3.49366	0.0208041	0.0209688
ADAMTSL1	chr9	9p22.2-p22.1	18800001	18812500	3.49366	0.0208041	0.0209688
ADAMTSL1	chr9	9p22.2-p22.1	18806251	18818750	3.49366	0.0208041	0.0209688
ADAMTSL1	chr9	9p22.2-p22.1	18812501	18825000	3.49366	0.0208041	0.0209688
ADAMTSL1	chr9	9p22.2-p22.1	18818751	18831250	3.49366	0.0208041	0.0209688
ADAMTSL1	chr9	9p22.2-p22.1	18825001	18837500	3.49366	0.0208041	0.0209688
ADAMTSL1	chr9	9p22.2-p22.1	18831251	18843750	3.49366	0.0208041	0.0209688
ADAMTSL1	chr9	9p22.2-p22.1	18837501	18850000	3.49366	0.0208041	0.0209688
ADAMTSL1	chr9	9p22.2-p22.1	18843751	18856250	3.49366	0.0208041	0.0209688
ADAMTSL1	chr9	9p22.2-p22.1	18850001	18862500	3.49366	0.0208041	0.0209688
ADAMTSL1	chr9	9p22.2-p22.1	18856251	18868750	3.49366	0.0208041	0.0209688
ADAMTSL1	chr9	9p22.2-p22.1	18862501	18875000	3.49366	0.0208041	0.0209688
ADAMTSL1	chr9	9p22.2-p22.1	18868751	18881250	3.49366	0.0208041	0.0209688
ADAMTSL1	chr9	9p22.2-p22.1	18875001	18887500	3.49366	0.0208041	0.0209688
ADAMTSL1	chr9	9p22.2-p22.1	18881251	18893750	3.49366	0.0208041	0.0209688
ADAMTSL1	chr9	9p22.2-p22.1	18887501	18900000	3.49366	0.0208041	0.0209688
ADAMTSL1	chr9	9p22.2-p22.1	18893751	18906250	3.49366	0.0208041	0.0209688
ADAMTSL1	chr9	9p22.2-p22.1	18900001	18912500	3.49366	0.0208041	0.0209688
ADAMTSL1	chr9	9p22.2-p22.1	18906251	18918750	3.49366	0.0208041	0.0209688
SRGAP2	chr1	1q32.1	206193751	206206250	3.49273	0.0208041	0.0209688
SRGAP2	chr1	1q32.1	206200001	206212500	3.49273	0.0208041	0.0209688
SRGAP2	chr1	1q32.1	206206251	206218750	3.49273	0.0208041	0.0209688
SRGAP2	chr1	1q32.1	206212501	206225000	3.49273	0.0208041	0.0209688
SRGAP2	chr1	1q32.1	206218751	206231250	3.49273	0.0208041	0.0209688
SRGAP2	chr1	1q32.1	206225001	206237500	3.49273	0.0208041	0.0209688
SRGAP2	chr1	1q32.1	206231251	206243750	3.49273	0.0208041	0.0209688
SRGAP2	chr1	1q32.1	206237501	206250000	3.49273	0.0208041	0.0209688
SRGAP2	chr1	1q32.1	206243751	206256250	3.49273	0.0208041	0.0209688
SRGAP2	chr1	1q32.1	206250001	206262500	3.49273	0.0208041	0.0209688
SRGAP2	chr1	1q32.1	206256251	206268750	3.49273	0.0208041	0.0209688
SRGAP2	chr1	1q32.1	206262501	206275000	3.49273	0.0208041	0.0209688
SRGAP2	chr1	1q32.1	206268751	206281250	3.49273	0.0208041	0.0209688
SRGAP2	chr1	1q32.1	206275001	206287500	3.49273	0.0208041	0.0209688
SRGAP2	chr1	1q32.1	206281251	206293750	3.49273	0.0208041	0.0209688
SRGAP2	chr1	1q32.1	206287501	206300000	3.49273	0.0208041	0.0209688
SRGAP2	chr1	1q32.1	206293751	206306250	3.49273	0.0208041	0.0209688
SRGAP2	chr1	1q32.1	206300001	206312500	3.49273	0.0208041	0.0209688
SRGAP2	chr1	1q32.1	206306251	206318750	3.49273	0.0208041	0.0209688
SRGAP2	chr1	1q32.1	206312501	206325000	3.49273	0.0208041	0.0209688
SRGAP2	chr1	1q32.1	206318751	206331250	3.49273	0.0208041	0.0209688
SRGAP2	chr1	1q32.1	206325001	206337500	3.49273	0.0208041	0.0209688
SRGAP2	chr1	1q32.1	206331251	206343750	3.49273	0.0208041	0.0209688
SRGAP2	chr1	1q32.1	206337501	206350000	3.49273	0.0208041	0.0209688
SRGAP2	chr1	1q32.1	206343751	206356250	3.49273	0.0208041	0.0209688
SRGAP2	chr1	1q32.1	206350001	206362500	3.49273	0.0208041	0.0209688
SRGAP2	chr1	1q32.1	206356251	206368750	3.49273	0.0208041	0.0209688
SRGAP2	chr1	1q32.1	206362501	206375000	3.49273	0.0208041	0.0209688
SRGAP2	chr1	1q32.1	206368751	206381250	3.49273	0.0208041	0.0209688
SRGAP2	chr1	1q32.1	206375001	206387500	3.49273	0.0208041	0.0209688
SRGAP2	chr1	1q32.1	206381251	206393750	3.49273	0.0208041	0.0209688
SRGAP2	chr1	1q32.1	206387501	206400000	3.49273	0.0208041	0.0209688
SRGAP2	chr1	1q32.1	206393751	206406250	3.49273	0.0208041	0.0209688
SRGAP2	chr1	1q32.1	206400001	206412500	3.49273	0.0208041	0.0209688
SRGAP2	chr1	1q32.1	206406251	206418750	3.49273	0.0208041	0.0209688
SRGAP2	chr1	1q32.1	206412501	206425000	3.49273	0.0208041	0.0209688
SRGAP2	chr1	1q32.1	206418751	206431250	3.49273	0.0208041	0.0209688
SRGAP2	chr1	1q32.1	206425001	206437500	3.49273	0.0208041	0.0209688
SRGAP2	chr1	1q32.1	206431251	206443750	3.49273	0.0208041	0.0209688
SRGAP2	chr1	1q32.1	206437501	206450000	3.49273	0.0208041	0.0209688
SRGAP2	chr1	1q32.1	206443751	206456250	3.49273	0.0208041	0.0209688
SRGAP2	chr1	1q32.1	206450001	206462500	3.49273	0.0208041	0.0209688
SRGAP2	chr1	1q32.1	206456251	206468750	3.49273	0.0208041	0.0209688
AHNAK	chr11	11q12.3	62425001	62437500	3.49158	0.0208041	0.0209688
AHNAK	chr11	11q12.3	62431251	62443750	3.49158	0.0208041	0.0209688
AHNAK	chr11	11q12.3	62437501	62450000	3.49158	0.0208041	0.0209688
AHNAK	chr11	11q12.3	62443751	62456250	3.49158	0.0208041	0.0209688
AHNAK	chr11	11q12.3	62450001	62462500	3.49158	0.0208041	0.0209688
AHNAK	chr11	11q12.3	62456251	62468750	3.49158	0.0208041	0.0209688
AHNAK	chr11	11q12.3	62462501	62475000	3.49158	0.0208041	0.0209688
AHNAK	chr11	11q12.3	62468751	62481250	3.49158	0.0208041	0.0209688
AHNAK	chr11	11q12.3	62475001	62487500	3.49158	0.0208041	0.0209688
AHNAK	chr11	11q12.3	62481251	62493750	3.49158	0.0208041	0.0209688
AHNAK	chr11	11q12.3	62487501	62500000	3.49158	0.0208041	0.0209688
AHNAK	chr11	11q12.3	62493751	62506250	3.49158	0.0208041	0.0209688
AHNAK	chr11	11q12.3	62500001	62512500	3.49158	0.0208041	0.0209688
AHNAK	chr11	11q12.3	62506251	62518750	3.49158	0.0208041	0.0209688
AHNAK	chr11	11q12.3	62512501	62525000	3.49158	0.0208041	0.0209688
AHNAK	chr11	11q12.3	62518751	62531250	3.49158	0.0208041	0.0209688
AHNAK	chr11	11q12.3	62525001	62537500	3.49158	0.0208041	0.0209688
AHNAK	chr11	11q12.3	62531251	62543750	3.49158	0.0208041	0.0209688
AHNAK	chr11	11q12.3	62537501	62550000	3.49158	0.0208041	0.0209688
AHNAK	chr11	11q12.3	62543751	62556250	3.49158	0.0208041	0.0209688
BLID	chr11	11q24.1	122106251	122118750	3.47622	0.0208041	0.0209688
BLID	chr11	11q24.1	122112501	122125000	3.47622	0.0208041	0.0209688
PBRM1	chr3	3p21.1	52543751	52556250	3.45079	0.0208041	0.0209688
PBRM1	chr3	3p21.1	52550001	52562500	3.45079	0.0208041	0.0209688
PBRM1	chr3	3p21.1	52556251	52568750	3.45079	0.0208041	0.0209688
PBRM1	chr3	3p21.1	52562501	52575000	3.45079	0.0208041	0.0209688
PBRM1	chr3	3p21.1	52568751	52581250	3.45079	0.0208041	0.0209688
PBRM1	chr3	3p21.1	52575001	52587500	3.45079	0.0208041	0.0209688
PBRM1	chr3	3p21.1	52581251	52593750	3.45079	0.0208041	0.0209688
PBRM1	chr3	3p21.1	52587501	52600000	3.45079	0.0208041	0.0209688
PBRM1	chr3	3p21.1	52593751	52606250	3.45079	0.0208041	0.0209688
PBRM1	chr3	3p21.1	52600001	52612500	3.45079	0.0208041	0.0209688
PBRM1	chr3	3p21.1	52606251	52618750	3.45079	0.0208041	0.0209688
PBRM1	chr3	3p21.1	52612501	52625000	3.45079	0.0208041	0.0209688
PBRM1	chr3	3p21.1	52618751	52631250	3.45079	0.0208041	0.0209688
PBRM1	chr3	3p21.1	52625001	52637500	3.45079	0.0208041	0.0209688
PBRM1	chr3	3p21.1	52631251	52643750	3.45079	0.0208041	0.0209688
PBRM1	chr3	3p21.1	52637501	52650000	3.45079	0.0208041	0.0209688
PBRM1	chr3	3p21.1	52643751	52656250	3.45079	0.0208041	0.0209688
PBRM1	chr3	3p21.1	52650001	52662500	3.45079	0.0208041	0.0209688
PBRM1	chr3	3p21.1	52656251	52668750	3.45079	0.0208041	0.0209688
PBRM1	chr3	3p21.1	52662501	52675000	3.45079	0.0208041	0.0209688
PBRM1	chr3	3p21.1	52668751	52681250	3.45079	0.0208041	0.0209688
CDKAL1	chr6	6p22.3	20525001	20537500	3.45035	0.0208041	0.0209688
CDKAL1	chr6	6p22.3	20531251	20543750	3.45035	0.0208041	0.0209688
CDKAL1	chr6	6p22.3	20537501	20550000	3.45035	0.0208041	0.0209688
CDKAL1	chr6	6p22.3	20543751	20556250	3.45035	0.0208041	0.0209688
CDKAL1	chr6	6p22.3	20550001	20562500	3.45035	0.0208041	0.0209688
CDKAL1	chr6	6p22.3	20556251	20568750	3.45035	0.0208041	0.0209688
CDKAL1	chr6	6p22.3	20562501	20575000	3.45035	0.0208041	0.0209688
CDKAL1	chr6	6p22.3	20568751	20581250	3.45035	0.0208041	0.0209688
CDKAL1	chr6	6p22.3	20575001	20587500	3.45035	0.0208041	0.0209688
CDKAL1	chr6	6p22.3	20581251	20593750	3.45035	0.0208041	0.0209688
CDKAL1	chr6	6p22.3	20587501	20600000	3.45035	0.0208041	0.0209688
CDKAL1	chr6	6p22.3	20593751	20606250	3.45035	0.0208041	0.0209688
CDKAL1	chr6	6p22.3	20600001	20612500	3.45035	0.0208041	0.0209688
CDKAL1	chr6	6p22.3	20606251	20618750	3.45035	0.0208041	0.0209688
CDKAL1	chr6	6p22.3	20612501	20625000	3.45035	0.0208041	0.0209688
CDKAL1	chr6	6p22.3	20618751	20631250	3.45035	0.0208041	0.0209688
CDKAL1	chr6	6p22.3	20625001	20637500	3.45035	0.0208041	0.0209688
CDKAL1	chr6	6p22.3	20631251	20643750	3.45035	0.0208041	0.0209688
CDKAL1	chr6	6p22.3	20637501	20650000	3.45035	0.0208041	0.0209688
CDKAL1	chr6	6p22.3	20643751	20656250	3.45035	0.0208041	0.0209688
CDKAL1	chr6	6p22.3	20650001	20662500	3.45035	0.0208041	0.0209688
CDKAL1	chr6	6p22.3	20656251	20668750	3.45035	0.0208041	0.0209688
CDKAL1	chr6	6p22.3	20662501	20675000	3.45035	0.0208041	0.0209688
CDKAL1	chr6	6p22.3	20668751	20681250	3.45035	0.0208041	0.0209688
CDKAL1	chr6	6p22.3	20675001	20687500	3.45035	0.0208041	0.0209688
CDKAL1	chr6	6p22.3	20681251	20693750	3.45035	0.0208041	0.0209688
CDKAL1	chr6	6p22.3	20687501	20700000	3.45035	0.0208041	0.0209688
CDKAL1	chr6	6p22.3	20693751	20706250	3.45035	0.0208041	0.0209688
CDKAL1	chr6	6p22.3	20700001	20712500	3.45035	0.0208041	0.0209688
CDKAL1	chr6	6p22.3	20706251	20718750	3.45035	0.0208041	0.0209688
CDKAL1	chr6	6p22.3	20712501	20725000	3.45035	0.0208041	0.0209688
CDKAL1	chr6	6p22.3	20718751	20731250	3.45035	0.0208041	0.0209688
CDKAL1	chr6	6p22.3	20725001	20737500	3.45035	0.0208041	0.0209688
CDKAL1	chr6	6p22.3	20731251	20743750	3.45035	0.0208041	0.0209688
CDKAL1	chr6	6p22.3	20737501	20750000	3.45035	0.0208041	0.0209688
CDKAL1	chr6	6p22.3	20743751	20756250	3.45035	0.0208041	0.0209688
CDKAL1	chr6	6p22.3	20750001	20762500	3.45035	0.0208041	0.0209688
CDKAL1	chr6	6p22.3	20756251	20768750	3.45035	0.0208041	0.0209688
CDKAL1	chr6	6p22.3	20762501	20775000	3.45035	0.0208041	0.0209688
CDKAL1	chr6	6p22.3	20768751	20781250	3.45035	0.0208041	0.0209688
CDKAL1	chr6	6p22.3	20775001	20787500	3.45035	0.0208041	0.0209688
CDKAL1	chr6	6p22.3	20781251	20793750	3.45035	0.0208041	0.0209688
CDKAL1	chr6	6p22.3	20787501	20800000	3.45035	0.0208041	0.0209688
CDKAL1	chr6	6p22.3	20793751	20806250	3.45035	0.0208041	0.0209688
CDKAL1	chr6	6p22.3	20800001	20812500	3.45035	0.0208041	0.0209688
CDKAL1	chr6	6p22.3	20806251	20818750	3.45035	0.0208041	0.0209688
CDKAL1	chr6	6p22.3	20812501	20825000	3.45035	0.0208041	0.0209688
CDKAL1	chr6	6p22.3	20818751	20831250	3.45035	0.0208041	0.0209688
CDKAL1	chr6	6p22.3	20825001	20837500	3.45035	0.0208041	0.0209688
CDKAL1	chr6	6p22.3	20831251	20843750	3.45035	0.0208041	0.0209688
CDKAL1	chr6	6p22.3	20837501	20850000	3.45035	0.0208041	0.0209688
CDKAL1	chr6	6p22.3	20843751	20856250	3.45035	0.0208041	0.0209688
CDKAL1	chr6	6p22.3	20850001	20862500	3.45035	0.0208041	0.0209688
CDKAL1	chr6	6p22.3	20856251	20868750	3.45035	0.0208041	0.0209688
CDKAL1	chr6	6p22.3	20862501	20875000	3.45035	0.0208041	0.0209688
CDKAL1	chr6	6p22.3	20868751	20881250	3.45035	0.0208041	0.0209688
CDKAL1	chr6	6p22.3	20875001	20887500	3.45035	0.0208041	0.0209688
CDKAL1	chr6	6p22.3	20881251	20893750	3.45035	0.0208041	0.0209688
CDKAL1	chr6	6p22.3	20887501	20900000	3.45035	0.0208041	0.0209688
CDKAL1	chr6	6p22.3	20893751	20906250	3.45035	0.0208041	0.0209688
CDKAL1	chr6	6p22.3	20900001	20912500	3.45035	0.0208041	0.0209688
CDKAL1	chr6	6p22.3	20906251	20918750	3.45035	0.0208041	0.0209688
CDKAL1	chr6	6p22.3	20912501	20925000	3.45035	0.0208041	0.0209688
CDKAL1	chr6	6p22.3	20918751	20931250	3.45035	0.0208041	0.0209688
CDKAL1	chr6	6p22.3	20925001	20937500	3.45035	0.0208041	0.0209688
[truncated: 6,911 more rows]
